# Supplementary material for: Use antibiotics in cell culture with caution: genome-wide identification of antibiotic-induced changes in gene expression and regulation
Source: Sci Rep. 2017 Aug 8;7:7533. doi: 10.1038/s41598-017-07757-w (PMC5548911; doi:10.1038/s41598-017-07757-w)
Supplement: Supplementary file 2 — Supplementary Table S1 [file 41598_2017_7757_MOESM2_ESM.xlsx]

## Sheet: SupplementalTable1_209DEgenes_R
ensembl_gene_id	ensembl_transcript_id	Gene	description	location	promoter	strand	PSvsUT.log2FC	PSvsUT.FC	PSvsUT.RawP	PSvsUT.FDR	CTLR_1	CTLR_2	CTLR_3	PS_1	PS_2	PS_3
ENSG00000164251	ENST00000296677	F2RL1	coagulation factor II (thrombin) receptor-like 1 [Source:HGNC Symbol;Acc:3538]	chr5:76114758-76131140	chr5:76112302-76115302	1	1.32833	2.51111	2.79e-19	2.86e-15	340.2	235.1	336.6	1027	811.7	853.6
ENSG00000137801	ENST00000397591	THBS1	thrombospondin 1 [Source:HGNC Symbol;Acc:11785]	chr15:39873280-39891667	chr15:39870780-39873780	1	0.84385	1.79483	7.01e-17	3.58e-13	2261.1	2445.9	2606.2	4595.1	4080.5	4970.3
ENSG00000146674	ENST00000381083	IGFBP3	insulin-like growth factor binding protein 3 [Source:HGNC Symbol;Acc:5472]	chr7:45951949-45961473	chr7:45960350-45963350	-1	-1.20171	0.434759	2.93e-12	9.98e-09	1083.4	1014	762.7	402.6	355.4	224
ENSG00000108244	ENST00000585006	KRT23	keratin 23 (histone deacetylase inducible) [Source:HGNC Symbol;Acc:6438]	chr17:39078948-39093886	chr17:39093386-39096386	-1	0.867676	1.82472	2.05e-11	3.71e-08	230.9	192.3	242.9	428.8	439.5	441.9
ENSG00000131016	ENST00000354675	AKAP12	A kinase (PRKA) anchor protein 12 [Source:HGNC Symbol;Acc:370]	chr6:151561134-151679692	chr6:151644323-151647323	1	0.933022	1.90927	2.17e-11	3.71e-08	975	731.9	939.7	2199.8	1578.2	1781.9
ENSG00000173334	ENST00000520847	TRIB1	tribbles pseudokinase 1 [Source:HGNC Symbol;Acc:16891]	chr8:126442563-126450647	chr8:126441951-126444951	1	0.686196	1.60904	1.94e-11	3.71e-08	1417.8	1297.2	1443.1	2527.9	2324	2061.4
ENSG00000120053	ENST00000489349	GOT1	glutamic-oxaloacetic transaminase 1, soluble [Source:HGNC Symbol;Acc:4432]	chr10:101156627-101190381	chr10:101163006-101166006	-1	0.525081	1.43901	3.91e-11	5.71e-08	2709.7	2766.4	3031.3	4244.8	4081.8	4088.4
ENSG00000239672	ENST00000487481	NME1	NME/NM23 nucleoside diphosphate kinase 1 [Source:HGNC Symbol;Acc:7849]	chr17:49230897-49239789	chr17:49228433-49231433	1	0.535609	1.44955	9.68e-11	1.24e-07	1123.1	1188.2	1238.2	1711.2	1741	1773.8
ENSG00000151726	ENST00000503407	ACSL1	acyl-CoA synthetase long-chain family member 1 [Source:HGNC Symbol;Acc:3569]	chr4:185676749-185747972	chr4:185687356-185690356	-1	0.544791	1.45881	1.21e-10	1.37e-07	1541.1	1503.4	1530.6	2271.8	2409.3	2111.8
ENSG00000231172	ENST00000451622			chr2:75751194-75769832	chr2:75748694-75751694	1	1.18826	2.27877	3.42e-10	3.5e-07	43.9	32.1	59.7	142.4	162.9	134.2
ENSG00000101384	ENST00000423891	JAG1	jagged 1 [Source:HGNC Symbol;Acc:6188]	chr20:10618332-10654694	chr20:10642654-10645654	-1	0.618479	1.53526	1.54e-09	1.43e-06	1396.2	1400.9	1434.8	2427.3	1941.4	2317.7
ENSG00000115758	ENST00000405333	ODC1	ornithine decarboxylase 1 [Source:HGNC Symbol;Acc:8109]	chr2:10580094-10588630	chr2:10587406-10590406	-1	0.49006	1.4045	4.69e-09	3.69e-06	5700	5241.2	6008	8007.7	8343.3	7816.6
ENSG00000138678	ENST00000509044	AGPAT9	1-acylglycerol-3-phosphate O-acyltransferase 9 [Source:HGNC Symbol;Acc:28157]	chr4:84457067-84527028	chr4:84517182-84520182	1	1.09555	2.13695	4.58e-09	3.69e-06	63.7	49.2	60.7	212	153.8	135.2
ENSG00000124145	ENST00000537976	SDC4	syndecan 4 [Source:HGNC Symbol;Acc:10661]	chr20:43953928-43977064	chr20:43976564-43979564	-1	0.499711	1.41393	5.33e-09	3.9e-06	1786.9	1566.5	1699.4	2388	2366.6	2508.3
ENSG00000131711	ENST00000504183	MAP1B	microtubule-associated protein 1B [Source:HGNC Symbol;Acc:6836]	chr5:71403061-71505395	chr5:71400804-71403804	1	0.635778	1.55378	7.51e-09	5.12e-06	896.3	832.4	888.3	1570.4	1410.1	1234
ENSG00000140941	ENST00000564638	MAP1LC3B	microtubule-associated protein 1 light chain 3 beta [Source:HGNC Symbol;Acc:13352]	chr16:87417601-87438385	chr16:87423529-87426529	1	0.579809	1.49465	1.1e-08	7.05e-06	2980.3	2612.6	3114.6	4496.1	4813.4	4069.3
ENSG00000146678	ENST00000468955	IGFBP1	insulin-like growth factor binding protein 1 [Source:HGNC Symbol;Acc:5469]	chr7:45927956-45933267	chr7:45925596-45928596	1	0.835528	1.78451	2.13e-08	1.28e-05	28637.2	29426.4	28029.7	70166.2	58583.9	41645.1
ENSG00000143256	ENST00000468311	PFDN2	prefoldin subunit 2 [Source:HGNC Symbol;Acc:8867]	chr1:161070346-161087901	chr1:161087345-161090345	-1	0.559072	1.47332	2.58e-08	1.46e-05	418	408.2	414.8	632.6	621.7	621.5
ENSG00000049449	ENST00000054950	RCN1	reticulocalbin 1, EF-hand calcium binding domain [Source:HGNC Symbol;Acc:9934]	chr11:31833939-32127301	chr11:32109950-32112950	1	0.556905	1.47111	2.72e-08	1.47e-05	1047.8	955.3	1110.6	1644.9	1615.7	1438.8
ENSG00000163297	ENST00000404191	ANTXR2	anthrax toxin receptor 2 [Source:HGNC Symbol;Acc:21732]	chr4:80822303-81046608	chr4:80994126-80997126	-1	0.70155	1.62625	3.65e-08	1.87e-05	341.8	384.7	424.1	689.9	707	582.2
ENSG00000131981	ENST00000553493	LGALS3	lectin, galactoside-binding, soluble, 3 [Source:HGNC Symbol;Acc:6563]	chr14:55590828-55612126	chr14:55588328-55591328	1	0.951291	1.9336	4.08e-08	1.9e-05	79.5	55.6	74.1	177.6	160.3	153.4
ENSG00000143384	ENST00000307940	MCL1	myeloid cell leukemia sequence 1 (BCL2-related) [Source:HGNC Symbol;Acc:6943]	chr1:150547032-150552066	chr1:150551506-150554506	-1	0.669617	1.59065	4.05e-08	1.9e-05	5385.5	4050.8	4883	8114	8767.2	7039.7
ENSG00000147872	ENST00000276914	PLIN2	perilipin 2 [Source:HGNC Symbol;Acc:248]	chr9:19108373-19149288	chr9:19127074-19130074	-1	0.502094	1.41627	8.02e-08	3.57e-05	10114.6	9364.7	9671.3	15331.2	13920.5	12851.5
ENSG00000087916	ENST00000371900	SLC6A14	solute carrier family 6 (amino acid transporter), member 14 [Source:HGNC Symbol;Acc:11047]	chrX:115567790-115592625	chrX:115565290-115568290	1	0.796568	1.73696	1.37e-07	5.83e-05	1152.9	745.8	1226.9	2025.4	2172.7	1821.2
ENSG00000187210	ENST00000488136	GCNT1	glucosaminyl (N-acetyl) transferase 1, core 2 [Source:HGNC Symbol;Acc:4203]	chr9:79034752-79122332	chr9:79032266-79035266	1	-0.953332	0.516438	1.51e-07	6.17e-05	115	122.9	98.8	47.5	42.7	47.4
ENSG00000171867	ENST00000430350	PRNP	prion protein [Source:HGNC Symbol;Acc:9449]	chr20:4666882-4682236	chr20:4664496-4667496	1	0.464586	1.37992	2.08e-07	8.17e-05	4187.9	4029.5	4446.6	6102.5	6257.1	5407.2
ENSG00000124253	ENST00000475833	PCK1	phosphoenolpyruvate carboxykinase 1 (soluble) [Source:HGNC Symbol;Acc:8724]	chr20:56136136-56141513	chr20:56133659-56136659	1	-0.727411	0.603987	3.03e-07	0.000110591	1237.3	1299.3	893.4	712.8	582.9	617.5
ENSG00000125848	ENST00000378053	FLRT3	fibronectin leucine rich transmembrane protein 3 [Source:HGNC Symbol;Acc:3762]	chr20:14303634-14318262	chr20:14317754-14320754	-1	0.994239	1.99203	2.98e-07	0.000110591	33.9	34.2	37.1	109.7	108.6	73.7
ENSG00000131482	ENST00000592383	G6PC	glucose-6-phosphatase, catalytic subunit [Source:HGNC Symbol;Acc:4056]	chr17:41052814-41065386	chr17:41050314-41053314	1	-0.812293	0.569476	5.29e-07	0.000186463	1895.3	2046.2	1448.2	1162.9	840.1	692.2
ENSG00000162772	ENST00000341491	ATF3	activating transcription factor 3 [Source:HGNC Symbol;Acc:785]	chr1:212738676-212794119	chr1:212779512-212782512	1	0.552577	1.4667	7.64e-07	0.000260253	393.1	377.2	367.5	598.2	598.4	528.7
ENSG00000103888	ENST00000356249	KIAA1199	KIAA1199 [Source:HGNC Symbol;Acc:29213]	chr15:81071684-81244117	chr15:81069212-81072212	1	0.738755	1.66874	8.76e-07	0.000288822	202.8	225.5	192.5	375.6	314.1	445
ENSG00000085563	ENST00000491360	ABCB1	ATP-binding cassette, sub-family B (MDR/TAP), member 1 [Source:HGNC Symbol;Acc:40]	chr7:87133175-87342611	chr7:87134957-87137957	-1	0.480472	1.3952	1.04e-06	0.000332663	1365.6	1250.2	1452.3	2068.8	1940.1	1786.9
ENSG00000185650	ENST00000439696	ZFP36L1	ZFP36 ring finger protein-like 1 [Source:HGNC Symbol;Acc:1107]	chr14:69254377-69263190	chr14:69259457-69262457	-1	0.454211	1.37003	1.31e-06	0.000406612	1238.2	1204.2	1184.7	1717.7	1812.1	1532.7
ENSG00000146072	ENST00000296861	TNFRSF21	tumor necrosis factor receptor superfamily, member 21 [Source:HGNC Symbol;Acc:13469]	chr6:47199268-47277641	chr6:47277141-47280141	-1	0.532104	1.44604	1.93e-06	0.000581688	2478.8	3114.8	2662.8	4511.6	3722.5	4077.3
ENSG00000164171	ENST00000509814	ITGA2	integrin, alpha 2 (CD49B, alpha 2 subunit of VLA-2 receptor) [Source:HGNC Symbol;Acc:6137]	chr5:52285156-52390609	chr5:52282770-52285770	1	0.523141	1.43708	2.39e-06	0.000699526	3108.6	2706.6	2967.5	4893	4354.5	3761.5
ENSG00000145050	ENST00000470900	MANF	mesencephalic astrocyte-derived neurotrophic factor [Source:HGNC Symbol;Acc:15461]	chr3:51422478-51426828	chr3:51420340-51423340	1	0.35038	1.2749	2.6e-06	0.000737188	1663.6	1677.6	1652	2190.8	2157.2	2070.4
ENSG00000108829	ENST00000503118	LRRC59	leucine rich repeat containing 59 [Source:HGNC Symbol;Acc:28817]	chr17:48452420-48474914	chr17:48461995-48464995	-1	0.307446	1.23752	3.85e-06	0.00106449	4848.3	4802	4771.8	6022.3	6103.3	5826.9
ENSG00000121858	ENST00000241261	TNFSF10	tumor necrosis factor (ligand) superfamily, member 10 [Source:HGNC Symbol;Acc:11925]	chr3:172223298-172241297	chr3:172240797-172243797	-1	-0.647648	0.63832	3.99e-06	0.00107403	614.9	671	820.3	396.9	486	375.3
ENSG00000196352	ENST00000367067	CD55	CD55 molecule, decay accelerating factor for complement (Cromer blood group) [Source:HGNC Symbol;Acc:2665]	chr1:207494853-207534311	chr1:207492529-207495529	1	0.550125	1.46421	5.07e-06	0.00133029	649.7	649.7	811.1	1159.6	1072.8	977.7
ENSG00000145623	ENST00000513831	OSMR	oncostatin M receptor [Source:HGNC Symbol;Acc:8507]	chr5:38845960-38945698	chr5:38902000-38905000	1	0.489659	1.40411	9.67e-06	0.00247235	2019.4	1853.9	2255.2	3288.2	2906.9	2653.6
ENSG00000005187	ENST00000440284	ACSM3	acyl-CoA synthetase medium-chain family member 3 [Source:HGNC Symbol;Acc:10522]	chr16:20621565-20808903	chr16:20772862-20775862	1	-0.428931	0.742812	1.1e-05	0.00275533	1354.8	1548.3	1359.7	1085.1	1045.7	975.7
ENSG00000124766	ENST00000244745	SOX4	SRY (sex determining region Y)-box 4 [Source:HGNC Symbol;Acc:11200]	chr6:21593972-21598847	chr6:21591472-21594472	1	0.578438	1.49323	1.38e-05	0.00337069	262.4	232.9	220.3	389.5	398.1	341
ENSG00000120694	ENST00000435381	HSPH1	heat shock 105kDa/110kDa protein 1 [Source:HGNC Symbol;Acc:16969]	chr13:31710762-31736525	chr13:31712205-31715205	-1	0.543359	1.45736	1.55e-05	0.00369499	3030	2548.5	3343.1	4846.3	4900	3824.1
ENSG00000129521	ENST00000550114	EGLN3	egl-9 family hypoxia-inducible factor 3 [Source:HGNC Symbol;Acc:14661]	chr14:34393437-34931980	chr14:34487361-34490361	-1	-0.760217	0.590408	1.93e-05	0.0044772	694.4	426.3	441.6	295.4	285.6	199.8
ENSG00000140092	ENST00000556961	FBLN5	fibulin 5 [Source:HGNC Symbol;Acc:3602]	chr14:92335756-92414331	chr14:92340660-92343660	-1	-0.80922	0.57069	2.22e-05	0.0049718	188.7	370.8	263.5	126	98.2	142.3
ENSG00000186529	ENST00000221307	CYP4F3	cytochrome P450, family 4, subfamily F, polypeptide 3 [Source:HGNC Symbol;Acc:2646]	chr19:15751707-15773635	chr19:15749210-15752210	1	-0.549638	0.683192	2.24e-05	0.0049718	643.9	610.1	505.4	405.1	396.8	346.1
ENSG00000115425	ENST00000442122	PECR	peroxisomal trans-2-enoyl-CoA reductase [Source:HGNC Symbol;Acc:18281]	chr2:216861052-216947678	chr2:216946013-216949013	-1	-0.336726	0.791836	2.62e-05	0.00558865	1963.2	1791.9	1848.6	1457.5	1474.8	1466.1
ENSG00000141076	ENST00000569014	CIRH1A	cirrhosis, autosomal recessive 1A (cirhin) [Source:HGNC Symbol;Acc:1983]	chr16:69165194-69265033	chr16:69170415-69173415	1	0.346144	1.27116	2.6e-05	0.00558865	2177.5	2252.5	2477.5	2994.4	2927.6	2945.2
ENSG00000187678	ENST00000344120	SPRY4	sprouty homolog 4 (Drosophila) [Source:HGNC Symbol;Acc:15533]	chr5:141689992-141706020	chr5:141704066-141707066	-1	0.639361	1.55764	2.74e-05	0.00572548	482.5	639	502.3	1081.9	713.5	950.5
ENSG00000139318	ENST00000547140	DUSP6	dual specificity phosphatase 6 [Source:HGNC Symbol;Acc:3072]	chr12:89741009-89747048	chr12:89744859-89747859	-1	0.402694	1.32197	3.18e-05	0.00647981	1884.5	1947.9	2081.2	2804.5	2775.1	2371.1
ENSG00000154127	ENST00000530578	UBASH3B	ubiquitin associated and SH3 domain containing B [Source:HGNC Symbol;Acc:29884]	chr11:122526383-122685181	chr11:122662986-122665986	1	0.702797	1.62766	3.23e-05	0.00647981	190.4	128.2	199.7	373.2	299.9	286.6
ENSG00000140105	ENST00000554331	WARS	tryptophanyl-tRNA synthetase [Source:HGNC Symbol;Acc:12729]	chr14:100800125-100843142	chr14:100842167-100845167	-1	0.440442	1.35702	3.39e-05	0.00653333	1356.5	1705.4	1556.3	2187.5	1987.9	2230.9
ENSG00000159131	ENST00000482663	GART	phosphoribosylglycinamide formyltransferase, phosphoribosylglycinamide synthetase, phosphoribosylaminoimidazole synthetase [Source:HGNC Symbol;Acc:4163]	chr21:34876238-34915797	chr21:34882140-34885140	-1	0.367949	1.29052	3.35e-05	0.00653333	2934	2592.3	2904.7	3761.2	3822	3440.7
ENSG00000128245	ENST00000248975	YWHAH	tyrosine 3-monooxygenase/tryptophan 5-monooxygenase activation protein, eta [Source:HGNC Symbol;Acc:12853]	chr22:32340447-32353590	chr22:32337947-32340947	1	0.339076	1.26495	3.92e-05	0.00742821	1820	1704.3	1898	2322.5	2382.1	2225.8
ENSG00000059728	ENST00000465446	MXD1	MAX dimerization protein 1 [Source:HGNC Symbol;Acc:6761]	chr2:70124820-70170077	chr2:70162784-70165784	1	0.461568	1.37704	4.25e-05	0.00748761	631.5	610.1	614.5	982	866	777.9
ENSG00000111859	ENST00000505589	NEDD9	neural precursor cell expressed, developmentally down-regulated 9 [Source:HGNC Symbol;Acc:7733]	chr6:11183531-11382581	chr6:11192300-11195300	-1	0.296709	1.22834	4.36e-05	0.00748761	3184.8	2987.6	3136.3	3945.3	3824.6	3741.3
ENSG00000112183	ENST00000503965	RBM24	RNA binding motif protein 24 [Source:HGNC Symbol;Acc:21539]	chr6:17281577-17294106	chr6:17280068-17283068	1	0.702306	1.6271	4.37e-05	0.00748761	236.7	183.8	234.7	508.2	413.6	299.7
ENSG00000116455	ENST00000411751	WDR77	WD repeat domain 77 [Source:HGNC Symbol;Acc:29652]	chr1:111982512-111991998	chr1:111991374-111994374	-1	0.422067	1.33985	4.39e-05	0.00748761	562.8	523.6	583.6	786.4	709.6	786
ENSG00000153714	ENST00000489107	LURAP1L	leucine rich adaptor protein 1-like [Source:HGNC Symbol;Acc:31452]	chr9:12775020-12822130	chr9:12773167-12776167	1	0.62298	1.54005	4.12e-05	0.00748761	201.1	234	202.8	425.5	308.9	326.9
ENSG00000254233	ENST00000519173			chr4:185505247-185546184	chr4:185545596-185548596	-1	0.612826	1.52925	4.39e-05	0.00748761	129.9	134.6	147.2	244.7	232.7	201.8
ENSG00000120158	ENST00000473230	RCL1	RNA terminal phosphate cyclase-like 1 [Source:HGNC Symbol;Acc:17687]	chr9:4792869-4885917	chr9:4790587-4793587	1	0.435172	1.35207	5.05e-05	0.00846909	460.2	432.8	465.2	669.4	617.8	591.3
ENSG00000119718	ENST00000553539	EIF2B2	eukaryotic translation initiation factor 2B, subunit 2 beta, 39kDa [Source:HGNC Symbol;Acc:3258]	chr14:75469614-75476292	chr14:75467175-75470175	1	0.460224	1.37576	5.49e-05	0.00906164	504.9	554.6	638.2	772.5	805.2	823.3
ENSG00000172115	ENST00000409409	CYCS	cytochrome c, somatic [Source:HGNC Symbol;Acc:19986]	chr7:25159710-25164980	chr7:25164368-25167368	-1	0.407382	1.32628	5.59e-05	0.00906882	2150.2	1752.4	1995.8	2659.7	2817.7	2501.3
ENSG00000129116	ENST00000261509	PALLD	palladin, cytoskeletal associated protein [Source:HGNC Symbol;Acc:17068]	chr4:169418217-169849608	chr4:169415717-169418717	1	0.707191	1.63262	5.92e-05	0.00930751	118.4	96.2	130.7	272.5	195.2	185.7
ENSG00000144136	ENST00000423633	SLC20A1	solute carrier family 20 (phosphate transporter), member 1 [Source:HGNC Symbol;Acc:10946]	chr2:113403434-113421404	chr2:113402524-113405524	1	0.393647	1.31371	5.88e-05	0.00930751	3532.4	2901.1	3015.8	4361.9	4265.3	4004.7
ENSG00000144645	ENST00000479396	OSBPL10	oxysterol binding protein-like 10 [Source:HGNC Symbol;Acc:16395]	chr3:31699382-32119072	chr3:31743463-31746463	-1	0.455873	1.37161	6.34e-05	0.00982676	643.9	517.2	641.3	869.9	855.7	819.3
ENSG00000134240	ENST00000472375	HMGCS2	3-hydroxy-3-methylglutaryl-CoA synthase 2 (mitochondrial) [Source:HGNC Symbol;Acc:5008]	chr1:120290619-120311528	chr1:120301537-120304537	-1	-0.674284	0.626643	6.55e-05	0.00999853	249.9	388.9	283.1	160.4	156.4	192.7
ENSG00000130066	ENST00000489394	SAT1	spermidine/spermine N1-acetyltransferase 1 [Source:HGNC Symbol;Acc:10540]	chrX:23801290-23804343	chrX:23798814-23801814	1	0.422457	1.34021	6.83e-05	0.0102666	3701.2	2984.4	3136.3	4741.6	4609.2	4109.6
ENSG00000108576	ENST00000579221	SLC6A4	solute carrier family 6 (neurotransmitter transporter), member 4 [Source:HGNC Symbol;Acc:11050]	chr17:28521337-28563020	chr17:28537887-28540887	-1	-0.441837	0.736197	7.27e-05	0.0107684	599.2	694.5	634	471.4	429.1	479.3
ENSG00000119986	ENST00000370626	AVPI1	arginine vasopressin-induced 1 [Source:HGNC Symbol;Acc:30898]	chr10:99437181-99447080	chr10:99446580-99449580	-1	0.499135	1.41337	0.00010169	0.0148555	243.3	292.8	252.2	370.7	381.3	407.6
ENSG00000166900	ENST00000530498	STX3	syntaxin 3 [Source:HGNC Symbol;Acc:11438]	chr11:59480929-59573354	chr11:59520432-59523432	1	0.49701	1.41129	0.000107532	0.0154877	545.4	423.1	506.4	784	743.2	643.7
ENSG00000167910	ENST00000301645	CYP7A1	cytochrome P450, family 7, subfamily A, polypeptide 1 [Source:HGNC Symbol;Acc:2651]	chr8:59402737-59412795	chr8:59412295-59415295	-1	-0.560815	0.677919	0.000109944	0.0156151	323.6	408.2	386	206.2	240.4	264.4
ENSG00000023909	ENST00000467772	GCLM	glutamate-cysteine ligase, modifier subunit [Source:HGNC Symbol;Acc:4312]	chr1:94350761-94374966	chr1:94373846-94376846	-1	0.420369	1.33827	0.000112953	0.0158226	1589.9	1462.8	1573.8	2151.5	2362.7	1827.3
ENSG00000111845	ENST00000379568	PAK1IP1	PAK1 interacting protein 1 [Source:HGNC Symbol;Acc:20882]	chr6:10694928-10710015	chr6:10692428-10695428	1	0.446607	1.36283	0.000116429	0.0160893	1013	916.8	1163.1	1424.8	1591.1	1324.8
ENSG00000196935	ENST00000355086	SRGAP1	SLIT-ROBO Rho GTPase activating protein 1 [Source:HGNC Symbol;Acc:17382]	chr12:64238073-64541613	chr12:64235573-64238573	1	0.651139	1.57041	0.000133012	0.0181358	95.2	78	85.4	176.8	139.6	142.3
ENSG00000159399	ENST00000472302	HK2	hexokinase 2 [Source:HGNC Symbol;Acc:4923]	chr2:75061108-75120486	chr2:75078960-75081960	1	0.379815	1.30117	0.000139149	0.0187229	2843.8	2468.3	2461	3523.9	3652.7	3117.8
ENSG00000171793	ENST00000497210	CTPS1	CTP synthase 1 [Source:HGNC Symbol;Acc:2519]	chr1:41445007-41478235	chr1:41463985-41466985	1	0.352914	1.27714	0.000151298	0.0200932	1234.8	1081.4	1131.2	1414.1	1499.3	1554.9
ENSG00000197498	ENST00000607388	RPF2	ribosome production factor 2 homolog (S. cerevisiae) [Source:HGNC Symbol;Acc:20870]	chr6:111303218-111349466	chr6:111300753-111303753	1	0.416008	1.33423	0.000160849	0.0210877	1293.6	1186.1	1369	1678.5	1991.8	1593.2
ENSG00000139793	ENST00000397601	MBNL2	muscleblind-like splicing regulator 2 [Source:HGNC Symbol;Acc:16746]	chr13:97873688-98046374	chr13:97871188-97874188	1	0.478133	1.39294	0.000168765	0.0218454	1991.3	1783.4	1903.2	3029.6	3016.8	2175.4
ENSG00000131467	ENST00000592578	PSME3	proteasome (prosome, macropain) activator subunit 3 (PA28 gamma; Ki) [Source:HGNC Symbol;Acc:9570]	chr17:40976402-40995774	chr17:40982935-40985935	1	0.348369	1.27312	0.000178154	0.0227726	4432	4143.8	4838.7	5771.1	6146	5395.1
ENSG00000130826	ENST00000413910	DKC1	dyskeratosis congenita 1, dyskerin [Source:HGNC Symbol;Acc:2890]	chrX:153991031-154005964	chrX:153988666-153991666	1	0.324032	1.25182	0.000186601	0.0232705	3865.1	3624.5	3791.9	4699	5161.1	4420.4
ENSG00000170271	ENST00000520581	FAXDC2	fatty acid hydroxylase domain containing 2 [Source:HGNC Symbol;Acc:1334]	chr5:154198051-154238812	chr5:154229657-154232657	-1	-0.418027	0.748448	0.000185032	0.0232705	614.1	690.3	690.7	509	442	501.5
ENSG00000198042	ENST00000518389	MAK16	MAK16 homolog (S. cerevisiae) [Source:HGNC Symbol;Acc:13703]	chr8:33342268-33358778	chr8:33340218-33343218	1	0.432026	1.34913	0.000211071	0.026005	927.8	776.8	965.5	1257	1341.6	1109.9
ENSG00000074935	ENST00000604689	TUBE1	tubulin, epsilon 1 [Source:HGNC Symbol;Acc:20775]	chr6:112391980-112408732	chr6:112399397-112402397	-1	0.445051	1.36136	0.000227816	0.0274076	392.3	352.6	365.4	555.7	541.6	464.1
ENSG00000104695	ENST00000523023	PPP2CB	protein phosphatase 2, catalytic subunit, beta isozyme [Source:HGNC Symbol;Acc:9300]	chr8:30631973-30671830	chr8:30648296-30651296	-1	0.404211	1.32336	0.000227747	0.0274076	1873.8	1503.4	1635.5	2266	2457.1	2069.4
ENSG00000118515	ENST00000525700	SGK1	serum/glucocorticoid regulated kinase 1 [Source:HGNC Symbol;Acc:10810]	chr6:134490384-134639250	chr6:134498485-134501485	-1	-0.342252	0.788809	0.000230512	0.0274095	2749.4	2282.4	2475.5	1966.5	1953	1927.2
ENSG00000198604	ENST00000553853	BAZ1A	bromodomain adjacent to zinc finger domain, 1A [Source:HGNC Symbol;Acc:960]	chr14:35221937-35344853	chr14:35331017-35334017	-1	0.457083	1.37276	0.000240918	0.0283176	2303.3	2131.7	2548.5	3421.6	3781.9	2727.3
ENSG00000140450	ENST00000538249	ARRDC4	arrestin domain containing 4 [Source:HGNC Symbol;Acc:28087]	chr15:98462784-98517068	chr15:98460284-98463284	1	0.573542	1.48817	0.000244092	0.0283646	177.9	195.5	191.4	347.8	323.1	240.1
ENSG00000134684	ENST00000466052	YARS	tyrosyl-tRNA synthetase [Source:HGNC Symbol;Acc:12840]	chr1:33240840-33283754	chr1:33263315-33266315	-1	0.307648	1.23769	0.000247773	0.0284688	3336.2	3490.9	3320.5	4364.3	3880.2	4428.5
ENSG00000253368	ENST00000531285	TRNP1	TMF1-regulated nuclear protein 1 [Source:HGNC Symbol;Acc:34348]	chr1:27320198-27327389	chr1:27318310-27321310	1	0.37984	1.3012	0.000260792	0.0296318	1597.3	1727.8	1908.3	2454.3	2396.3	2086.6
ENSG00000099953	ENST00000215743	MMP11	matrix metallopeptidase 11 (stromelysin 3) [Source:HGNC Symbol;Acc:7157]	chr22:24110413-24126503	chr22:24112506-24115506	1	-0.756842	0.59179	0.000273662	0.0298161	96	291.7	115.3	54.8	41.4	73.7
ENSG00000112208	ENST00000370693	BAG2	BCL2-associated athanogene 2 [Source:HGNC Symbol;Acc:938]	chr6:57037124-57054631	chr6:57034624-57037624	1	0.416987	1.33514	0.000274078	0.0298161	1060.2	918.9	1159	1459.1	1548.5	1295.5
ENSG00000180432	ENST00000316161	CYP8B1	cytochrome P450, family 8, subfamily B, polypeptide 1 [Source:HGNC Symbol;Acc:2653]	chr3:42897497-42917633	chr3:42917133-42920133	-1	-0.523732	0.69557	0.000267746	0.0298161	259.1	253.2	259.4	160.4	152.5	192.7
ENSG00000256162	ENST00000541421	SMLR1	small leucine-rich protein 1 [Source:HGNC Symbol;Acc:44670]	chr6:131148546-131158275	chr6:131146046-131149046	1	-0.321533	0.800219	0.000272531	0.0298161	5697.5	5832.1	6378.5	4725.2	5037	4412.3
ENSG00000006652	ENST00000535603	IFRD1	interferon-related developmental regulator 1 [Source:HGNC Symbol;Acc:5456]	chr7:112063023-112121072	chr7:112089972-112092972	1	0.365489	1.28832	0.00028265	0.0299491	2109.7	1865.7	2198.6	2730.9	2899.1	2462.9
ENSG00000067082	ENST00000492125	KLF6	Kruppel-like factor 6 [Source:HGNC Symbol;Acc:2235]	chr10:3818188-3827473	chr10:3822188-3825188	-1	0.365655	1.28847	0.000284086	0.0299491	2441.5	2037.7	2350.9	3207.2	2967.6	2776.7
ENSG00000168386	ENST00000477258	FILIP1L	filamin A interacting protein 1-like [Source:HGNC Symbol;Acc:24589]	chr3:99548985-99833357	chr3:99566956-99569956	-1	0.527738	1.44167	0.000278894	0.0299491	2343.9	1788.7	2186.2	3839.7	3346.4	2493.2
ENSG00000141378	ENST00000393038	PTRH2	peptidyl-tRNA hydrolase 2 [Source:HGNC Symbol;Acc:24265]	chr17:57751997-57784987	chr17:57784459-57787459	-1	0.31896	1.24743	0.000301996	0.0315124	906.3	873	928.4	1187.4	1133.5	1092.7
ENSG00000022840	ENST00000545419	RNF10	ring finger protein 10 [Source:HGNC Symbol;Acc:10055]	chr12:120971283-121015397	chr12:120998788-121001788	1	0.266678	1.20303	0.000318167	0.0325357	2758.5	2729	2750.3	3485.4	3288.2	3196.5
ENSG00000135048	ENST00000377043	TMEM2	transmembrane protein 2 [Source:HGNC Symbol;Acc:11869]	chr9:74298282-74431606	chr9:74326570-74329570	-1	0.392785	1.31293	0.000318126	0.0325357	4465.1	3536.9	4015.3	5897.1	5239.9	4990.5
ENSG00000108671	ENST00000261712	PSMD11	proteasome (prosome, macropain) 26S subunit, non-ATPase, 11 [Source:HGNC Symbol;Acc:9556]	chr17:30771279-30810336	chr17:30768779-30771779	1	0.274044	1.20919	0.000347372	0.0348257	2770.1	2614.7	2820.3	3466.6	3280.4	3241.9
ENSG00000124571	ENST00000265351	XPO5	exportin 5 [Source:HGNC Symbol;Acc:17675]	chr6:43490072-43543812	chr6:43543312-43546312	-1	0.312154	1.24156	0.000346992	0.0348257	2760.2	2708.7	2910.8	3743.2	3541.5	3226.8
ENSG00000113013	ENST00000501917	HSPA9	heat shock 70kDa protein 9 (mortalin) [Source:HGNC Symbol;Acc:5244]	chr5:137890571-137911133	chr5:137901907-137904907	-1	0.374075	1.29601	0.000358423	0.0355848	14138.6	12731.6	13918.1	17994.1	19919.2	15965.3
ENSG00000113494	ENST00000397391	PRLR	prolactin receptor [Source:HGNC Symbol;Acc:9446]	chr5:35048861-35230794	chr5:35089239-35092239	-1	-0.359222	0.779585	0.000375764	0.0365958	1193.5	1125.2	1303.1	963.2	959.1	854.6
ENSG00000198900	ENST00000361337	TOP1	topoisomerase (DNA) I [Source:HGNC Symbol;Acc:11986]	chr20:39657458-39753127	chr20:39654958-39657958	1	0.419222	1.33721	0.000375551	0.0365958	4402.2	3650.1	4842.8	6000.2	6408.4	5328.5
ENSG00000113742	ENST00000519467	CPEB4	cytoplasmic polyadenylation element binding protein 4 [Source:HGNC Symbol;Acc:21747]	chr5:173315283-173388979	chr5:173342719-173345719	1	0.507387	1.42147	0.000384014	0.0367003	675.4	553.5	543.5	1028.7	922.9	713.4
ENSG00000164284	ENST00000416916	GRPEL2	GrpE-like 2, mitochondrial (E. coli) [Source:HGNC Symbol;Acc:21060]	chr5:148724993-148734146	chr5:148722565-148725565	1	0.392358	1.31254	0.000383469	0.0367003	907.1	792.9	970.6	1215.3	1279.6	1092.7
ENSG00000111252	ENST00000538307	SH2B3	SH2B adaptor protein 3 [Source:HGNC Symbol;Acc:29605]	chr12:111843752-111889427	chr12:111870166-111873166	1	0.371426	1.29363	0.000387965	0.0367346	724.2	730.9	658.7	975.5	968.1	843.5
ENSG00000113739	ENST00000519511	STC2	stanniocalcin 2 [Source:HGNC Symbol;Acc:11374]	chr5:172741716-172756506	chr5:172754950-172757950	-1	0.32504	1.2527	0.000402207	0.0377336	2539.2	2782.5	2404.4	3222.7	3487.2	3089.5
ENSG00000086061	ENST00000495015	DNAJA1	DnaJ (Hsp40) homolog, subfamily A, member 1 [Source:HGNC Symbol;Acc:5229]	chr9:33025209-33039905	chr9:33022784-33025784	1	0.398877	1.31848	0.000428998	0.0393424	7860.9	6847.2	7977	10242.6	11500.9	8905.3
ENSG00000106261	ENST00000482979	ZKSCAN1	zinc finger with KRAB and SCAN domains 1 [Source:HGNC Symbol;Acc:13101]	chr7:99613204-99639312	chr7:99610722-99613722	1	-0.333529	0.793593	0.000440686	0.0393424	5224.9	5110.8	4817.1	4059.9	4277	3530.5
ENSG00000132437	ENST00000494914	DDC	dopa decarboxylase (aromatic L-amino acid decarboxylase) [Source:HGNC Symbol;Acc:2719]	chr7:50526134-50633154	chr7:50547161-50550161	-1	-0.337891	0.791197	0.000441873	0.0393424	1373.9	1405.1	1274.3	982	1045.7	1136.1
ENSG00000144867	ENST00000466636	SRPRB	signal recognition particle receptor, B subunit [Source:HGNC Symbol;Acc:24085]	chr3:133502877-133544616	chr3:133527468-133530468	1	0.304123	1.23467	0.000443356	0.0393424	2171.7	2008.8	2206.8	2714.5	2778.9	2475.1
ENSG00000159388	ENST00000475157	BTG2	BTG family, member 2 [Source:HGNC Symbol;Acc:1131]	chr1:203274619-203278730	chr1:203272119-203275119	1	0.400915	1.32034	0.000446286	0.0393424	408	362.2	350	508.2	496.3	513.6
ENSG00000171227	ENST00000306406	TMEM37	transmembrane protein 37 [Source:HGNC Symbol;Acc:18216]	chr2:120187477-120196096	chr2:120186945-120189945	1	-0.402346	0.756627	0.0004343	0.0393424	599.2	684.9	622.7	442.7	449.8	513.6
ENSG00000256340	ENST00000565566	ABCC6P1	ATP-binding cassette, sub-family C, member 6 pseudogene 1 [Source:HGNC Symbol;Acc:33352]	chr16:18582484-18609650	chr16:18580098-18583098	1	-0.368763	0.774446	0.000436605	0.0393424	643.9	609.1	661.8	478.7	517	462.1
ENSG00000184481	ENST00000341558	FOXO4	forkhead box O4 [Source:HGNC Symbol;Acc:7139]	chrX:70316047-70323385	chrX:70313879-70316879	1	-0.592713	0.663095	0.000459756	0.0401835	221.8	320.6	210	157.1	144.8	144.3
ENSG00000001084	ENST00000514004	GCLC	glutamate-cysteine ligase, catalytic subunit [Source:HGNC Symbol;Acc:4311]	chr6:53362139-53481768	chr6:53409331-53412331	-1	0.372144	1.29427	0.000473739	0.0410547	3334.6	3105.2	3324.6	4465	4744.9	3680.8
ENSG00000113070	ENST00000507104	HBEGF	heparin-binding EGF-like growth factor [Source:HGNC Symbol;Acc:3059]	chr5:139712428-139726216	chr5:139725688-139728688	-1	0.679158	1.60121	0.000478742	0.0411397	56.3	36.3	40.1	103.1	87.9	76.7
ENSG00000224531	ENST00000416247	SMIM13	small integral membrane protein 13 [Source:HGNC Symbol;Acc:27356]	chr6:11094266-11138964	chr6:11091766-11094766	1	0.378365	1.29987	0.000503427	0.0429004	745.7	666.8	696.8	989.4	981	831.4
ENSG00000070495	ENST00000303996	JMJD6	jumonji domain containing 6 [Source:HGNC Symbol;Acc:19355]	chr17:74708919-74722866	chr17:74722366-74725366	-1	0.40552	1.32457	0.000513901	0.0430837	543.8	665.7	573.3	879.7	758.7	781
ENSG00000092820	ENST00000476189	EZR	ezrin [Source:HGNC Symbol;Acc:12691]	chr6:159186773-159240444	chr6:159239881-159242881	-1	0.284306	1.21782	0.000514005	0.0430837	1378.9	1399.8	1464.7	1695.6	1693.2	1820.2
ENSG00000198840	ENST00000361227	MT-ND3	mitochondrially encoded NADH dehydrogenase 3 [Source:HGNC Symbol;Acc:7458]	chrMT:10059-10404	chrMT:7559-10559	1	0.52784	1.44177	0.000531533	0.0441907	8984.9	9034.5	11353.1	16625	17636.6	11136.2
ENSG00000075643	ENST00000261326	MOCOS	molybdenum cofactor sulfurase [Source:HGNC Symbol;Acc:18234]	chr18:33767482-33852120	chr18:33764982-33767982	1	0.32261	1.25059	0.000558417	0.0460514	804.5	818.5	845.1	1045	973.3	1103.8
ENSG00000159079	ENST00000440966	C21orf59	chromosome 21 open reading frame 59 [Source:HGNC Symbol;Acc:1301]	chr21:33964389-33985176	chr21:33984162-33987162	-1	0.490321	1.40476	0.000582385	0.0476438	237.5	214.8	217.2	315.1	386.5	294.6
ENSG00000151012	ENST00000509248	SLC7A11	solute carrier family 7 (anionic amino acid transporter light chain, xc- system), member 11 [Source:HGNC Symbol;Acc:11059]	chr4:139085251-139163503	chr4:139143898-139146898	-1	0.341341	1.26693	0.000606545	0.0492264	4956.7	4981.5	5482	6900.4	7092.1	5847.1
ENSG00000101146	ENST00000527947	RAE1	ribonucleic acid export 1 [Source:HGNC Symbol;Acc:9828]	chr20:55926066-55954267	chr20:55923808-55926808	1	0.279772	1.214	0.000611962	0.049275	1752.1	1613.5	1795.1	2055.7	2131.4	2132
ENSG00000163683	ENST00000505729	SMIM14	small integral membrane protein 14 [Source:HGNC Symbol;Acc:27321]	chr4:39547950-39640710	chr4:39640022-39643022	-1	-0.343862	0.787929	0.000618773	0.0494342	1284.5	1213.9	1285.6	980.4	1074.1	883.9
ENSG00000134186	ENST00000370022	PRPF38B	pre-mRNA processing factor 38B [Source:HGNC Symbol;Acc:25512]	chr1:109234945-109244425	chr1:109232446-109235446	1	0.329099	1.25623	0.000625205	0.0495608	1099.1	1063.2	1203.2	1482.1	1482.5	1321.8
ENSG00000065911	ENST00000409601	MTHFD2	methylenetetrahydrofolate dehydrogenase (NADP+ dependent) 2, methenyltetrahydrofolate cyclohydrolase [Source:HGNC Symbol;Acc:7434]	chr2:74425689-74444692	chr2:74423243-74426243	1	0.40309	1.32234	0.000632925	0.0497868	8359.2	7321.6	8604.9	11025	12534.9	9438.1
ENSG00000113407	ENST00000514259	TARS	threonyl-tRNA synthetase [Source:HGNC Symbol;Acc:11572]	chr5:33440802-33469644	chr5:33438345-33441345	1	0.383027	1.30407	0.000670173	0.05168	4939.4	4251.7	5276.2	6614	7017.1	5676.6
ENSG00000120254	ENST00000421497	MTHFD1L	methylenetetrahydrofolate dehydrogenase (NADP+ dependent) 1-like [Source:HGNC Symbol;Acc:21055]	chr6:151186685-151423023	chr6:151224306-151227306	1	0.252545	1.19131	0.000675497	0.05168	1759.6	1727.8	1685	2090.1	2090	2020
ENSG00000164338	ENST00000510478	UTP15	UTP15, U3 small nucleolar ribonucleoprotein, homolog (S. cerevisiae) [Source:HGNC Symbol;Acc:25758]	chr5:72861268-72877794	chr5:72859068-72862068	1	0.413412	1.33183	0.000677207	0.05168	696.9	555.6	680.4	936.2	925.5	793.1
ENSG00000197142	ENST00000354655	ACSL5	acyl-CoA synthetase long-chain family member 5 [Source:HGNC Symbol;Acc:16526]	chr10:114133776-114188138	chr10:114131276-114134276	1	0.328256	1.25549	0.000668286	0.05168	2988.6	3234.5	3528.4	4476.4	4018.5	3911.9
ENSG00000037474	ENST00000264670	NSUN2	NOP2/Sun RNA methyltransferase family, member 2 [Source:HGNC Symbol;Acc:25994]	chr5:6599352-6633404	chr5:6632904-6635904	-1	0.287358	1.2204	0.000696241	0.051969	2140.3	1899.9	2128.6	2582.7	2569.5	2446.8
ENSG00000044574	ENST00000324460	HSPA5	heat shock 70kDa protein 5 (glucose-regulated protein, 78kDa) [Source:HGNC Symbol;Acc:5238]	chr9:127997132-128003609	chr9:128003109-128006109	-1	0.301695	1.23259	0.000696121	0.051969	24598.3	22950	25762.2	30900.5	31876.4	28546.4
ENSG00000155115	ENST00000480191	GTF3C6	general transcription factor IIIC, polypeptide 6, alpha 35kDa [Source:HGNC Symbol;Acc:20872]	chr6:111279763-111289093	chr6:111277631-111280631	1	0.501372	1.41556	0.000688432	0.051969	991.5	885.8	1227.9	1485.3	1898.7	1288.5
ENSG00000080608	ENST00000490444	KIAA0020	KIAA0020 [Source:HGNC Symbol;Acc:29676]	chr9:2720469-2844241	chr9:2807330-2810330	-1	0.4003	1.31978	0.000701895	0.0520115	927	844.1	1027.2	1287.3	1402.4	1106.9
ENSG00000183044	ENST00000566590	ABAT	4-aminobutyrate aminotransferase [Source:HGNC Symbol;Acc:23]	chr16:8768422-8878432	chr16:8804347-8807347	1	0.248985	1.18837	0.000741187	0.0545279	3128.5	3127.6	3227.9	3619.6	3776.8	3941.1
ENSG00000004455	ENST00000373449	AK2	adenylate kinase 2 [Source:HGNC Symbol;Acc:362]	chr1:33473585-33546597	chr1:33501971-33504971	-1	0.252244	1.19106	0.000760663	0.0547785	1949.9	2097.5	2058.6	2402.7	2450.6	2461.9
ENSG00000147804	ENST00000529462	SLC39A4	solute carrier family 39 (zinc transporter), member 4 [Source:HGNC Symbol;Acc:17129]	chr8:145635126-145642279	chr8:145638469-145641469	-1	-0.699999	0.615573	0.000754361	0.0547785	149	347.3	89.5	67.1	53	87.8
ENSG00000153391	ENST00000590757	INO80C	INO80 complex subunit C [Source:HGNC Symbol;Acc:26994]	chr18:33032194-33077955	chr18:33077368-33080368	-1	0.420955	1.33881	0.000756443	0.0547785	269.8	325.9	325.3	412.5	431.7	427.8
ENSG00000125735	ENST00000599359	TNFSF14	tumor necrosis factor (ligand) superfamily, member 14 [Source:HGNC Symbol;Acc:11930]	chr19:6663148-6670599	chr19:6670099-6673099	-1	0.626356	1.54366	0.000777155	0.0552627	48.8	47	62.8	109.7	86.6	91.8
ENSG00000170345	ENST00000557139	FOS	FBJ murine osteosarcoma viral oncogene homolog [Source:HGNC Symbol;Acc:3796]	chr14:75745477-75748933	chr14:75744181-75747181	1	-0.681442	0.623542	0.000778196	0.0552627	116.7	187	83.4	70.4	54.3	52.5
ENSG00000099622	ENST00000590347	CIRBP	cold inducible RNA binding protein [Source:HGNC Symbol;Acc:1982]	chr19:1259384-1274879	chr19:1266832-1269832	1	-0.435622	0.739375	0.000784015	0.055292	2305	2133.9	1679.8	1405.9	1311.9	1641.6
ENSG00000144891	ENST00000461609	AGTR1	angiotensin II receptor, type 1 [Source:HGNC Symbol;Acc:336]	chr3:148415571-148460795	chr3:148445411-148448411	1	-0.512146	0.701179	0.000794063	0.055617	206.9	206.2	189.4	135.8	144.8	115
ENSG00000139209	ENST00000550670	SLC38A4	solute carrier family 38, member 4 [Source:HGNC Symbol;Acc:14679]	chr12:47158546-47226191	chr12:47162587-47165587	-1	-0.428913	0.742821	0.000806801	0.0561248	836.7	861.2	965.5	706.2	677.3	525.7
ENSG00000104419	ENST00000521664	NDRG1	N-myc downstream regulated 1 [Source:HGNC Symbol;Acc:7679]	chr8:134249414-134314265	chr8:134266625-134269625	-1	-0.428202	0.743187	0.000818777	0.056573	4655.5	4890.7	3450.2	3385.6	2963.8	2974.5
ENSG00000177426	ENST00000400167	TGIF1	TGFB-induced factor homeobox 1 [Source:HGNC Symbol;Acc:11776]	chr18:3411606-3458409	chr18:3451272-3454272	1	0.343506	1.26884	0.000829695	0.0569427	749.8	649.7	642.3	856	895.7	886.9
ENSG00000103591	ENST00000542650	AAGAB	alpha- and gamma-adaptin binding protein [Source:HGNC Symbol;Acc:25662]	chr15:67493371-67547533	chr15:67547033-67550033	-1	0.391291	1.31157	0.000865014	0.0589709	658	535.3	624.8	797.9	895.7	758.8
ENSG00000155792	ENST00000523492	DEPTOR	DEP domain containing MTOR-interacting protein [Source:HGNC Symbol;Acc:22953]	chr8:120885957-121063152	chr8:120883457-120886457	1	-0.554064	0.681099	0.000890856	0.0603304	175.5	171	145.1	116.2	96.9	89.8
ENSG00000056972	ENST00000359831	TRAF3IP2	TRAF3 interacting protein 2 [Source:HGNC Symbol;Acc:1343]	chr6:111877657-111927481	chr6:111926574-111929574	-1	-0.50907	0.702675	0.000906726	0.0610012	210.2	256.4	226.4	167.8	131.8	152.4
ENSG00000156697	ENST00000371042	UTP14A	UTP14, U3 small nucleolar ribonucleoprotein, homolog A (yeast) [Source:HGNC Symbol;Acc:10665]	chrX:129040097-129063737	chrX:129044839-129047839	1	0.365796	1.28859	0.000930971	0.0622229	488.3	500.1	586.7	678.4	704.4	689.1
ENSG00000142661	ENST00000475306	MYOM3	myomesin 3 [Source:HGNC Symbol;Acc:26679]	chr1:24382525-24438665	chr1:24434429-24437429	-1	-0.561518	0.677589	0.000963526	0.0635678	461	593	438.5	326.5	214.6	366.3
ENSG00000161267	ENST00000432819	BDH1	3-hydroxybutyrate dehydrogenase, type 1 [Source:HGNC Symbol;Acc:1027]	chr3:197236654-197300194	chr3:197282351-197285351	-1	-0.581709	0.668172	0.000962203	0.0635678	365	590.9	347.9	254.5	221	292.6
ENSG00000010278	ENST00000481267	CD9	CD9 molecule [Source:HGNC Symbol;Acc:1709]	chr12:6308881-6347425	chr12:6331652-6334652	1	-0.528128	0.693454	0.000985485	0.0644298	193.7	192.3	207.9	139.1	100.8	137.2
ENSG00000134769	ENST00000348997	DTNA	dystrobrevin, alpha [Source:HGNC Symbol;Acc:3057]	chr18:32073254-32471808	chr18:32287748-32290748	1	0.411814	1.33036	0.000990482	0.0644298	330.2	277.8	309.8	446.8	391.6	421.8
ENSG00000177479	ENST00000463738	ARIH2	ariadne RBR E3 ubiquitin protein ligase 2 [Source:HGNC Symbol;Acc:690]	chr3:48956254-49023815	chr3:48953769-48956769	1	0.265055	1.20168	0.000995493	0.0644298	1350.7	1381.6	1350.4	1726.7	1609.2	1603.3
ENSG00000117616	ENST00000568212	C1orf63	chromosome 1 open reading frame 63 [Source:HGNC Symbol;Acc:25234]	chr1:25568728-25664704	chr1:25573445-25576445	-1	0.511559	1.42559	0.00104032	0.0669077	324.4	225.5	220.3	400.2	418.8	365.3
ENSG00000016391	ENST00000481668	CHDH	choline dehydrogenase [Source:HGNC Symbol;Acc:24288]	chr3:53846362-53880417	chr3:53878144-53881144	-1	-0.450419	0.73183	0.00104872	0.0670266	2550	3529.4	2537.2	1958.3	1785	2285.4
ENSG00000169826	ENST00000374466	CSGALNACT2	chondroitin sulfate N-acetylgalactosaminyltransferase 2 [Source:HGNC Symbol;Acc:24292]	chr10:43633934-43680756	chr10:43631434-43634434	1	0.485411	1.39998	0.00105997	0.0673249	504.9	436	506.4	851.9	743.2	553.9
ENSG00000104131	ENST00000535391	EIF3J	eukaryotic translation initiation factor 3, subunit J [Source:HGNC Symbol;Acc:3270]	chr15:44829255-44855227	chr15:44826881-44829881	1	0.440634	1.3572	0.00107981	0.0677434	3322.2	2933.1	3899	4720.3	5644.5	4001.7
ENSG00000153975	ENST00000485498	ZUFSP	zinc finger with UFM1-specific peptidase domain [Source:HGNC Symbol;Acc:21224]	chr6:116956781-116989957	chr6:116966921-116969921	-1	0.479538	1.3943	0.00107523	0.0677434	459.3	363.3	460.1	601.5	760	535.8
ENSG00000128645	ENST00000331462	HOXD1	homeobox D1 [Source:HGNC Symbol;Acc:5132]	chr2:177053307-177055688	chr2:177050807-177053807	1	0.347359	1.27223	0.00117345	0.0727124	517.3	490.5	492	600.7	698	649.8
ENSG00000164056	ENST00000508849	SPRY1	sprouty homolog 1, antagonist of FGF signaling (Drosophila) [Source:HGNC Symbol;Acc:11269]	chr4:124317950-124324910	chr4:124318623-124321623	1	0.343482	1.26882	0.00118035	0.0727124	781.3	694.5	704	968.9	996.5	853.6
ENSG00000197451	ENST00000504898	HNRNPAB	heterogeneous nuclear ribonucleoprotein A/B [Source:HGNC Symbol;Acc:5034]	chr5:177631508-177638164	chr5:177629072-177632072	1	0.230999	1.17365	0.00117288	0.0727124	2120.4	2164.9	2157.4	2576.2	2468.7	2550.7
ENSG00000137204	ENST00000487175	SLC22A7	solute carrier family 22 (organic anion transporter), member 7 [Source:HGNC Symbol;Acc:10971]	chr6:43263432-43273276	chr6:43261029-43264029	1	-0.659882	0.63293	0.00121369	0.0743184	142.4	218	97.8	54	64.6	93.8
ENSG00000184792	ENST00000382310	OSBP2	oxysterol binding protein 2 [Source:HGNC Symbol;Acc:8504]	chr22:31089769-31303811	chr22:31088361-31091361	1	-0.591815	0.663508	0.00122099	0.0743205	225.1	408.2	287.2	169.4	148.6	207.9
ENSG00000141682	ENST00000269518	PMAIP1	phorbol-12-myristate-13-acetate-induced protein 1 [Source:HGNC Symbol;Acc:9108]	chr18:57567180-57571538	chr18:57564748-57567748	1	0.579619	1.49445	0.00124597	0.0753922	57.9	50.2	55.6	95.7	87.9	95.9
ENSG00000144597	ENST00000449565	EAF1	ELL associated factor 1 [Source:HGNC Symbol;Acc:20907]	chr3:15468862-15484120	chr3:15466605-15469605	1	0.280871	1.21493	0.00125682	0.0756012	783.8	758.7	785.4	959.1	964.2	932.3
ENSG00000196449	ENST00000373044	YRDC	yrdC N(6)-threonylcarbamoyltransferase domain containing [Source:HGNC Symbol;Acc:28905]	chr1:38268616-38273857	chr1:38273357-38276357	-1	0.356631	1.28043	0.00127749	0.0763952	470.9	526.8	457	599.9	628.2	673
ENSG00000172965	ENST00000419736	MIR4435-1HG	MIR4435-1 host gene (non-protein coding) [Source:HGNC Symbol;Acc:35163]	chr2:111953927-112252677	chr2:112252128-112255128	-1	0.462007	1.37746	0.00129062	0.0767321	149.8	143.2	155.4	214.4	204.2	231.1
ENSG00000140743	ENST00000563573	CDR2	cerebellar degeneration-related protein 2, 62kDa [Source:HGNC Symbol;Acc:1799]	chr16:22357257-22448486	chr16:22444486-22447486	-1	0.316689	1.24547	0.00130628	0.0772142	2747.8	2621.1	3106.4	3552.5	3840.1	3313.5
ENSG00000130988	ENST00000457380	RGN	regucalcin [Source:HGNC Symbol;Acc:9989]	chrX:46937775-46952712	chrX:46935275-46938275	1	-0.27767	0.824922	0.00131408	0.0772287	1261.3	1164.7	1198.1	977.1	1021.1	967.6
ENSG00000172296	ENST00000431275	SPTLC3	serine palmitoyltransferase, long chain base subunit 3 [Source:HGNC Symbol;Acc:16253]	chr20:12989627-13147411	chr20:13104793-13107793	1	-0.30858	0.807436	0.00132263	0.0772868	3963.6	3408.6	4039	3045.9	3200.3	2853.4
ENSG00000155093	ENST00000389413	PTPRN2	protein tyrosine phosphatase, receptor type, N polypeptide 2 [Source:HGNC Symbol;Acc:9677]	chr7:157331750-158380480	chr7:158379965-158382965	-1	-0.554245	0.681013	0.0013348	0.0775547	506.5	876.2	538.3	432.1	332.2	405.6
ENSG00000054598	ENST00000380874	FOXC1	forkhead box C1 [Source:HGNC Symbol;Acc:3800]	chr6:1610681-1614127	chr6:1608181-1611181	1	0.616271	1.53291	0.00134943	0.0778453	38.1	55.6	53.5	95.7	102.1	74.7
ENSG00000100593	ENST00000216481	ISM2	isthmin 2 [Source:HGNC Symbol;Acc:23176]	chr14:77940740-77965210	chr14:77964659-77967659	-1	-0.61545	0.652726	0.00137786	0.0778453	147.3	231.9	132.8	91.7	73.7	109
ENSG00000110172	ENST00000525317	CHORDC1	cysteine and histidine-rich domain (CHORD) containing 1 [Source:HGNC Symbol;Acc:14525]	chr11:89934328-89956532	chr11:89955698-89958698	-1	0.421986	1.33977	0.00137725	0.0778453	1021.3	789.6	1058.1	1381.4	1461.9	1150.2
ENSG00000154447	ENST00000284637	SH3RF1	SH3 domain containing ring finger 1 [Source:HGNC Symbol;Acc:17650]	chr4:170015407-170192256	chr4:170191756-170194756	-1	0.552477	1.4666	0.00137004	0.0778453	113.4	81.2	92.6	175.9	139.6	154.4
ENSG00000163347	ENST00000490800	CLDN1	claudin 1 [Source:HGNC Symbol;Acc:2032]	chr3:190023490-190040264	chr3:190030507-190033507	-1	0.406582	1.32554	0.00135699	0.0778453	3571.3	3036.8	4210.8	4609.8	5594.1	4617.1
ENSG00000165030	ENST00000297689	NFIL3	nuclear factor, interleukin 3 regulated [Source:HGNC Symbol;Acc:7787]	chr9:94171327-94186144	chr9:94185644-94188644	-1	0.322823	1.25078	0.00139075	0.0781417	3715.3	3384.1	3878.4	4866	4956.9	4117.7
ENSG00000186432	ENST00000483437	KPNA4	karyopherin alpha 4 (importin alpha 3) [Source:HGNC Symbol;Acc:6397]	chr3:160212783-160283376	chr3:160239084-160242084	-1	0.327189	1.25457	0.00143044	0.0799324	2080.7	1844.3	2171.8	2671.9	2768.6	2332.8
ENSG00000196428	ENST00000460316	TSC22D2	TSC22 domain family, member 2 [Source:HGNC Symbol;Acc:29095]	chr3:150126122-150184218	chr3:150172238-150175238	1	0.379842	1.3012	0.0014668	0.0815188	447.8	411.4	446.7	631	601	512.6
ENSG00000121073	ENST00000511657	SLC35B1	solute carrier family 35, member B1 [Source:HGNC Symbol;Acc:20798]	chr17:47778305-47786376	chr17:47785876-47788876	-1	0.290292	1.22289	0.00149067	0.0819546	1115.7	1146.5	1090	1342.1	1306.7	1493.3
ENSG00000171453	ENST00000423780	POLR1C	polymerase (RNA) I polypeptide C, 30kDa [Source:HGNC Symbol;Acc:20194]	chr6:43477440-43497323	chr6:43482350-43485350	1	0.345961	1.271	0.00148526	0.0819546	482.5	439.2	477.6	612.1	561	638.7
ENSG00000115541	ENST00000463841	HSPE1	heat shock 10kDa protein 1 [Source:HGNC Symbol;Acc:5269]	chr2:198364718-198368181	chr2:198363106-198366106	1	0.490431	1.40486	0.00153293	0.0838206	1088.3	890.1	1035.5	1314.3	1990.5	1232
ENSG00000157087	ENST00000452124	ATP2B2	ATPase, Ca++ transporting, plasma membrane 2 [Source:HGNC Symbol;Acc:815]	chr3:10365707-10749716	chr3:10451859-10454859	-1	-0.548852	0.683564	0.001541	0.0838206	115.9	141	111.2	78.6	72.4	73.7
ENSG00000166197	ENST00000605788	NOLC1	nucleolar and coiled-body phosphoprotein 1 [Source:HGNC Symbol;Acc:15608]	chr10:103911933-103923627	chr10:103909433-103912433	1	0.233575	1.17574	0.00156252	0.0840967	4097.7	4418.4	4470.2	5211.3	5071.9	5064.1
ENSG00000172594	ENST00000539041	SMPDL3A	sphingomyelin phosphodiesterase, acid-like 3A [Source:HGNC Symbol;Acc:17389]	chr6:123110315-123130865	chr6:123107971-123110971	1	-0.353287	0.782798	0.00155765	0.0840967	777.2	742.6	839.9	579.4	673.4	560
ENSG00000115902	ENST00000480594	SLC1A4	solute carrier family 1 (glutamate/neutral amino acid transporter), member 4 [Source:HGNC Symbol;Acc:10942]	chr2:65215611-65250999	chr2:65224082-65227082	1	0.23368	1.17583	0.00159607	0.0854524	2417.5	2507.9	2393.1	2880.6	2785.4	2983.6
ENSG00000164023	ENST00000515332	SGMS2	sphingomyelin synthase 2 [Source:HGNC Symbol;Acc:28395]	chr4:108745719-108836203	chr4:108743538-108746538	1	0.621341	1.5383	0.00161071	0.0857869	65.4	47	61.8	133.4	126.7	75.7
ENSG00000115009	ENST00000489160	CCL20	chemokine (C-C motif) ligand 20 [Source:HGNC Symbol;Acc:10619]	chr2:228678558-228682272	chr2:228676059-228679059	1	0.411139	1.32974	0.00164017	0.0867587	7625.1	5895.1	6458.8	9213.1	10605.2	7714.7
ENSG00000135269	ENST00000463746	TES	testis derived transcript (3 LIM domains) [Source:HGNC Symbol;Acc:14620]	chr7:115850547-115898837	chr7:115889305-115892305	1	0.303406	1.23405	0.00164592	0.0867587	806.1	736.2	813.1	982.9	1034	930.3
ENSG00000113889	ENST00000447445	KNG1	kininogen 1 [Source:HGNC Symbol;Acc:6383]	chr3:186435065-186461743	chr3:186432637-186435637	1	-0.516806	0.698918	0.00165784	0.0869386	269.8	343	280	160.4	239.1	175.6
ENSG00000198663	ENST00000480824	C6orf89	chromosome 6 open reading frame 89 [Source:HGNC Symbol;Acc:21114]	chr6:36839646-36896740	chr6:36851130-36854130	1	-0.235088	0.849633	0.00172108	0.0897945	1790.2	1756.7	1742.6	1493.5	1463.1	1511.5
ENSG00000023572	ENST00000367440	GLRX2	glutaredoxin 2 [Source:HGNC Symbol;Acc:16065]	chr1:193065598-193075244	chr1:193074744-193077744	-1	0.461686	1.37715	0.00176556	0.09125	278.9	238.3	282	394.4	451.1	320.9
ENSG00000107937	ENST00000545048	GTPBP4	GTP binding protein 4 [Source:HGNC Symbol;Acc:21535]	chr10:1034338-1065876	chr10:1032155-1035155	1	0.283402	1.21706	0.00179359	0.09125	1920.1	1738.5	2043.1	2298.8	2439	2277.3
ENSG00000130522	ENST00000600972	JUND	jun D proto-oncogene [Source:HGNC Symbol;Acc:6206]	chr19:18390563-18392432	chr19:18391239-18394239	-1	0.347523	1.27237	0.00177553	0.09125	1508.8	1772.7	1960.8	2307.8	2383.4	2112.8
ENSG00000157693	ENST00000471206	C9orf91	chromosome 9 open reading frame 91 [Source:HGNC Symbol;Acc:24513]	chr9:117373486-117408702	chr9:117371238-117374238	1	0.384547	1.30545	0.00178856	0.09125	278.9	269.3	292.3	403.5	372.2	352.1
ENSG00000160714	ENST00000491572	UBE2Q1	ubiquitin-conjugating enzyme E2Q family member 1 [Source:HGNC Symbol;Acc:15698]	chr1:154521053-154531504	chr1:154523833-154526833	-1	0.269355	1.20527	0.00178868	0.09125	1759.6	1866.7	1915.5	2271	2367.9	2099.7
ENSG00000039068	ENST00000565810	CDH1	cadherin 1, type 1, E-cadherin (epithelial) [Source:HGNC Symbol;Acc:1748]	chr16:68771128-68869451	chr16:68843486-68846486	1	-0.445786	0.734184	0.0018291	0.0925959	302.9	375.1	323.2	255.3	202.9	238.1
ENSG00000139344	ENST00000553023	AMDHD1	amidohydrolase domain containing 1 [Source:HGNC Symbol;Acc:28577]	chr12:96337071-96362370	chr12:96338334-96341334	1	-0.344432	0.787618	0.00189445	0.0954317	565.3	527.9	523.9	415.7	445.9	389.5
ENSG00000109519	ENST00000514056	GRPEL1	GrpE-like 1, mitochondrial (E. coli) [Source:HGNC Symbol;Acc:19696]	chr4:7060633-7069924	chr4:7068774-7071774	-1	0.246162	1.18605	0.00194638	0.0963002	1359.8	1290.8	1395.7	1615.4	1615.7	1601.3
ENSG00000131871	ENST00000534014	VIMP	VCP-interacting membrane protein [Source:HGNC Symbol;Acc:30396]	chr15:101811022-101817705	chr15:101817158-101820158	-1	0.259472	1.19704	0.0019335	0.0963002	1066.8	1034.3	1029.3	1292.2	1277	1208.8
ENSG00000169047	ENST00000305123	IRS1	insulin receptor substrate 1 [Source:HGNC Symbol;Acc:6125]	chr2:227596033-227664475	chr2:227663975-227666975	-1	-0.347935	0.785708	0.00193648	0.0963002	1190.1	1494.9	1194	995.1	1023.7	965.6
ENSG00000204876	ENST00000377722		Uncharacterized protein [Source:UniProtKB/TrEMBL;Acc:E9PBC9]	chr7:155755326-155759037	chr7:155752826-155755826	1	-0.501479	0.706382	0.00194936	0.0963002	173.8	184.9	149.2	121.1	108.6	100.9
ENSG00000085415	ENST00000590032	SEH1L	SEH1-like (S. cerevisiae) [Source:HGNC Symbol;Acc:30379]	chr18:12947132-12987535	chr18:12976328-12979328	1	0.343857	1.26914	0.00197609	0.0971516	1844.8	1472.4	1717.9	2248.9	2316.2	1958.5
ENSG00000138308	ENST00000373032	PLA2G12B	phospholipase A2, group XIIB [Source:HGNC Symbol;Acc:18555]	chr10:74694928-74714536	chr10:74714036-74717036	-1	-0.431018	0.741738	0.00201613	0.0986457	253.3	286.4	315	198.9	196.5	209.9
ENSG00000049239	ENST00000602477	H6PD	hexose-6-phosphate dehydrogenase (glucose 1-dehydrogenase) [Source:HGNC Symbol;Acc:4795]	chr1:9294834-9331396	chr1:9297403-9300403	1	-0.485544	0.714228	0.00206456	0.100162	930.3	1275.8	840.9	703	541.6	779.9
ENSG00000101928	ENST00000491609	MOSPD1	motile sperm domain containing 1 [Source:HGNC Symbol;Acc:25235]	chrX:134021656-134049297	chrX:134048761-134051761	-1	0.438366	1.35507	0.00206982	0.100162	298.8	267.1	332.5	446.8	473.1	358.2
ENSG00000103342	ENST00000562794	GSPT1	G1 to S phase transition 1 [Source:HGNC Symbol;Acc:4621]	chr16:11961985-12009939	chr16:11980318-11983318	-1	0.385532	1.30634	0.00208481	0.100162	12415.5	10103	13135.9	16363.9	17723.2	13909.9
ENSG00000147852	ENST00000382099	VLDLR	very low density lipoprotein receptor [Source:HGNC Symbol;Acc:12698]	chr9:2621834-2660053	chr9:2619600-2622600	1	0.427652	1.34504	0.00209978	0.100162	293.8	229.7	284.1	390.4	405.9	341
ENSG00000210196	ENST00000387461	MT-TP	mitochondrially encoded tRNA proline [Source:HGNC Symbol;Acc:7494]	chrMT:15956-16023	chrMT:15523-18523	-1	-0.551795	0.682171	0.00208983	0.100162	140.7	140	193.5	90.8	113.7	81.7
ENSG00000260196	ENST00000568280			chr11:17402196-17405078	chr11:17399696-17402696	1	0.382213	1.30334	0.00210589	0.100162	493.3	380.4	480.7	624.4	608.8	586.2
ENSG00000112306	ENST00000484616	RPS12	ribosomal protein S12 [Source:HGNC Symbol;Acc:10385]	chr6:133135580-133138703	chr6:133133208-133136208	1	-0.399695	0.758018	0.00214602	0.101598	8478.4	8984.3	6472.2	5592.7	5334.3	6603.8
ENSG00000183747	ENST00000575558	ACSM2A	acyl-CoA synthetase medium-chain family member 2A [Source:HGNC Symbol;Acc:32017]	chr16:20462783-20498991	chr16:20460398-20463398	1	-0.541967	0.686834	0.00217335	0.102418	132.4	185.9	143.1	97.4	78.8	103.9
ENSG00000104064	ENST00000380877	GABPB1	GA binding protein transcription factor, beta subunit 1 [Source:HGNC Symbol;Acc:4074]	chr15:50569389-50647605	chr15:50647105-50650105	-1	0.389376	1.30983	0.00226248	0.106129	843.4	686	851.2	1081.9	1212.4	928.3
ENSG00000102390	ENST00000373358	PBDC1	polysaccharide biosynthesis domain containing 1 [Source:HGNC Symbol;Acc:28790]	chrX:75392771-75398039	chrX:75390271-75393271	1	0.431452	1.34859	0.00238017	0.109807	626.5	557.8	714.3	865	1075.4	745.6
ENSG00000134001	ENST00000555876	EIF2S1	eukaryotic translation initiation factor 2, subunit 1 alpha, 35kDa [Source:HGNC Symbol;Acc:3265]	chr14:67826714-67853233	chr14:67829115-67832115	1	0.390505	1.31085	0.00238384	0.109807	2101.4	1598.5	2119.3	2554.9	2985.7	2343.9
ENSG00000163581	ENST00000382808	SLC2A2	solute carrier family 2 (facilitated glucose transporter), member 2 [Source:HGNC Symbol;Acc:11006]	chr3:170714137-170744539	chr3:170744032-170747032	-1	-0.355012	0.781863	0.00235619	0.109807	1086.7	870.9	1023.1	782.4	809.1	688.1
ENSG00000260916	ENST00000563294	CCPG1	cell cycle progression 1 [Source:HGNC Symbol;Acc:24227]	chr15:55632230-55700708	chr15:55640164-55643164	-1	0.420449	1.33834	0.00236298	0.109807	355.1	297.1	361.3	460.7	544.2	413.7
ENSG00000188177	ENST00000476511	ZC3H6	zinc finger CCCH-type containing 6 [Source:HGNC Symbol;Acc:24762]	chr2:113033171-113097640	chr2:113054933-113057933	1	-0.514587	0.699993	0.00247155	0.113337	163	149.6	184.2	99	128	90.8
ENSG00000106546	ENST00000463496	AHR	aryl hydrocarbon receptor [Source:HGNC Symbol;Acc:348]	chr7:17338246-17385776	chr7:17335807-17338807	1	0.326151	1.25366	0.00248865	0.113566	1605.6	1522.7	1662.3	2289	2040.9	1780.9
ENSG00000115520	ENST00000263960	COQ10B	coenzyme Q10 homolog B (S. cerevisiae) [Source:HGNC Symbol;Acc:25819]	chr2:198318147-198340032	chr2:198315647-198318647	1	0.317582	1.24624	0.00251606	0.113566	771.4	680.7	805.9	1008.2	952.6	899
ENSG00000132603	ENST00000562523	NIP7	NIP7, nucleolar pre-rRNA processing protein [Source:HGNC Symbol;Acc:24328]	chr16:69373333-69377014	chr16:69371679-69374679	1	0.291314	1.22375	0.00252097	0.113566	2225.5	1895.6	2055.5	2575.4	2714.3	2367.1
ENSG00000166401	ENST00000493661	SERPINB8	serpin peptidase inhibitor, clade B (ovalbumin), member 8 [Source:HGNC Symbol;Acc:8952]	chr18:61637159-61672278	chr18:61649910-61652910	1	0.610693	1.52699	0.0025031	0.113566	33.9	55.6	47.3	110.5	98.2	61.5
ENSG00000144285	ENST00000507401	SCN1A	sodium channel, voltage-gated, type I, alpha subunit [Source:HGNC Symbol;Acc:10585]	chr2:166845670-166984523	chr2:166984023-166987023	-1	-0.311241	0.805948	0.00256082	0.114855	1889.5	1551.5	1659.2	1378.1	1411.4	1262.2
ENSG00000163811	ENST00000466067	WDR43	WD repeat domain 43 [Source:HGNC Symbol;Acc:28945]	chr2:29117509-29171088	chr2:29145463-29148463	1	0.324382	1.25213	0.00259722	0.115475	4870.7	4246.4	4957.1	6005.9	6638.4	5294.2
ENSG00000204304	ENST00000496171	PBX2	pre-B-cell leukemia homeobox 2 [Source:HGNC Symbol;Acc:8633]	chr6:32152512-32157963	chr6:32156093-32159093	-1	-0.347467	0.785963	0.00258655	0.115475	1044.5	1187.1	974.7	867.5	727.7	865.7
ENSG00000155629	ENST00000371110	PIK3AP1	phosphoinositide-3-kinase adaptor protein 1 [Source:HGNC Symbol;Acc:30034]	chr10:98353069-98480271	chr10:98428868-98431868	-1	-0.302953	0.810591	0.00267519	0.118108	1097.5	1241.6	1305.1	1003.3	984.9	922.2
ENSG00000204444	ENST00000375918	APOM	apolipoprotein M [Source:HGNC Symbol;Acc:13916]	chr6:31620193-31625987	chr6:31617693-31620693	1	-0.42272	0.746017	0.00267956	0.118108	4190.3	5749.8	4856.2	3533.7	2860.4	4159.1
ENSG00000117360	ENST00000470824	PRPF3	pre-mRNA processing factor 3 [Source:HGNC Symbol;Acc:17348]	chr1:150293925-150325671	chr1:150318660-150321660	1	0.290439	1.22301	0.00269219	0.118156	715.9	683.9	775.1	927.2	895.7	868.7
ENSG00000101310	ENST00000377465	SEC23B	Sec23 homolog B (S. cerevisiae) [Source:HGNC Symbol;Acc:10702]	chr20:18488137-18542059	chr20:18486206-18489206	1	0.222395	1.16667	0.00273759	0.119305	3660.7	3513.3	3791.9	4438	4167.1	4252.9
ENSG00000132467	ENST00000254803	UTP3	UTP3, small subunit (SSU) processome component, homolog (S. cerevisiae) [Source:HGNC Symbol;Acc:24477]	chr4:71554196-71556267	chr4:71551696-71554696	1	0.345248	1.27037	0.00275338	0.119305	683.6	604.8	596	780.7	916.4	755.7
ENSG00000250337	ENST00000514255	LINC01021	long intergenic non-protein coding RNA 1021 [Source:HGNC Symbol;Acc:48995]	chr5:27472399-27496508	chr5:27473272-27476272	1	-0.349559	0.784824	0.00274347	0.119305	794.5	704.2	703	561.4	626.9	504.5
ENSG00000110660	ENST00000265836	SLC35F2	solute carrier family 35, member F2 [Source:HGNC Symbol;Acc:23615]	chr11:107661717-107799019	chr11:107729020-107732020	-1	0.364248	1.28721	0.00281773	0.120561	377.4	448.8	468.3	601.5	532.5	572.1
ENSG00000153037	ENST00000282999	SRP19	signal recognition particle 19kDa [Source:HGNC Symbol;Acc:11300]	chr5:112196919-112205485	chr5:112194502-112197502	1	0.418363	1.33641	0.00281223	0.120561	503.2	426.3	582.6	667.8	815.6	630.6
ENSG00000167930	ENST00000420046	ITFG3	integrin alpha FG-GAP repeat containing 3 [Source:HGNC Symbol;Acc:14163]	chr16:284545-319942	chr16:282343-285343	1	-0.617068	0.651994	0.00281556	0.120561	58.8	171	72.1	31.1	23.3	57.5
ENSG00000068078	ENST00000412135	FGFR3	fibroblast growth factor receptor 3 [Source:HGNC Symbol;Acc:3690]	chr4:1795034-1810599	chr4:1792539-1795539	1	-0.464506	0.724719	0.00290337	0.12286	1837.4	2436.3	1503.8	1231.6	1131	1556.9
ENSG00000091129	ENST00000465585	NRCAM	neuronal cell adhesion molecule [Source:HGNC Symbol;Acc:7994]	chr7:107788068-108097161	chr7:107818059-107821059	-1	0.514808	1.4288	0.00289165	0.12286	102.6	93	142	181.7	190	162.4
ENSG00000145220	ENST00000452476	LYAR	Ly1 antibody reactive [Source:HGNC Symbol;Acc:26021]	chr4:4269428-4291896	chr4:4291248-4294248	-1	0.359809	1.28326	0.00290751	0.12286	1167	1126.2	1375.1	1505.8	1857.4	1470.1
ENSG00000108021	ENST00000480839	FAM208B	family with sequence similarity 208, member B [Source:HGNC Symbol;Acc:23484]	chr10:5726801-5805703	chr10:5724428-5727428	1	0.29673	1.22836	0.00295592	0.122875	2511.9	2558.1	2851.1	3460	3467.9	2933.1
ENSG00000128590	ENST00000465725	DNAJB9	DnaJ (Hsp40) homolog, subfamily B, member 9 [Source:HGNC Symbol;Acc:6968]	chr7:108210012-108215294	chr7:108209659-108212659	1	0.327153	1.25453	0.00294437	0.122875	1460	1183.9	1328.8	1726.7	1823.8	1531.6
ENSG00000164182	ENST00000296597	NDUFAF2	NADH dehydrogenase (ubiquinone) complex I, assembly factor 2 [Source:HGNC Symbol;Acc:28086]	chr5:60240956-60448853	chr5:60238456-60241456	1	0.371786	1.29395	0.00293976	0.122875	276.4	257.5	295.4	368.3	391.6	346.1
ENSG00000173812	ENST00000469257	EIF1	eukaryotic translation initiation factor 1 [Source:HGNC Symbol;Acc:3249]	chr17:39845137-39848920	chr17:39842645-39845645	1	0.242194	1.18279	0.0029491	0.122875	11453.7	11005.9	11706.2	13686.3	14269.5	12741.5
ENSG00000106105	ENST00000484093	GARS	glycyl-tRNA synthetase [Source:HGNC Symbol;Acc:4162]	chr7:30634297-30673649	chr7:30651372-30654372	1	0.308032	1.23802	0.00299929	0.124173	8560.3	7478.7	9045.4	10663.2	11261.8	9610.6
ENSG00000198805	ENST00000553591	PNP	purine nucleoside phosphorylase [Source:HGNC Symbol;Acc:7892]	chr14:20937113-20945253	chr14:20935200-20938200	1	0.381894	1.30305	0.00302765	0.124842	326.9	372.9	404.5	489.4	449.8	542.8
ENSG00000082153	ENST00000409600	BZW1	basic leucine zipper and W2 domains 1 [Source:HGNC Symbol;Acc:18380]	chr2:201675317-201688569	chr2:201673769-201676769	1	0.265883	1.20237	0.00308426	0.126665	2460.6	2161.7	2458	2826.6	3028.4	2744.5
ENSG00000023608	ENST00000216294	SNAPC1	small nuclear RNA activating complex, polypeptide 1, 43kDa [Source:HGNC Symbol;Acc:11134]	chr14:62229075-62263146	chr14:62226575-62229575	1	0.477143	1.39198	0.00312161	0.127178	184.6	166.7	236.7	308.5	327	247.2
ENSG00000166562	ENST00000592774	SEC11C	SEC11 homolog C (S. cerevisiae) [Source:HGNC Symbol;Acc:23400]	chr18:56806709-56826068	chr18:56804625-56807625	1	-0.264376	0.832559	0.00311052	0.127178	2558.2	2396.7	2624.7	1960.8	2038.3	2254.1
ENSG00000155090	ENST00000285407	KLF10	Kruppel-like factor 10 [Source:HGNC Symbol;Acc:11810]	chr8:103661007-103668130	chr8:103667630-103670630	-1	0.276949	1.21163	0.00318392	0.129133	1271.3	1235.2	1236.2	1677.6	1454.1	1448.9
ENSG00000257151	ENST00000552334	PWAR6	Prader Willi/Angelman region RNA 6 [Source:HGNC Symbol;Acc:49129]	chr15:25277020-25281637	chr15:25274520-25277520	1	-0.32783	0.796734	0.00319485	0.129133	1437.6	1341	1384.4	1038.5	1252.5	968.6
ENSG00000134697	ENST00000373062	GNL2	guanine nucleotide binding protein-like 2 (nucleolar) [Source:HGNC Symbol;Acc:29925]	chr1:38032417-38061536	chr1:38061022-38064022	-1	0.351875	1.27622	0.00324791	0.13076	1485.6	1208.5	1582	1886.3	2028	1681
ENSG00000067955	ENST00000290858	CBFB	core-binding factor, beta subunit [Source:HGNC Symbol;Acc:1539]	chr16:67063019-67134961	chr16:67060550-67063550	1	0.34318	1.26855	0.00332999	0.131319	2107.2	1681.9	1989.6	2479.6	2799.6	2223.8
ENSG00000119535	ENST00000361632	CSF3R	colony stimulating factor 3 receptor (granulocyte) [Source:HGNC Symbol;Acc:2439]	chr1:36931644-36948879	chr1:36946620-36949620	-1	-0.598636	0.660378	0.0033262	0.131319	175.5	438.1	231.6	137.5	102.1	180.6
ENSG00000139131	ENST00000551673	YARS2	tyrosyl-tRNA synthetase 2, mitochondrial [Source:HGNC Symbol;Acc:24249]	chr12:32880424-32908836	chr12:32902541-32905541	-1	0.355599	1.27952	0.0032914	0.131319	605	543.9	631	738.2	893.1	709.3
ENSG00000153774	ENST00000569341	CFDP1	craniofacial development protein 1 [Source:HGNC Symbol;Acc:1873]	chr16:75327596-75467383	chr16:75428534-75431534	-1	0.31696	1.2457	0.00333884	0.131319	1658.6	1504.5	1688	2017.3	2313.6	1822.2
ENSG00000197265	ENST00000523499	GTF2E2	general transcription factor IIE, polypeptide 2, beta 34kDa [Source:HGNC Symbol;Acc:4651]	chr8:30435835-30515768	chr8:30515049-30518049	-1	0.36678	1.28947	0.00330404	0.131319	751.5	575.9	713.3	885.5	994	832.4
ENSG00000221914	ENST00000518890	PPP2R2A	protein phosphatase 2, regulatory subunit B, alpha [Source:HGNC Symbol;Acc:9304]	chr8:26149007-26230196	chr8:26215616-26218616	1	0.348668	1.27338	0.00330568	0.131319	1175.3	990.5	1247.5	1460.8	1658.3	1335.9
ENSG00000130413	ENST00000447869	STK33	serine/threonine kinase 33 [Source:HGNC Symbol;Acc:14568]	chr11:8413418-8615836	chr11:8496871-8499871	-1	0.469655	1.38478	0.00344637	0.135029	139.9	126.1	151.3	203	243	177.6
ENSG00000123843	ENST00000367078	C4BPB	complement component 4 binding protein, beta [Source:HGNC Symbol;Acc:1328]	chr1:207262187-207273338	chr1:207259687-207262687	1	-0.263339	0.833157	0.00349218	0.136302	1475.7	1349.6	1303.1	1143.2	1099.9	1164.4
ENSG00000164045	ENST00000437972	CDC25A	cell division cycle 25A [Source:HGNC Symbol;Acc:1725]	chr3:48198636-48229892	chr3:48229392-48232392	-1	0.308498	1.23842	0.00352593	0.137096	940.2	764	839.9	1032	1115.5	1059.4
ENSG00000091138	ENST00000379083	SLC26A3	solute carrier family 26 (anion exchanger), member 3 [Source:HGNC Symbol;Acc:3018]	chr7:107405912-107443670	chr7:107443170-107446170	-1	-0.514892	0.699845	0.00357708	0.138127	144	140	161.6	98.2	111.2	70.6
ENSG00000107371	ENST00000465229	EXOSC3	exosome component 3 [Source:HGNC Symbol;Acc:17944]	chr9:37766975-37801434	chr9:37784558-37787558	-1	0.380242	1.30156	0.00359828	0.138127	568.6	453.1	512.6	686.6	779.4	602.4
ENSG00000141485	ENST00000572727	SLC13A5	solute carrier family 13 (sodium-dependent citrate transporter), member 5 [Source:HGNC Symbol;Acc:23089]	chr17:6588032-6616886	chr17:6598708-6601708	-1	-0.423546	0.74559	0.00358572	0.138127	3245.2	4348.9	3169.2	2593.4	2050	2995.7
ENSG00000198301	ENST00000515836	SDAD1	SDA1 domain containing 1 [Source:HGNC Symbol;Acc:25537]	chr4:76862103-76912115	chr4:76898338-76901338	-1	0.339535	1.26535	0.00360649	0.138127	1485.6	1252.3	1531.6	1880.6	2033.1	1613.4
ENSG00000088986	ENST00000549649	DYNLL1	dynein, light chain, LC8-type 1 [Source:HGNC Symbol;Acc:15476]	chr12:120907653-120936296	chr12:120905160-120908160	1	0.255608	1.19384	0.00364171	0.138912	3402.4	3334.9	3761	3996.9	4489	4161.1
ENSG00000122882	ENST00000413026	ECD	ecdysoneless homolog (Drosophila) [Source:HGNC Symbol;Acc:17029]	chr10:74889913-74928813	chr10:74927336-74930336	-1	0.340496	1.26619	0.00365414	0.138912	881.4	728.7	881.1	1062.2	1191.7	976.7
ENSG00000131781	ENST00000533174	FMO5	flavin containing monooxygenase 5 [Source:HGNC Symbol;Acc:3773]	chr1:146646930-146714700	chr1:146696723-146699723	-1	-0.376251	0.770437	0.00367881	0.139332	4039.7	3407.6	3428.6	2880.6	3068.5	2170.3
ENSG00000186350	ENST00000484822	RXRA	retinoid X receptor, alpha [Source:HGNC Symbol;Acc:10477]	chr9:137208944-137332431	chr9:137206444-137209444	1	-0.473729	0.720101	0.00371817	0.140303	818.5	1266.2	797.7	597.4	563.5	758.8
ENSG00000204619	ENST00000376769	PPP1R11	protein phosphatase 1, regulatory (inhibitor) subunit 11 [Source:HGNC Symbol;Acc:9285]	chr6:30034486-30038110	chr6:30032482-30035482	1	0.267854	1.20402	0.00379346	0.142617	698.5	724.5	769.9	902.7	888	874.8
ENSG00000115350	ENST00000459636	POLE4	polymerase (DNA-directed), epsilon 4, accessory subunit [Source:HGNC Symbol;Acc:18755]	chr2:75185619-75197255	chr2:75183333-75186333	1	0.332585	1.25927	0.00392644	0.144952	485	428.5	400.4	543.4	573.9	576.1
ENSG00000172765	ENST00000393238	TMCC1	transmembrane and coiled-coil domain family 1 [Source:HGNC Symbol;Acc:29116]	chr3:129366635-129612419	chr3:129598809-129601809	-1	0.413234	1.33167	0.00392269	0.144952	1738.9	1377.3	1360.7	2198.9	2418.3	1627.5
ENSG00000184489	ENST00000523147	PTP4A3	protein tyrosine phosphatase type IVA, member 3 [Source:HGNC Symbol;Acc:9636]	chr8:142402093-142441620	chr8:142399621-142402621	1	-0.600353	0.659593	0.00389717	0.144952	84.4	176.3	58.7	40.9	36.2	59.5
ENSG00000184897	ENST00000333762	H1FX	H1 histone family, member X [Source:HGNC Symbol;Acc:4722]	chr3:129033615-129035120	chr3:129034620-129037620	-1	-0.581043	0.66848	0.00390352	0.144952	86.1	319.5	90.6	37.6	32.3	93.8
ENSG00000250799	ENST00000301175	PRODH2	proline dehydrogenase (oxidase) 2 [Source:HGNC Symbol;Acc:17325]	chr19:36290890-36304201	chr19:36303701-36306701	-1	-0.598643	0.660375	0.00387314	0.144952	116.7	350.5	94.7	68.7	58.2	96.9
ENSG00000167447	ENST00000543872	SMG8	SMG8 nonsense mediated mRNA decay factor [Source:HGNC Symbol;Acc:25551]	chr17:57286761-57292608	chr17:57284261-57287261	1	0.259206	1.19682	0.00396292	0.145773	708.5	682.8	711.2	857.6	854.4	828.4
ENSG00000081087	ENST00000477774	OSTM1	osteopetrosis associated transmembrane protein 1 [Source:HGNC Symbol;Acc:21652]	chr6:108362613-108487058	chr6:108370372-108373372	-1	0.362107	1.2853	0.00405551	0.148644	616.6	532.1	667	812.6	889.3	702.3
ENSG00000115419	ENST00000495444	GLS	glutaminase [Source:HGNC Symbol;Acc:4331]	chr2:191745553-191830278	chr2:191783253-191786253	1	0.375997	1.29774	0.00408152	0.149063	5313.5	4008.1	5171.2	6650	7296.3	5490.9
ENSG00000131873	ENST00000561143	CHSY1	chondroitin sulfate synthase 1 [Source:HGNC Symbol;Acc:17198]	chr15:101715928-101792137	chr15:101729272-101732272	-1	0.282741	1.2165	0.00410852	0.149515	1144.6	1099.5	1080.8	1469	1398.5	1227.9
ENSG00000065427	ENST00000566772	KARS	lysyl-tRNA synthetase [Source:HGNC Symbol;Acc:6215]	chr16:75661622-75682541	chr16:75669471-75672471	-1	0.247561	1.1872	0.00426291	0.150839	6343	6151.6	7140.2	8038.8	7830.1	7631
ENSG00000075151	ENST00000264211	EIF4G3	eukaryotic translation initiation factor 4 gamma, 3 [Source:HGNC Symbol;Acc:3298]	chr1:21132963-21503377	chr1:21376987-21379987	-1	0.232978	1.17526	0.00422658	0.150839	1823.3	1862.5	1765.2	2236.6	2188.3	2024
ENSG00000109971	ENST00000525624	HSPA8	heat shock 70kDa protein 8 [Source:HGNC Symbol;Acc:5241]	chr11:122928197-122933938	chr11:122933438-122936438	-1	0.265552	1.2021	0.00420879	0.150839	27696.2	26416.4	31295.7	35092.9	34982.3	33645.8
ENSG00000120948	ENST00000240185	TARDBP	TAR DNA binding protein [Source:HGNC Symbol;Acc:11571]	chr1:11072414-11085796	chr1:11070199-11073199	1	0.309693	1.23944	0.00421073	0.150839	4314.5	3807.2	4541.2	5334.9	5901.7	4730.1
ENSG00000147255	ENST00000370903	IGSF1	immunoglobulin superfamily, member 1 [Source:HGNC Symbol;Acc:5948]	chrX:130407480-130533677	chrX:130422903-130425903	-1	-0.328599	0.796309	0.00426026	0.150839	4085.2	5109.7	5114.6	3730.9	3346.4	4079.3
ENSG00000185432	ENST00000332160	METTL7A	methyltransferase like 7A [Source:HGNC Symbol;Acc:24550]	chr12:51317255-51326300	chr12:51316034-51319034	1	-0.235819	0.849203	0.00420822	0.150839	4713.4	4437.6	5044.6	3834.8	4107.7	4031.9
ENSG00000204271	ENST00000374919	SPIN3	spindlin family, member 3 [Source:HGNC Symbol;Acc:27272]	chrX:57002803-57021970	chrX:57021469-57024469	-1	0.511763	1.42579	0.00420435	0.150839	76.1	78	69	111.3	144.8	102.9
ENSG00000257218	ENST00000548171	GATC	glutamyl-tRNA(Gln) amidotransferase, subunit C [Source:HGNC Symbol;Acc:25068]	chr12:120884241-120899389	chr12:120881747-120884747	1	0.274475	1.20955	0.00423954	0.150839	663.8	690.3	715.4	862.6	872.5	796.1
ENSG00000100372	ENST00000434193	SLC25A17	solute carrier family 25 (mitochondrial carrier; peroxisomal membrane protein, 34kDa), member 17 [Source:HGNC Symbol;Acc:10987]	chr22:41165634-41215403	chr22:41214841-41217841	-1	0.343093	1.26847	0.00431607	0.152193	583.5	491.5	565.1	681.7	798.8	655.8
ENSG00000148841	ENST00000278071	ITPRIP	inositol 1,4,5-trisphosphate receptor interacting protein [Source:HGNC Symbol;Acc:29370]	chr10:106071894-106098162	chr10:106093163-106096163	-1	0.524838	1.43877	0.00442901	0.155639	51.3	59.8	54.6	103.9	78.8	87.8
ENSG00000008323	ENST00000538208	PLEKHG6	pleckstrin homology domain containing, family G (with RhoGef domain) member 6 [Source:HGNC Symbol;Acc:25562]	chr12:6419602-6437672	chr12:6417476-6420476	1	-0.586566	0.665926	0.00448772	0.156093	153.9	433.8	216.2	112.1	100.8	174.6
ENSG00000076555	ENST00000539864	ACACB	acetyl-CoA carboxylase beta [Source:HGNC Symbol;Acc:85]	chr12:109554400-109706031	chr12:109566663-109569663	1	-0.459144	0.727418	0.0044775	0.156093	329.4	439.2	281	248	213.3	247.2
ENSG00000182831	ENST00000327827	C16orf72	chromosome 16 open reading frame 72 [Source:HGNC Symbol;Acc:30103]	chr16:9185505-9215497	chr16:9183005-9186005	1	0.343504	1.26883	0.0044729	0.156093	2550.8	2157.4	2691.6	3224.3	3633.3	2767.7
ENSG00000168077	ENST00000337221	SCARA3	scavenger receptor class A, member 3 [Source:HGNC Symbol;Acc:19000]	chr8:27491385-27534293	chr8:27488885-27491885	1	-0.543457	0.686125	0.00450808	0.15627	534.7	1002.3	617.6	431.3	277.9	541.8
ENSG00000159216	ENST00000437180	RUNX1	runt-related transcription factor 1 [Source:HGNC Symbol;Acc:10471]	chr21:36160098-37376965	chr21:36421095-36424095	-1	0.343847	1.26914	0.00452478	0.156319	643.9	521.4	628.9	776.6	853.1	708.3
ENSG00000010704	ENST00000397022	HFE	hemochromatosis [Source:HGNC Symbol;Acc:4886]	chr6:26087509-26098571	chr6:26085009-26088009	1	-0.476783	0.718578	0.00462527	0.158219	138.2	114.3	127.6	85.9	86.6	78.7
ENSG00000121931	ENST00000485275	LRIF1	ligand dependent nuclear receptor interacting factor 1 [Source:HGNC Symbol;Acc:30299]	chr1:111489807-111506701	chr1:111506087-111509087	-1	0.342185	1.26767	0.00462619	0.158219	1761.2	1471.4	1855.8	2180.1	2493.3	1940.3
ENSG00000167740	ENST00000301391	CYB5D2	cytochrome b5 domain containing 2 [Source:HGNC Symbol;Acc:28471]	chr17:4046462-4090605	chr17:4044050-4047050	1	-0.461749	0.726105	0.0046229	0.158219	163	153.9	133.8	95.7	99.5	109
ENSG00000213853	ENST00000342147	EMP2	epithelial membrane protein 2 [Source:HGNC Symbol;Acc:3334]	chr16:10622279-10674555	chr16:10673989-10676989	-1	-0.26966	0.829515	0.0046883	0.159809	1908.5	1744.9	1662.3	1528.7	1348.1	1482.2
ENSG00000151689	ENST00000541441	INPP1	inositol polyphosphate-1-phosphatase [Source:HGNC Symbol;Acc:6071]	chr2:191208196-191236391	chr2:191205918-191208918	1	0.34864	1.27336	0.00470788	0.159943	493.3	436	450.8	617.9	665.7	523.7
ENSG00000171824	ENST00000544779	EXOSC10	exosome component 10 [Source:HGNC Symbol;Acc:9138]	chr1:11126675-11159938	chr1:11159394-11162394	-1	0.230611	1.17333	0.0048807	0.165265	1368.1	1446.8	1479.1	1702.2	1627.3	1738.5
ENSG00000105849	ENST00000462263	TWISTNB	TWIST neighbor [Source:HGNC Symbol;Acc:18027]	chr7:19735085-19748710	chr7:19739458-19742458	-1	0.334911	1.2613	0.00491419	0.165304	742.4	624	758.6	903.5	1015.9	827.4
ENSG00000125166	ENST00000564400	GOT2	glutamic-oxaloacetic transaminase 2, mitochondrial [Source:HGNC Symbol;Acc:4433]	chr16:58741035-58768261	chr16:58767746-58770746	-1	0.199572	1.14836	0.00491116	0.165304	4121.7	4098.9	4394.1	4889.7	4878	4779.6
ENSG00000082269	ENST00000515323	FAM135A	family with sequence similarity 135, member A [Source:HGNC Symbol;Acc:21084]	chr6:71122644-71270877	chr6:71120628-71123628	1	0.381578	1.30277	0.00498177	0.166725	1243.9	1048.2	1374.1	1852.8	1757.8	1344
ENSG00000206053	ENST00000382711	HN1L	hematological and neurological expressed 1-like [Source:HGNC Symbol;Acc:14137]	chr16:1728257-1752281	chr16:1725781-1728781	1	0.209626	1.15639	0.00498903	0.166725	3434.7	3458.9	3681.8	4189.2	4158.1	3942.1
ENSG00000086712	ENST00000485153	TXLNG	taxilin gamma [Source:HGNC Symbol;Acc:18578]	chrX:16804550-16862642	chrX:16855460-16858460	1	0.328993	1.25614	0.0050597	0.167624	1019.7	992.7	1107.5	1398.6	1481.2	1127
ENSG00000100644	ENST00000337138	HIF1A	hypoxia inducible factor 1, alpha subunit (basic helix-loop-helix transcription factor) [Source:HGNC Symbol;Acc:4910]	chr14:62162231-62214976	chr14:62159758-62162758	1	0.369192	1.29163	0.0050651	0.167624	5541.1	4620.4	6524.7	7647.6	8186.9	6434.3
ENSG00000170515	ENST00000552266	PA2G4	proliferation-associated 2G4, 38kDa [Source:HGNC Symbol;Acc:8550]	chr12:56498103-56507691	chr12:56501849-56504849	1	0.246335	1.18619	0.0050459	0.167624	2630.2	2350.8	2756.5	3073.8	3170.6	3013.9
ENSG00000166848	ENST00000300086	TERF2IP	telomeric repeat binding factor 2, interacting protein [Source:HGNC Symbol;Acc:19246]	chr16:75681684-75795770	chr16:75679184-75682184	1	0.32453	1.25226	0.00509141	0.167951	1671.8	1520.5	1876.4	2198.9	2393.8	1890.8
ENSG00000168497	ENST00000304141	SDPR	serum deprivation response [Source:HGNC Symbol;Acc:10690]	chr2:192699028-192711981	chr2:192711481-192714481	-1	0.433565	1.35057	0.00516692	0.169893	264	196.6	247	311.8	402	305.7
ENSG00000144120	ENST00000424086	TMEM177	transmembrane protein 177 [Source:HGNC Symbol;Acc:28143]	chr2:120436743-120444083	chr2:120434243-120437243	1	-0.437555	0.738385	0.0052379	0.171676	346.8	465.9	367.5	270.1	224.9	320.9
ENSG00000090520	ENST00000495390	DNAJB11	DnaJ (Hsp40) homolog, subfamily B, member 11 [Source:HGNC Symbol;Acc:14889]	chr3:186285192-186315061	chr3:186293587-186296587	1	0.289725	1.22241	0.00535731	0.174356	2641.8	2050.5	2296.4	2916.6	2919.8	2835.3
ENSG00000115970	ENST00000436947	THADA	thyroid adenoma associated [Source:HGNC Symbol;Acc:19217]	chr2:43393800-43823185	chr2:43735392-43738392	-1	0.306362	1.23659	0.00540969	0.174356	783.8	693.5	819.3	950.1	1054.7	888.9
ENSG00000138297	ENST00000444743	TIMM23	translocase of inner mitochondrial membrane 23 homolog (yeast) [Source:HGNC Symbol;Acc:17312]	chr10:51592080-51623365	chr10:51622703-51625703	-1	0.354453	1.2785	0.00536587	0.174356	1093.3	828.1	1053	1298.7	1454.1	1165.4
ENSG00000156170	ENST00000523184	NDUFAF6	NADH dehydrogenase (ubiquinone) complex I, assembly factor 6 [Source:HGNC Symbol;Acc:28625]	chr8:95907995-96128683	chr8:96058194-96061194	1	0.355391	1.27933	0.00542197	0.174356	323.6	272.5	337.6	411.6	431.7	388.5
ENSG00000166224	ENST00000486993	SGPL1	sphingosine-1-phosphate lyase 1 [Source:HGNC Symbol;Acc:10817]	chr10:72575717-72640930	chr10:72573217-72576217	1	0.239163	1.18031	0.00541951	0.174356	1331.7	1205.3	1260.9	1492.7	1459.3	1567
ENSG00000185022	ENST00000426621	MAFF	v-maf avian musculoaponeurotic fibrosarcoma oncogene homolog F [Source:HGNC Symbol;Acc:6780]	chr22:38597889-38612518	chr22:38596527-38599527	1	0.477456	1.39229	0.00539247	0.174356	143.2	200.9	130.7	276.6	212	233.1
ENSG00000138709	ENST00000506199	LARP1B	La ribonucleoprotein domain family, member 1B [Source:HGNC Symbol;Acc:24704]	chr4:128982423-129144086	chr4:129097969-129100969	1	0.361742	1.28498	0.00545296	0.174802	1632.9	1315.4	1800.2	2146.6	2333	1817.2
ENSG00000073067	ENST00000468456	CYP2W1	cytochrome P450, family 2, subfamily W, polypeptide 1 [Source:HGNC Symbol;Acc:20243]	chr7:1022835-1029276	chr7:1023550-1026550	1	-0.534941	0.690187	0.00566779	0.18071	49.7	216.9	59.7	23.7	12.9	58.5
ENSG00000164615	ENST00000297156	CAMLG	calcium modulating ligand [Source:HGNC Symbol;Acc:1471]	chr5:134074191-134087847	chr5:134071691-134074691	1	-0.256803	0.83694	0.00567258	0.18071	1119.8	1002.3	1099.3	887.9	922.9	861.7
ENSG00000204713	ENST00000481474	TRIM27	tripartite motif containing 27 [Source:HGNC Symbol;Acc:9975]	chr6:28870779-28891766	chr6:28891190-28894190	-1	0.222588	1.16682	0.00569925	0.180995	1762	1764.2	1770.4	2140	1940.1	2134
ENSG00000160233	ENST00000291592	LRRC3	leucine rich repeat containing 3 [Source:HGNC Symbol;Acc:14965]	chr21:45875369-45878739	chr21:45872869-45875869	1	-0.383043	0.766818	0.00572456	0.181236	464.3	634.7	492	365	417.5	391.5
ENSG00000164976	ENST00000379142	KIAA1161	KIAA1161 [Source:HGNC Symbol;Acc:19918]	chr9:34366668-34376851	chr9:34372330-34375330	-1	-0.269015	0.829886	0.00576126	0.181276	2444.9	2790	2630.9	2127.7	1973.7	2346.9
ENSG00000175592	ENST00000532401	FOSL1	FOS-like antigen 1 [Source:HGNC Symbol;Acc:13718]	chr11:65659520-65668044	chr11:65667390-65670390	-1	0.506718	1.42081	0.00574983	0.181276	78.6	109	71	135	118.9	161.4
ENSG00000145685	ENST00000514587	LHFPL2	lipoma HMGIC fusion partner-like 2 [Source:HGNC Symbol;Acc:6588]	chr5:77781038-78065844	chr5:78065344-78068344	-1	0.331488	1.25831	0.00582411	0.182502	1272.1	1052.5	1252.7	1648.2	1646.7	1314.7
ENSG00000183337	ENST00000397354	BCOR	BCL6 corepressor [Source:HGNC Symbol;Acc:20893]	chrX:39909068-40036582	chrX:39956156-39959156	-1	-0.292861	0.816281	0.00583594	0.182502	1281.2	1509.8	1287.6	1071.2	1021.1	1183.5
ENSG00000168938	ENST00000306442	PPIC	peptidylprolyl isomerase C (cyclophilin C) [Source:HGNC Symbol;Acc:9256]	chr5:122358945-122372436	chr5:122371936-122374936	-1	0.384748	1.30563	0.00585729	0.182612	185.4	165.6	194.5	246.3	261.1	235.1
ENSG00000107331	ENST00000425423	ABCA2	ATP-binding cassette, sub-family A (ABC1), member 2 [Source:HGNC Symbol;Acc:32]	chr9:139901686-139923367	chr9:139922759-139925759	-1	-0.567354	0.674853	0.00591573	0.183873	69.5	189.1	62.8	37.6	25.9	63.6
ENSG00000103226	ENST00000572932	NOMO3	NODAL modulator 3 [Source:HGNC Symbol;Acc:25242]	chr16:16326352-16388668	chr16:16371567-16374567	1	0.401383	1.32077	0.00596767	0.184926	142.4	164.6	150.3	224.2	200.3	205.8
ENSG00000151729	ENST00000281456	SLC25A4	solute carrier family 25 (mitochondrial carrier; adenine nucleotide translocator), member 4 [Source:HGNC Symbol;Acc:10990]	chr4:186064395-186071536	chr4:186061895-186064895	1	0.263359	1.20027	0.00601321	0.185774	576.9	595.2	566.1	690.7	727.7	692.2
ENSG00000070669	ENST00000454046	ASNS	asparagine synthetase (glutamine-hydrolyzing) [Source:HGNC Symbol;Acc:753]	chr7:97481430-97501854	chr7:97498625-97501625	-1	0.277309	1.21193	0.0060403	0.186049	5565.9	4965.5	6035.8	7047.7	7075.3	6217.4
ENSG00000109220	ENST00000512964	CHIC2	cysteine-rich hydrophobic domain 2 [Source:HGNC Symbol;Acc:1935]	chr4:54875956-54930857	chr4:54929967-54932967	-1	0.353787	1.27791	0.00606622	0.186286	269	244.7	276.9	360.1	365.8	315.8
ENSG00000171425	ENST00000588537	ZNF581	zinc finger protein 581 [Source:HGNC Symbol;Acc:25017]	chr19:56146825-56156988	chr19:56152676-56155676	1	-0.521356	0.696716	0.00608495	0.186301	267.3	425.3	235.7	208.7	133.1	210.9
ENSG00000133131	ENST00000604604	MORC4	MORC family CW-type zinc finger 4 [Source:HGNC Symbol;Acc:23485]	chrX:106057101-106243474	chrX:106236070-106239070	-1	0.372302	1.29442	0.00616242	0.188048	618.2	449.9	599	749.6	815.6	675
ENSG00000196139	ENST00000605149	AKR1C3	aldo-keto reductase family 1, member C3 [Source:HGNC Symbol;Acc:386]	chr10:5077546-5149878	chr10:5117330-5120330	1	-0.230652	0.85225	0.00617876	0.188048	5246.4	5782.9	6062.5	4846.3	4680.2	4931.9
ENSG00000089022	ENST00000553053	MAPKAPK5	mitogen-activated protein kinase-activated protein kinase 5 [Source:HGNC Symbol;Acc:6889]	chr12:112279782-112334343	chr12:112277787-112280787	1	0.237284	1.17877	0.0062655	0.189	834.3	805.7	853.3	992.7	1001.7	968.6
ENSG00000116285	ENST00000467067	ERRFI1	ERBB receptor feedback inhibitor 1 [Source:HGNC Symbol;Acc:18185]	chr1:8064464-8086368	chr1:8075193-8078193	-1	0.378662	1.30014	0.00623539	0.189	12296.3	9427.7	9710.4	16029.2	14944.2	11486.3
ENSG00000185551	ENST00000394171	NR2F2	nuclear receptor subfamily 2, group F, member 2 [Source:HGNC Symbol;Acc:7976]	chr15:96869167-96883492	chr15:96873294-96876294	1	-0.282306	0.822276	0.0062504	0.189	945.2	929.6	977.8	725.9	860.8	731.5
ENSG00000152078	ENST00000463375	TMEM56	transmembrane protein 56 [Source:HGNC Symbol;Acc:26477]	chr1:95582894-95663163	chr1:95603728-95606728	1	-0.275742	0.826025	0.00634276	0.190379	2255.3	2073	2279.9	1820.9	1972.4	1599.2
ENSG00000166579	ENST00000583066	NDEL1	nudE neurodevelopment protein 1-like 1 [Source:HGNC Symbol;Acc:17620]	chr17:8316449-8393729	chr17:8336852-8339852	1	0.252292	1.1911	0.00636708	0.190379	1589.1	1422.2	1510	1831.5	1928.5	1682
ENSG00000169715	ENST00000330439	MT1E	metallothionein 1E [Source:HGNC Symbol;Acc:7397]	chr16:56659387-56661024	chr16:56657210-56660210	1	-0.486083	0.713961	0.00636301	0.190379	323.6	359	250.1	158.8	177.1	262.3
ENSG00000134363	ENST00000396947	FST	follistatin [Source:HGNC Symbol;Acc:3971]	chr5:52776239-52782964	chr5:52773956-52776956	1	-0.298532	0.813079	0.00639183	0.190562	5038.7	5252.9	4993.1	4618.8	4132.2	3467.9
ENSG00000074211	ENST00000507028	PPP2R2C	protein phosphatase 2, regulatory subunit B, gamma [Source:HGNC Symbol;Acc:9306]	chr4:6322305-6565327	chr4:6472913-6475913	-1	0.364493	1.28743	0.00641293	0.190636	250.8	239.4	291.3	323.3	374.8	344.1
ENSG00000144580	ENST00000273064	RQCD1	RCD1 required for cell differentiation1 homolog (S. pombe) [Source:HGNC Symbol;Acc:10445]	chr2:219433303-219461803	chr2:219430803-219433803	1	0.222834	1.16702	0.00648153	0.192116	2747.8	2464	2662.8	3160.5	3144.7	2947.3
ENSG00000099910	ENST00000429594	KLHL22	kelch-like family member 22 [Source:HGNC Symbol;Acc:25888]	chr22:20783528-20850170	chr22:20800407-20803407	-1	-0.55382	0.681214	0.00653194	0.192255	106.8	167.8	81.3	63.8	43.9	78.7
ENSG00000118271	ENST00000432547	TTR	transthyretin [Source:HGNC Symbol;Acc:12405]	chr18:29171689-29178974	chr18:29169340-29172340	1	-0.385667	0.765425	0.0065614	0.192255	2977.9	3745.2	3349.3	2290.6	2020.2	3082.5
ENSG00000149474	ENST00000377681	CSRP2BP	CSRP2 binding protein [Source:HGNC Symbol;Acc:15904]	chr20:18118762-18169031	chr20:18120596-18123596	1	-0.298138	0.813302	0.00653144	0.192255	469.3	512.9	476.6	396.1	376.1	392.5
ENSG00000155975	ENST00000324815	VPS37A	vacuolar protein sorting 37 homolog A (S. cerevisiae) [Source:HGNC Symbol;Acc:24928]	chr8:17104080-17159936	chr8:17101901-17104901	1	0.333575	1.26013	0.0065451	0.192255	1041.2	933.9	1128.1	1393.7	1486.4	1130.1
ENSG00000123983	ENST00000542810	ACSL3	acyl-CoA synthetase long-chain family member 3 [Source:HGNC Symbol;Acc:3570]	chr2:223725652-223809357	chr2:223771303-223774303	1	0.315821	1.24472	0.00662597	0.192818	18626.1	15329.2	19600.9	22441.9	24771.3	20831.6
ENSG00000160094	ENST00000483388	ZNF362	zinc finger protein 362 [Source:HGNC Symbol;Acc:18079]	chr1:33722146-33766320	chr1:33719646-33722646	1	-0.562829	0.676973	0.00661482	0.192818	104.3	294.9	105	53.2	49.1	110
ENSG00000198105	ENST00000395873	ZNF248	zinc finger protein 248 [Source:HGNC Symbol;Acc:13041]	chr10:38091751-38147034	chr10:38146465-38149465	-1	0.299075	1.23036	0.00663718	0.192818	437	387.9	406.6	510.7	535.1	498.4
ENSG00000159433	ENST00000562619	STARD9	StAR-related lipid transfer (START) domain containing 9 [Source:HGNC Symbol;Acc:19162]	chr15:42867857-43013179	chr15:42979293-42982293	1	-0.390824	0.762694	0.00667817	0.192912	302.1	344.1	278.9	235.7	193.9	243.2
ENSG00000177169	ENST00000542313	ULK1	unc-51 like autophagy activating kinase 1 [Source:HGNC Symbol;Acc:12558]	chr12:132379196-132407712	chr12:132390664-132393664	1	-0.49872	0.707735	0.00667328	0.192912	255.7	388.9	230.6	198.9	138.3	206.8
ENSG00000115368	ENST00000498365	WDR75	WD repeat domain 75 [Source:HGNC Symbol;Acc:25725]	chr2:190306159-190340291	chr2:190324710-190327710	1	0.3305	1.25745	0.00686864	0.1973	2169.2	1859.3	2331.4	2636.8	3157.6	2403.4
ENSG00000138363	ENST00000435675	ATIC	5-aminoimidazole-4-carboxamide ribonucleotide formyltransferase/IMP cyclohydrolase [Source:HGNC Symbol;Acc:794]	chr2:216176540-216214487	chr2:216174314-216177314	1	0.206732	1.15407	0.00686638	0.1973	6363.7	6043.6	6760.4	7484.7	7348	7403
ENSG00000100650	ENST00000556184	SRSF5	serine/arginine-rich splicing factor 5 [Source:HGNC Symbol;Acc:10787]	chr14:70193617-70238722	chr14:70231389-70234389	1	-0.214188	0.862031	0.00689518	0.197507	5140.5	5756.2	5482	4634.4	4847	4555.6
ENSG00000091262	ENST00000205557	ABCC6	ATP-binding cassette, sub-family C (CFTR/MRP), member 6 [Source:HGNC Symbol;Acc:57]	chr16:16242785-16317379	chr16:16316821-16319821	-1	-0.518001	0.698339	0.00693384	0.19806	430.4	727.7	373.6	277.4	232.7	400.6
ENSG00000233016	ENST00000447221	SNHG7	small nucleolar RNA host gene 7 (non-protein coding) [Source:HGNC Symbol;Acc:28254]	chr9:139615818-139622636	chr9:139622136-139625136	-1	-0.433939	0.740238	0.00696917	0.198514	592.6	627.2	395.2	380.5	324.4	411.7
ENSG00000114315	ENST00000232424	HES1	hes family bHLH transcription factor 1 [Source:HGNC Symbol;Acc:5192]	chr3:193853934-193856521	chr3:193851434-193854434	1	0.328709	1.25589	0.00708621	0.201288	315.3	316.3	326.3	403.5	453.7	377.4
ENSG00000064102	ENST00000537336	ASUN	asunder spermatogenesis regulator [Source:HGNC Symbol;Acc:20174]	chr12:27058114-27091259	chr12:27090759-27093759	-1	0.371928	1.29408	0.00714136	0.202292	1022.1	848.4	1105.5	1301.2	1584.6	1115.9
ENSG00000227500	ENST00000452128	SCAMP4	secretory carrier membrane protein 4 [Source:HGNC Symbol;Acc:30385]	chr19:1905213-1926016	chr19:1902871-1905871	1	-0.558781	0.678876	0.00717446	0.202669	87.7	213.7	88.5	50.7	49.1	83.7
ENSG00000008405	ENST00000549356	CRY1	cryptochrome 1 (photolyase-like) [Source:HGNC Symbol;Acc:2384]	chr12:107385142-107487607	chr12:107390817-107393817	-1	0.33257	1.25925	0.00723765	0.20338	664.6	531.1	652.6	838	842.7	708.3
ENSG00000112110	ENST00000476826	MRPL18	mitochondrial ribosomal protein L18 [Source:HGNC Symbol;Acc:14477]	chr6:160210844-160219468	chr6:160208344-160211344	1	0.222859	1.16704	0.00723942	0.20338	1282	1220.3	1316.5	1473.9	1554.9	1461
ENSG00000145362	ENST00000514960	ANK2	ankyrin 2, neuronal [Source:HGNC Symbol;Acc:493]	chr4:113739265-114304896	chr4:114237241-114240241	1	-0.332545	0.794134	0.00728271	0.204035	388.2	350.5	411.7	300.3	308.9	282.5
ENSG00000107372	ENST00000471197	ZFAND5	zinc finger, AN1-type domain 5 [Source:HGNC Symbol;Acc:13008]	chr9:74966341-74980163	chr9:74974701-74977701	-1	0.32097	1.24917	0.00732859	0.20476	3542.3	2931	3397.7	4314.4	4741	3557.7
ENSG00000157193	ENST00000460214	LRP8	low density lipoprotein receptor-related protein 8, apolipoprotein e receptor [Source:HGNC Symbol;Acc:6700]	chr1:53711217-53793742	chr1:53727669-53730669	-1	0.296226	1.22793	0.0073761	0.205526	419.6	397.5	435.4	521.3	489.9	551.9
ENSG00000204099	ENST00000435894	NEU4	sialidase 4 [Source:HGNC Symbol;Acc:21328]	chr2:242749920-242758739	chr2:242749991-242752991	1	-0.528829	0.693117	0.00741951	0.206174	49.7	197.7	44.3	31.9	16.8	47.4
ENSG00000115875	ENST00000313117	SRSF7	serine/arginine-rich splicing factor 7 [Source:HGNC Symbol;Acc:10789]	chr2:38970741-38978636	chr2:38978136-38981136	-1	0.281607	1.21555	0.00747791	0.206673	2358.8	2122.1	2523.8	2564.7	3089.1	2989.6
ENSG00000136875	ENST00000488937	PRPF4	pre-mRNA processing factor 4 [Source:HGNC Symbol;Acc:17349]	chr9:116037623-116055185	chr9:116038876-116041876	1	0.239305	1.18042	0.00747774	0.206673	1085.9	987.3	1074.6	1194	1277	1280.4
ENSG00000113319	ENST00000503795	RASGRF2	Ras protein-specific guanine nucleotide-releasing factor 2 [Source:HGNC Symbol;Acc:9876]	chr5:80256491-80525975	chr5:80254008-80257008	1	0.23836	1.17965	0.00750864	0.206963	1417.8	1362.4	1443.1	1802	1644.1	1575
ENSG00000178381	ENST00000401903	ZFAND2A	zinc finger, AN1-type domain 2A [Source:HGNC Symbol;Acc:28073]	chr7:1191707-1200395	chr7:1199314-1202314	-1	0.282237	1.21608	0.00761237	0.209258	898.8	1023.7	1068.4	1259.5	1125.8	1299.6
ENSG00000101361	ENST00000460258	NOP56	NOP56 ribonucleoprotein [Source:HGNC Symbol;Acc:15911]	chr20:2632791-2639039	chr20:2631147-2634147	1	0.211752	1.15809	0.007684	0.210444	6540.9	6695.5	6907.6	7499.5	7616.9	8346.4
ENSG00000113083	ENST00000508067	LOX	lysyl oxidase [Source:HGNC Symbol;Acc:6664]	chr5:121398890-121413980	chr5:121412667-121415667	-1	0.448592	1.36471	0.00776997	0.210444	1840.7	1052.5	1347.3	2105.6	2537.2	1638.6
ENSG00000176903	ENST00000316836	PNMA1	paraneoplastic Ma antigen 1 [Source:HGNC Symbol;Acc:9158]	chr14:74178494-74181128	chr14:74180628-74183628	-1	0.281909	1.2158	0.00776473	0.210444	509.8	477.6	464.2	622	563.5	604.4
ENSG00000186951	ENST00000434345	PPARA	peroxisome proliferator-activated receptor alpha [Source:HGNC Symbol;Acc:9232]	chr22:46546424-46639653	chr22:46591781-46594781	1	-0.233797	0.850394	0.00773552	0.210444	2003.7	2174.5	2016.4	1849.5	1741	1632.5
ENSG00000189343	ENST00000458332	RPS2P46	ribosomal protein S2 pseudogene 46 [Source:HGNC Symbol;Acc:35839]	chr17:19349246-19350169	chr17:19349665-19352665	-1	-0.497383	0.708391	0.00777181	0.210444	331.9	256.4	172.9	162	130.5	178.6
ENSG00000198951	ENST00000402937	NAGA	N-acetylgalactosaminidase, alpha- [Source:HGNC Symbol;Acc:7631]	chr22:42454358-42466846	chr22:42466346-42469346	-1	-0.380834	0.767994	0.00777899	0.210444	408	511.8	416.9	315.9	286.9	379.4
ENSG00000108010	ENST00000481034	GLRX3	glutaredoxin 3 [Source:HGNC Symbol;Acc:15987]	chr10:131934663-131982785	chr10:131932163-131935163	1	0.325702	1.25327	0.00794467	0.214239	2278.5	1847.5	2511.5	2807.8	3131.8	2585
ENSG00000198954	ENST00000361983	KIAA1279	KIAA1279 [Source:HGNC Symbol;Acc:23419]	chr10:70748487-70776738	chr10:70745987-70748987	1	0.354642	1.27867	0.00796118	0.214239	745.7	580.2	795.6	957.5	1022.4	825.4
ENSG00000229117	ENST00000552314	RPL41	ribosomal protein L41 [Source:HGNC Symbol;Acc:10354]	chr12:56510370-56511727	chr12:56508065-56511065	1	-0.514477	0.700047	0.00800201	0.214773	392.3	238.3	190.4	150.6	137	198.8
ENSG00000124942	ENST00000378024	AHNAK	AHNAK nucleoprotein [Source:HGNC Symbol;Acc:347]	chr11:62201016-62323707	chr11:62313807-62316807	-1	-0.247251	0.8425	0.00809782	0.215087	3899	3635.2	3389.5	3045.1	2812.5	3256
ENSG00000158615	ENST00000367188	PPP1R15B	protein phosphatase 1, regulatory subunit 15B [Source:HGNC Symbol;Acc:14951]	chr1:204372515-204380919	chr1:204380419-204383419	-1	0.257118	1.19509	0.00803765	0.215087	2046.8	1898.8	2149.2	2497.6	2643.2	2225.8
ENSG00000163577	ENST00000474096	EIF5A2	eukaryotic translation initiation factor 5A2 [Source:HGNC Symbol;Acc:3301]	chr3:170606204-170626482	chr3:170625933-170628933	-1	0.395109	1.31504	0.00809011	0.215087	216.8	178.4	226.4	291.3	319.3	250.2
ENSG00000247626	ENST00000282276	MARS2	methionyl-tRNA synthetase 2, mitochondrial [Source:HGNC Symbol;Acc:25133]	chr2:198570087-198573113	chr2:198567587-198570587	1	0.316001	1.24488	0.00806438	0.215087	417.1	493.7	423	536	615.2	546.9
ENSG00000051108	ENST00000562914	HERPUD1	homocysteine-inducible, endoplasmic reticulum stress-inducible, ubiquitin-like domain member 1 [Source:HGNC Symbol;Acc:13744]	chr16:56965960-56977798	chr16:56963554-56966554	1	0.213402	1.15942	0.00814181	0.215695	3866.7	3537.9	3398.7	4274.3	4168.4	4161.1
ENSG00000228502	ENST00000415278	EEF1A1P11	eukaryotic translation elongation factor 1 alpha 1 pseudogene 11 [Source:HGNC Symbol;Acc:3206]	chr1:96912486-96913874	chr1:96909986-96912986	1	-0.481699	0.716134	0.00820296	0.216753	112.6	114.3	104	69.6	54.3	85.8
ENSG00000134278	ENST00000449797	SPIRE1	spire-type actin nucleation factor 1 [Source:HGNC Symbol;Acc:30622]	chr18:12446511-12658133	chr18:12652584-12655584	-1	0.292666	1.2249	0.00824336	0.217259	556.2	538.5	588.8	761.1	701.8	632.6
ENSG00000169609	ENST00000513601	C15orf40	chromosome 15 open reading frame 40 [Source:HGNC Symbol;Acc:28443]	chr15:83657193-83680393	chr15:83679867-83682867	-1	-0.39045	0.762892	0.00829821	0.218143	199.5	194.5	184.2	148.1	143.5	129.2
ENSG00000076043	ENST00000538791	REXO2	RNA exonuclease 2 [Source:HGNC Symbol;Acc:17851]	chr11:114310108-114321001	chr11:114312377-114315377	1	0.362968	1.28607	0.0083589	0.219054	733.3	562.1	654.6	878.9	997.8	727.5
ENSG00000148925	ENST00000525108	BTBD10	BTB (POZ) domain containing 10 [Source:HGNC Symbol;Acc:21445]	chr11:13409548-13484844	chr11:13484344-13487344	-1	0.33415	1.26063	0.00839713	0.219054	438.7	364.4	458	509	597.1	530.7
ENSG00000173145	ENST00000543788	NOC3L	nucleolar complex associated 3 homolog (S. cerevisiae) [Source:HGNC Symbol;Acc:24034]	chr10:96075004-96122716	chr10:96112233-96115233	-1	0.386337	1.30707	0.00839336	0.219054	740.7	566.3	744.2	913.3	1123.2	773.9
ENSG00000110318	ENST00000263468	KIAA1377	KIAA1377 [Source:HGNC Symbol;Acc:29264]	chr11:101785746-101871789	chr11:101783246-101786246	1	-0.406536	0.754433	0.00842319	0.219174	174.6	164.6	199.7	134.2	126.7	123.1
ENSG00000100219	ENST00000344347	XBP1	X-box binding protein 1 [Source:HGNC Symbol;Acc:12801]	chr22:29190543-29196585	chr22:29196012-29199012	-1	0.251627	1.19055	0.00853011	0.219253	10789.1	10307.1	12046.9	12876.1	14261.8	12734.5
ENSG00000101096	ENST00000496054	NFATC2	nuclear factor of activated T-cells, cytoplasmic, calcineurin-dependent 2 [Source:HGNC Symbol;Acc:7776]	chr20:50003494-50179370	chr20:50015256-50018256	-1	-0.239116	0.847264	0.00854978	0.219253	869	935	913	763.5	779.4	738.6
ENSG00000112186	ENST00000229922	CAP2	CAP, adenylate cyclase-associated protein, 2 (yeast) [Source:HGNC Symbol;Acc:20039]	chr6:17393447-17558023	chr6:17390947-17393947	1	0.308623	1.23853	0.00855191	0.219253	699.4	587.7	668	866.6	878.9	728.5
ENSG00000120889	ENST00000542226	TNFRSF10B	tumor necrosis factor receptor superfamily, member 10b [Source:HGNC Symbol;Acc:11905]	chr8:22877646-22926692	chr8:22926044-22929044	-1	0.231071	1.17371	0.00853489	0.219253	4810.3	5358.7	4659.6	5902	5541.1	6094.3
ENSG00000125977	ENST00000374980	EIF2S2	eukaryotic translation initiation factor 2, subunit 2 beta, 38kDa [Source:HGNC Symbol;Acc:3266]	chr20:32676104-32700138	chr20:32699638-32702638	-1	0.303434	1.23408	0.00846185	0.219253	4284.7	3873.4	4940.6	5409.4	6121.4	4951.1
ENSG00000163050	ENST00000458507	ADCK3	aarF domain containing kinase 3 [Source:HGNC Symbol;Acc:16812]	chr1:227085237-227175246	chr1:227125495-227128495	1	-0.409066	0.753111	0.00857629	0.219253	1331.7	1990.7	1424.5	1137.5	904.8	1329.8
ENSG00000188971	ENST00000606389			chr2:69685129-69693664	chr2:69693135-69696135	-1	0.337681	1.26372	0.00856257	0.219253	658	507.6	516.7	770.9	753.5	664.9
ENSG00000166226	ENST00000543146	CCT2	chaperonin containing TCP1, subunit 2 (beta) [Source:HGNC Symbol;Acc:1615]	chr12:69979114-69995350	chr12:69976946-69979946	1	0.280696	1.21478	0.00865192	0.220635	6165.9	5156.8	6281.8	7154.9	7896.1	6660.3
ENSG00000041802	ENST00000427461	LSG1	large 60S subunit nuclear export GTPase 1 [Source:HGNC Symbol;Acc:25652]	chr3:194361517-194393206	chr3:194392391-194395391	-1	0.277647	1.21222	0.00881384	0.223162	543.8	478.7	529.1	658.8	606.2	642.7
ENSG00000124784	ENST00000379834	RIOK1	RIO kinase 1 [Source:HGNC Symbol;Acc:18656]	chr6:7389729-7418270	chr6:7387229-7390229	1	0.281305	1.21529	0.00879162	0.223162	915.4	925.4	1067.4	1204.6	1292.5	1091.7
ENSG00000130208	ENST00000589078	APOC1	apolipoprotein C-I [Source:HGNC Symbol;Acc:607]	chr19:45417504-45422606	chr19:45415597-45418597	1	-0.400245	0.75773	0.00881648	0.223162	1577.5	2115.7	1762.2	1246.4	1022.4	1647.7
ENSG00000078237	ENST00000539671	C12orf5	chromosome 12 open reading frame 5 [Source:HGNC Symbol;Acc:1185]	chr12:4430371-4462338	chr12:4431309-4434309	1	0.401562	1.32094	0.00910787	0.225513	291.3	225.5	341.7	375.6	447.2	377.4
ENSG00000136026	ENST00000553039	CKAP4	cytoskeleton-associated protein 4 [Source:HGNC Symbol;Acc:16991]	chr12:106631655-106698057	chr12:106697557-106700557	-1	0.189078	1.14004	0.00908188	0.225513	4240.8	4389.6	4267.5	4963.4	4697.1	5101.5
ENSG00000136950	ENST00000465124	ARPC5L	actin related protein 2/3 complex, subunit 5-like [Source:HGNC Symbol;Acc:23366]	chr9:127624409-127640003	chr9:127632368-127635368	1	0.280364	1.2145	0.00910778	0.225513	606.7	536.4	576.4	747.2	721.2	652.8
ENSG00000153879	ENST00000284000	CEBPG	CCAAT/enhancer binding protein (C/EBP), gamma [Source:HGNC Symbol;Acc:1837]	chr19:33864236-33873592	chr19:33861736-33864736	1	0.256342	1.19445	0.00906921	0.225513	2745.3	2690.6	2853.2	3399.5	3665.6	2950.3
ENSG00000165678	ENST00000372134	GHITM	growth hormone inducible transmembrane protein [Source:HGNC Symbol;Acc:17281]	chr10:85899196-85913001	chr10:85896696-85899696	1	0.27391	1.20908	0.00896056	0.225513	6075.7	5030.7	5476.9	6716.3	7434.6	6186.1
ENSG00000166263	ENST00000463234	STXBP4	syntaxin binding protein 4 [Source:HGNC Symbol;Acc:19694]	chr17:53046088-53241646	chr17:53074677-53077677	1	0.297261	1.22881	0.00902585	0.225513	864.9	734.1	881.1	1104	1072.8	928.3
ENSG00000174749	ENST00000309733	C4orf32	chromosome 4 open reading frame 32 [Source:HGNC Symbol;Acc:26813]	chr4:113066553-113116412	chr4:113064053-113067053	1	0.342558	1.268	0.00907113	0.225513	360.9	336.6	387	497.6	517	403.6
ENSG00000198814	ENST00000487652	GK	glycerol kinase [Source:HGNC Symbol;Acc:4289]	chrX:30671476-30748725	chrX:30669117-30672117	1	0.304633	1.2351	0.008982	0.225513	1288.6	1223.5	1399.8	1699.7	1836.7	1394.4
ENSG00000204335	ENST00000487037	SP5	Sp5 transcription factor [Source:HGNC Symbol;Acc:14529]	chr2:171571861-171574588	chr2:171570052-171573052	1	-0.390254	0.762995	0.00909251	0.225513	1008.9	1039.7	660.8	626.9	663.1	680.1
ENSG00000001036	ENST00000438118	FUCA2	fucosidase, alpha-L- 2, plasma [Source:HGNC Symbol;Acc:4008]	chr6:143815948-143832827	chr6:143832299-143835299	-1	0.277426	1.21203	0.00915497	0.226132	3596.9	2811.3	3417.3	3985.4	4246	3857.4
ENSG00000157110	ENST00000522694	RBPMS	RNA binding protein with multiple splicing [Source:HGNC Symbol;Acc:19097]	chr8:30241944-30429778	chr8:30334346-30337346	1	0.252476	1.19125	0.00922014	0.226647	748.2	699.9	704	910	810.4	868.7
ENSG00000210140	ENST00000387405	MT-TC	mitochondrially encoded tRNA cysteine [Source:HGNC Symbol;Acc:7477]	chrMT:5761-5826	chrMT:5326-8326	-1	-0.526317	0.694325	0.00921955	0.226647	189.5	113.3	167.8	67.9	63.3	129.2
ENSG00000080824	ENST00000216281	HSP90AA1	heat shock protein 90kDa alpha (cytosolic), class A member 1 [Source:HGNC Symbol;Acc:5253]	chr14:102547075-102606036	chr14:102553028-102556028	-1	0.336905	1.26304	0.00930891	0.227734	27951.1	20904.9	26933.5	32653.4	36711.7	29134.6
ENSG00000122194	ENST00000461414	PLG	plasminogen [Source:HGNC Symbol;Acc:9071]	chr6:161123270-161174347	chr6:161157700-161160700	1	-0.434208	0.7401	0.00929857	0.227734	745.7	1323.9	1183.7	761.1	625.6	841.5
ENSG00000142528	ENST00000270617	ZNF473	zinc finger protein 473 [Source:HGNC Symbol;Acc:23239]	chr19:50528971-50556671	chr19:50526712-50529712	1	0.312646	1.24198	0.00939464	0.229283	377.4	376.1	428.2	540.1	500.2	458.1
ENSG00000107537	ENST00000263038	PHYH	phytanoyl-CoA 2-hydroxylase [Source:HGNC Symbol;Acc:8940]	chr10:13319796-13344412	chr10:13341601-13344601	-1	-0.264035	0.832756	0.00949126	0.229804	1399.5	1361.3	1507.9	1103.1	1305.5	1106.9
ENSG00000108559	ENST00000573584	NUP88	nucleoporin 88kDa [Source:HGNC Symbol;Acc:8067]	chr17:5264258-5323480	chr17:5322980-5325980	-1	0.306302	1.23653	0.00944489	0.229804	1389.6	1143.3	1482.2	1689.1	1845.7	1536.7
ENSG00000139428	ENST00000545712	MMAB	methylmalonic aciduria (cobalamin deficiency) cblB type [Source:HGNC Symbol;Acc:19331]	chr12:109991542-110011679	chr12:110011179-110014179	-1	-0.320304	0.800901	0.00950588	0.229804	874.8	1066.4	944.9	707.1	682.5	864.7
ENSG00000185236	ENST00000598706	RAB11B	RAB11B, member RAS oncogene family [Source:HGNC Symbol;Acc:9761]	chr19:8454865-8469318	chr19:8452747-8455747	1	-0.513988	0.700284	0.00948167	0.229804	256.6	599.4	323.2	213.6	184.8	282.5
ENSG00000070423	ENST00000586749	RNF126	ring finger protein 126 [Source:HGNC Symbol;Acc:21151]	chr19:647526-663277	chr19:650094-653094	-1	-0.537847	0.688798	0.00971382	0.231718	124.1	337.7	118.4	72	76.3	126.1
ENSG00000112695	ENST00000377978	COX7A2	cytochrome c oxidase subunit VIIa polypeptide 2 (liver) [Source:HGNC Symbol;Acc:2288]	chr6:75947391-75960039	chr6:75953006-75956006	-1	0.238051	1.1794	0.00968383	0.231718	1110.7	1017.2	994.3	1178.4	1271.8	1270.3
ENSG00000127324	ENST00000550818	TSPAN8	tetraspanin 8 [Source:HGNC Symbol;Acc:11855]	chr12:71518865-71835678	chr12:71551279-71554279	-1	-0.453563	0.730237	0.00966808	0.231718	125.8	99.4	130.7	72.8	84	80.7
ENSG00000132964	ENST00000381527	CDK8	cyclin-dependent kinase 8 [Source:HGNC Symbol;Acc:1779]	chr13:26828276-26979375	chr13:26825776-26828776	1	0.310737	1.24034	0.00975977	0.231718	572.7	502.2	620.7	687.4	794.9	671
ENSG00000143845	ENST00000367197	ETNK2	ethanolamine kinase 2 [Source:HGNC Symbol;Acc:25575]	chr1:204100190-204121307	chr1:204109890-204112890	-1	-0.488555	0.712739	0.00972193	0.231718	332.7	611.2	400.4	275.8	200.3	355.2
ENSG00000148484	ENST00000602389	RSU1	Ras suppressor protein 1 [Source:HGNC Symbol;Acc:10464]	chr10:16632610-16859527	chr10:16858953-16861953	-1	0.239461	1.18055	0.00976632	0.231718	885.6	920	1006.6	1131.8	1133.5	1083.7
ENSG00000160221	ENST00000427803	C21orf33	chromosome 21 open reading frame 33 [Source:HGNC Symbol;Acc:1273]	chr21:45553487-45565605	chr21:45551000-45554000	1	-0.305825	0.80898	0.00962006	0.231718	851.6	1051.4	829.6	723.4	679.9	759.8
ENSG00000167244	ENST00000418738	IGF2	insulin-like growth factor 2 (somatomedin A) [Source:HGNC Symbol;Acc:5466]	chr11:2150342-2170833	chr11:2158035-2161035	-1	-0.422185	0.746294	0.00973985	0.231718	116389	196460	144918	114724	84081.6	120090
ENSG00000169856	ENST00000305901	ONECUT1	one cut homeobox 1 [Source:HGNC Symbol;Acc:8138]	chr15:53049637-53083273	chr15:53081709-53084709	-1	-0.477552	0.718195	0.0098892	0.23409	82.8	119.7	92.6	58.9	63.3	64.6
ENSG00000170145	ENST00000304987	SIK2	salt-inducible kinase 2 [Source:HGNC Symbol;Acc:21680]	chr11:111473115-111601577	chr11:111470615-111473615	1	-0.248848	0.841568	0.010001	0.23619	1037	1197.8	1145.6	978.8	921.6	911.1
ENSG00000114999	ENST00000233336	TTL	tubulin tyrosine ligase [Source:HGNC Symbol;Acc:21586]	chr2:113239731-113299316	chr2:113237231-113240231	1	0.248631	1.18808	0.0101655	0.239521	1891.2	1716.1	1957.7	2331.5	2325.3	2026.1
ENSG00000100591	ENST00000556369	AHSA1	AHA1, activator of heat shock 90kDa protein ATPase homolog 1 (yeast) [Source:HGNC Symbol;Acc:1189]	chr14:77924213-77935817	chr14:77929417-77932417	1	0.185985	1.13759	0.0102201	0.240254	2385.3	2256.8	2377.7	2658	2718.2	2645.6
ENSG00000100416	ENST00000491612	TRMU	tRNA 5-methylaminomethyl-2-thiouridylate methyltransferase [Source:HGNC Symbol;Acc:25481]	chr22:46726772-46753237	chr22:46746226-46749226	1	0.275317	1.21026	0.0103377	0.241906	499.9	440.2	467.3	554	592	586.2
ENSG00000221963	ENST00000409652	APOL6	apolipoprotein L, 6 [Source:HGNC Symbol;Acc:14870]	chr22:36044442-36064456	chr22:36041942-36044942	1	0.250917	1.18996	0.010316	0.241906	975	1030.1	984	1210.4	1296.4	1090.7
ENSG00000087263	ENST00000566157	OGFOD1	2-oxoglutarate and iron-dependent oxygenase domain containing 1 [Source:HGNC Symbol;Acc:25585]	chr16:56485402-56513012	chr16:56482902-56485902	1	0.293491	1.2256	0.0104577	0.2431	2314.1	2048.4	2670	2933	3178.3	2669.8
ENSG00000108950	ENST00000592554	FAM20A	family with sequence similarity 20, member A [Source:HGNC Symbol;Acc:23015]	chr17:66531254-66597530	chr17:66597030-66600030	-1	-0.435381	0.739498	0.01046	0.2431	231.7	379.3	296.4	208.7	179.7	228
ENSG00000224078	ENST00000551077	SNHG14	small nucleolar RNA host gene 14 (non-protein coding) [Source:HGNC Symbol;Acc:37462]	chr15:25223730-25664609	chr15:25307418-25310418	1	-0.220389	0.858334	0.0104498	0.2431	6323.2	6172.9	6436.2	5446.2	5772.4	4918.8
ENSG00000198763	ENST00000361453	MT-ND2	mitochondrially encoded NADH dehydrogenase 2 [Source:HGNC Symbol;Acc:7456]	chrMT:4470-5511	chrMT:1970-4970	1	0.471291	1.38635	0.010526	0.244078	29212.4	28542.8	47029.5	62404.9	65959.1	35377.2
ENSG00000085721	ENST00000540462	RRN3	RRN3 RNA polymerase I transcription factor homolog (S. cerevisiae) [Source:HGNC Symbol;Acc:30346]	chr16:15153879-15188174	chr16:15179757-15182757	-1	0.283825	1.21742	0.0106348	0.244592	2346.4	1909.5	2131.7	2749.7	2833.2	2326.7
ENSG00000090238	ENST00000568681	YPEL3	yippee-like 3 (Drosophila) [Source:HGNC Symbol;Acc:18327]	chr16:30103635-30108236	chr16:30106409-30109409	-1	-0.531089	0.692032	0.0105805	0.244592	113.4	208.4	65.9	69.6	49.1	71.6
ENSG00000180370	ENST00000426668	PAK2	p21 protein (Cdc42/Rac)-activated kinase 2 [Source:HGNC Symbol;Acc:8591]	chr3:196466728-196559518	chr3:196536589-196539589	1	0.290921	1.22342	0.0106438	0.244592	3669.8	3097.7	3839.3	4590.2	4769.4	3854.3
ENSG00000198000	ENST00000542053	NOL8	nucleolar protein 8 [Source:HGNC Symbol;Acc:23387]	chr9:95059640-95087918	chr9:95087115-95090115	-1	0.299067	1.23035	0.0106415	0.244592	1093.3	892.2	1137.4	1281.6	1429.5	1211.8
ENSG00000165475	ENST00000298248	CRYL1	crystallin, lambda 1 [Source:HGNC Symbol;Acc:18246]	chr13:20977806-21099996	chr13:21099496-21102496	-1	-0.395177	0.760396	0.010679	0.244852	1203.4	1771.6	1525.4	1027.9	877.6	1331.9
ENSG00000134532	ENST00000309359	SOX5	SRY (sex determining region Y)-box 5 [Source:HGNC Symbol;Acc:11201]	chr12:23682440-24103966	chr12:24102137-24105137	-1	-0.240907	0.846213	0.0107618	0.245648	1125.6	1085.6	1226.9	974.7	996.5	911.1
ENSG00000165821	ENST00000317492	SALL2	spalt-like transcription factor 2 [Source:HGNC Symbol;Acc:10526]	chr14:21989232-22005350	chr14:22004568-22007568	-1	-0.415762	0.749623	0.0107393	0.245648	166.4	226.5	198.7	137.5	122.8	152.4
ENSG00000094804	ENST00000580824	CDC6	cell division cycle 6 [Source:HGNC Symbol;Acc:1744]	chr17:38443885-38459171	chr17:38441654-38444654	1	0.333319	1.25991	0.0107866	0.245665	1940.8	1341	1837.3	2113.8	2379.5	2150.2
ENSG00000165272	ENST00000494313	AQP3	aquaporin 3 (Gill blood group) [Source:HGNC Symbol;Acc:636]	chr9:33441152-33447609	chr9:33442607-33445607	-1	0.519721	1.43368	0.0108575	0.246731	64.6	98.3	45.3	163.7	87.9	127.1
ENSG00000169432	ENST00000409672	SCN9A	sodium channel, voltage-gated, type IX, alpha subunit [Source:HGNC Symbol;Acc:10597]	chr2:167051695-167232503	chr2:167232003-167235003	-1	-0.251828	0.839832	0.0109161	0.246965	2083.2	1909.5	2177	1777.5	1808.2	1539.7
ENSG00000215256	ENST00000558423	DHRS4-AS1	DHRS4 antisense RNA 1 [Source:HGNC Symbol;Acc:23175]	chr14:24407940-24458048	chr14:24457548-24460548	-1	-0.269456	0.829632	0.0109119	0.246965	494.1	486.2	511.6	404.3	417.5	399.6
ENSG00000011304	ENST00000589569	PTBP1	polypyrimidine tract binding protein 1 [Source:HGNC Symbol;Acc:9583]	chr19:797075-812327	chr19:802619-805619	1	-0.396637	0.759627	0.0109839	0.247212	3812.9	4700.5	3350.4	2793.1	2158.5	3566.8
ENSG00000169908	ENST00000493298	TM4SF1	transmembrane 4 L six family member 1 [Source:HGNC Symbol;Acc:11853]	chr3:149086809-149095652	chr3:149094936-149097936	-1	0.232187	1.17461	0.0109996	0.247212	10419.2	9361.5	11103	12067.5	12638.4	11886.9
ENSG00000222033	ENST00000409786	LINC01124	long intergenic non-protein coding RNA 1124 [Source:HGNC Symbol;Acc:49270]	chr2:171568961-171571077	chr2:171570577-171573577	-1	-0.473296	0.720317	0.0109571	0.247212	161.4	221.2	133.8	103.1	91.8	132.2
ENSG00000097033	ENST00000482504	SH3GLB1	SH3-domain GRB2-like endophilin B1 [Source:HGNC Symbol;Acc:10833]	chr1:87170259-87213867	chr1:87168078-87171078	1	0.3084	1.23833	0.0111382	0.249268	2391.9	1957.6	2569.1	2986.2	3208.1	2568.9
ENSG00000103035	ENST00000566015	PSMD7	proteasome (prosome, macropain) 26S subunit, non-ATPase, 7 [Source:HGNC Symbol;Acc:9565]	chr16:74330673-74340186	chr16:74328213-74331213	1	0.273913	1.20908	0.0111551	0.249268	2244.6	1970.4	2421.9	2653.9	2994.8	2500.3
ENSG00000115946	ENST00000488728	PNO1	partner of NOB1 homolog (S. cerevisiae) [Source:HGNC Symbol;Acc:32790]	chr2:68384976-68403370	chr2:68397739-68400739	1	0.307495	1.23756	0.0111687	0.249268	1071	912.5	1143.5	1292.2	1491.6	1176.5
ENSG00000136828	ENST00000394011	RALGPS1	Ral GEF with PH domain and SH3 binding motif 1 [Source:HGNC Symbol;Acc:16851]	chr9:129677053-129985445	chr9:129674585-129677585	1	-0.360788	0.778739	0.0111885	0.249268	270.6	310.9	256.3	200.5	232.7	195.7
ENSG00000135919	ENST00000489065	SERPINE2	serpin peptidase inhibitor, clade E (nexin, plasminogen activator inhibitor type 1), member 2 [Source:HGNC Symbol;Acc:8951]	chr2:224839829-224904036	chr2:224903507-224906507	-1	0.388058	1.30863	0.011232	0.249692	623.2	499	609.3	1010.7	699.3	674
ENSG00000113504	ENST00000510943	SLC12A7	solute carrier family 12 (potassium/chloride transporter), member 7 [Source:HGNC Symbol;Acc:10915]	chr5:1050499-1112150	chr5:1081273-1084273	-1	-0.519842	0.697448	0.0114526	0.25093	308.7	729.8	315	219.3	159	343.1
ENSG00000132680	ENST00000368320	KIAA0907	KIAA0907 [Source:HGNC Symbol;Acc:29145]	chr1:155882834-155904191	chr1:155903690-155906690	-1	0.289369	1.22211	0.0114274	0.25093	968.3	771.5	847.1	1137.5	1102.5	981.7
ENSG00000145331	ENST00000273962	TRMT10A	tRNA methyltransferase 10 homolog A (S. cerevisiae) [Source:HGNC Symbol;Acc:28403]	chr4:100467866-100485189	chr4:100484325-100487325	-1	0.363758	1.28677	0.011509	0.25093	282.2	226.5	281	324.9	405.9	332
ENSG00000146416	ENST00000275235	AIG1	androgen-induced 1 [Source:HGNC Symbol;Acc:21607]	chr6:143381633-143661441	chr6:143379538-143382538	1	-0.197774	0.871895	0.011432	0.25093	1787.7	1887	1927.9	1612.2	1596.3	1648.7
ENSG00000149809	ENST00000526809	TM7SF2	transmembrane 7 superfamily member 2 [Source:HGNC Symbol;Acc:11863]	chr11:64879317-64883856	chr11:64876817-64879817	1	-0.500044	0.707085	0.0115171	0.25093	391.5	592	299.5	239.8	164.2	349.1
ENSG00000164007	ENST00000372539	CLDN19	claudin 19 [Source:HGNC Symbol;Acc:2040]	chr1:43198764-43205925	chr1:43205311-43208311	-1	-0.508675	0.702868	0.0113197	0.25093	65.4	116.5	75.1	42.6	43.9	59.5
ENSG00000171208	ENST00000562435	NETO2	neuropilin (NRP) and tolloid (TLL)-like 2 [Source:HGNC Symbol;Acc:14644]	chr16:47111614-47177908	chr16:47177408-47180408	-1	0.393628	1.31369	0.0115176	0.25093	408.9	284.2	347.9	490.2	559.7	399.6
ENSG00000181915	ENST00000373783	ADO	2-aminoethanethiol (cysteamine) dioxygenase [Source:HGNC Symbol;Acc:23506]	chr10:64564516-64568238	chr10:64562016-64565016	1	0.315387	1.24435	0.0114918	0.25093	989	960.6	1101.3	1275	1517.4	1100.8
ENSG00000187017	ENST00000418286	ESPN	espin [Source:HGNC Symbol;Acc:13281]	chr1:6484848-6521430	chr1:6497938-6500938	1	-0.525104	0.694909	0.0114281	0.25093	200.3	528.9	196.6	150.6	102.1	210.9
ENSG00000214517	ENST00000542710	PPME1	protein phosphatase methylesterase 1 [Source:HGNC Symbol;Acc:30178]	chr11:73882144-73965748	chr11:73879812-73882812	1	0.224094	1.16804	0.0115331	0.25093	798.7	848.4	828.6	955	952.6	1005
ENSG00000109667	ENST00000509214	SLC2A9	solute carrier family 2 (facilitated glucose transporter), member 9 [Source:HGNC Symbol;Acc:13446]	chr4:9772777-10056560	chr4:10030424-10033424	-1	-0.280449	0.823335	0.0117251	0.254376	593.4	671	629.9	529.5	464	536.8
ENSG00000144029	ENST00000482568	MRPS5	mitochondrial ribosomal protein S5 [Source:HGNC Symbol;Acc:14498]	chr2:95752952-95815179	chr2:95771898-95774898	-1	0.202313	1.15054	0.0117412	0.254376	1398.7	1443.6	1530.6	1677.6	1701	1680
ENSG00000056736	ENST00000494338	IL17RB	interleukin 17 receptor B [Source:HGNC Symbol;Acc:18015]	chr3:53880607-53899827	chr3:53878112-53881112	1	-0.21613	0.860872	0.0119006	0.256453	3034.1	3082.7	2931.4	2442.8	2489.4	2803
ENSG00000107443	ENST00000265992	CCNJ	cyclin J [Source:HGNC Symbol;Acc:23434]	chr10:97803151-97820627	chr10:97800651-97803651	1	0.321186	1.24936	0.0122289	0.256453	1232.4	974.5	1073.6	1397.8	1614.4	1201.7
ENSG00000115539	ENST00000450127	PDCL3	phosducin-like 3 [Source:HGNC Symbol;Acc:28860]	chr2:101179152-101193197	chr2:101182917-101185917	1	0.305109	1.23551	0.0122028	0.256453	276.4	258.6	254.2	331.4	328.3	338
ENSG00000124523	ENST00000606427	SIRT5	sirtuin 5 [Source:HGNC Symbol;Acc:14933]	chr6:13574816-13614790	chr6:13572331-13575331	1	-0.246259	0.84308	0.0118629	0.256453	822.7	770.4	794.6	653.1	709.6	632.6
ENSG00000127314	ENST00000535492	RAP1B	RAP1B, member of RAS oncogene family [Source:HGNC Symbol;Acc:9857]	chr12:69004619-69054372	chr12:69002209-69005209	1	0.341194	1.2668	0.0120774	0.256453	446.9	375.1	442.6	534.4	645	480.3
ENSG00000135018	ENST00000527373	UBQLN1	ubiquilin 1 [Source:HGNC Symbol;Acc:12508]	chr9:86274878-86323118	chr9:86279808-86282808	-1	0.260432	1.19784	0.0121648	0.256453	4943.5	4314.8	5246.3	5906.1	6339.9	5357.7
ENSG00000135093	ENST00000536723	USP30	ubiquitin specific peptidase 30 [Source:HGNC Symbol;Acc:20065]	chr12:109460894-109525831	chr12:109487896-109490896	1	-0.287659	0.81923	0.0121827	0.256453	511.5	619.8	559.9	449.3	466.6	444
ENSG00000144848	ENST00000402314	ATG3	autophagy related 3 [Source:HGNC Symbol;Acc:20962]	chr3:112251356-112280893	chr3:112280263-112283263	-1	0.313633	1.24283	0.0121648	0.256453	742.4	642.2	814.2	888.7	1063.8	851.6
ENSG00000161813	ENST00000347328	LARP4	La ribonucleoprotein domain family, member 4 [Source:HGNC Symbol;Acc:24320]	chr12:50786166-50873787	chr12:50792268-50795268	1	0.28341	1.21707	0.0122383	0.256453	2426.6	1993.9	2542.4	2970.6	3058.1	2595.1
ENSG00000164850	ENST00000413368	GPER1	G protein-coupled estrogen receptor 1 [Source:HGNC Symbol;Acc:4485]	chr7:1121844-1133451	chr7:1123943-1126943	1	-0.503643	0.705324	0.0120307	0.256453	203.6	416.7	210	147.3	120.2	208.9
ENSG00000176014	ENST00000591208	TUBB6	tubulin, beta 6 class V [Source:HGNC Symbol;Acc:20776]	chr18:12307668-12344319	chr18:12305761-12308761	1	0.461794	1.37725	0.0122218	0.256453	83.6	101.5	58.7	122.8	121.5	133.2
ENSG00000178607	ENST00000577567	ERN1	endoplasmic reticulum to nucleus signaling 1 [Source:HGNC Symbol;Acc:3449]	chr17:62116502-62208179	chr17:62157334-62160334	-1	0.344242	1.26948	0.0119526	0.256453	619.9	698.8	526	937	712.2	768.9
ENSG00000204991	ENST00000563972	SPIRE2	spire-type actin nucleation factor 2 [Source:HGNC Symbol;Acc:30623]	chr16:89884587-89937727	chr16:89892455-89895455	1	-0.483949	0.715018	0.0122178	0.256453	355.9	614.4	327.3	273.3	184.8	335
ENSG00000213741	ENST00000245458	RPS29	ribosomal protein S29 [Source:HGNC Symbol;Acc:10419]	chr14:50043390-50065408	chr14:50052594-50055594	-1	-0.430113	0.742204	0.0119946	0.256453	2330.6	2417	1718.9	1361.8	1058.6	1998.8
ENSG00000228278	ENST00000431067	ORM2	orosomucoid 2 [Source:HGNC Symbol;Acc:8499]	chr9:117092149-117095532	chr9:117089649-117092649	1	0.259022	1.19667	0.01202	0.256453	2018.6	2223.6	2378.7	2629.4	2445.5	2944.2
ENSG00000251685	ENST00000505092			chr4:69870574-69886132	chr4:69885632-69888632	-1	-0.416857	0.749055	0.0121058	0.256453	213.5	198.7	225.4	140.8	186.1	120.1
ENSG00000004478	ENST00000538622	FKBP4	FK506 binding protein 4, 59kDa [Source:HGNC Symbol;Acc:3720]	chr12:2904119-2914576	chr12:2903347-2906347	1	0.239179	1.18032	0.0123307	0.256885	1508.8	1768.4	1629.4	1937.1	1838	2068.4
ENSG00000166589	ENST00000568698	CDH16	cadherin 16, KSP-cadherin [Source:HGNC Symbol;Acc:1755]	chr16:66942025-66952887	chr16:66952255-66955255	-1	-0.515793	0.699408	0.0122855	0.256885	62.9	181.7	82.3	51.6	20.7	67.6
ENSG00000198668	ENST00000553542	CALM1	calmodulin 1 (phosphorylase kinase, delta) [Source:HGNC Symbol;Acc:1442]	chr14:90862846-90874605	chr14:90860900-90863900	1	0.307718	1.23775	0.0123343	0.256885	3575.4	3052.8	4029.7	4489.5	5060.3	3950.2
ENSG00000187837	ENST00000343677	HIST1H1C	histone cluster 1, H1c [Source:HGNC Symbol;Acc:4716]	chr6:26055968-26056699	chr6:26056199-26059199	-1	-0.514796	0.699892	0.0124126	0.257991	80.3	176.3	109.1	62.2	43.9	87.8
ENSG00000174013	ENST00000311630	FBXO45	F-box protein 45 [Source:HGNC Symbol;Acc:29148]	chr3:196295482-196315930	chr3:196293059-196296059	1	0.321881	1.24996	0.0125674	0.260678	822.7	671	859.5	963.2	1158.1	905.1
ENSG00000164897	ENST00000476627	TMUB1	transmembrane and ubiquitin-like domain containing 1 [Source:HGNC Symbol;Acc:21709]	chr7:150778167-150780633	chr7:150779819-150782819	-1	-0.509902	0.70227	0.0126885	0.262127	58.8	193.4	65.9	25.4	41.4	65.6
ENSG00000197780	ENST00000338366	TAF13	TAF13 RNA polymerase II, TATA box binding protein (TBP)-associated factor, 18kDa [Source:HGNC Symbol;Acc:11546]	chr1:109605108-109618624	chr1:109618124-109621124	-1	0.39864	1.31826	0.0126867	0.262127	373.3	275.7	407.6	477.1	590.7	415.7
ENSG00000135241	ENST00000453144	PNPLA8	patatin-like phospholipase domain containing 8 [Source:HGNC Symbol;Acc:28900]	chr7:108110866-108210110	chr7:108166259-108169259	-1	0.337115	1.26323	0.0127271	0.262336	649.7	577	689.6	910.8	917.7	672
ENSG00000167588	ENST00000551939	GPD1	glycerol-3-phosphate dehydrogenase 1 (soluble) [Source:HGNC Symbol;Acc:4455]	chr12:50497602-50505102	chr12:50495291-50498291	1	-0.51082	0.701823	0.01275	0.262336	169.7	364.4	191.4	123.6	84	185.7
ENSG00000096060	ENST00000357266	FKBP5	FK506 binding protein 5 [Source:HGNC Symbol;Acc:3721]	chr6:35541362-35696360	chr6:35656214-35659214	-1	0.280198	1.21436	0.0128733	0.263813	1396.2	1076	1259.9	1590.1	1589.8	1432.8
ENSG00000123933	ENST00000515378	MXD4	MAX dimerization protein 4 [Source:HGNC Symbol;Acc:13906]	chr4:2249159-2264021	chr4:2263249-2266249	-1	-0.514135	0.700213	0.0128717	0.263813	236.7	684.9	260.4	202.1	156.4	261.3
ENSG00000073969	ENST00000576346	NSF	N-ethylmaleimide-sensitive factor [Source:HGNC Symbol;Acc:8016]	chr17:44668035-44834830	chr17:44788015-44791015	1	0.30505	1.23546	0.0130055	0.265347	1275.4	1025.8	1370	1562.2	1681.6	1398.5
ENSG00000120705	ENST00000514005	ETF1	eukaryotic translation termination factor 1 [Source:HGNC Symbol;Acc:3477]	chr5:137841784-137878989	chr5:137876875-137879875	-1	0.275652	1.21054	0.0130232	0.265347	4890.5	3982.4	4773.9	5803	6020.6	4966.3
ENSG00000132676	ENST00000471642	DAP3	death associated protein 3 [Source:HGNC Symbol;Acc:2673]	chr1:155657751-155708801	chr1:155655258-155658258	1	0.17619	1.1299	0.0130424	0.265347	2400.2	2395.7	2323.1	2712	2735	2628.4
ENSG00000140961	ENST00000565123	OSGIN1	oxidative stress induced growth inhibitor 1 [Source:HGNC Symbol;Acc:30093]	chr16:83981887-83999937	chr16:83984344-83987344	1	-0.498649	0.707769	0.0130633	0.265347	70.3	226.5	75.1	45.8	18.1	78.7
ENSG00000175155	ENST00000312655	YPEL2	yippee-like 2 (Drosophila) [Source:HGNC Symbol;Acc:18326]	chr17:57409050-57479090	chr17:57406563-57409563	1	-0.221117	0.857901	0.0130779	0.265347	971.7	961.7	1002.5	821.6	873.7	806.2
ENSG00000109917	ENST00000429220	ZNF259	zinc finger protein 259 [Source:HGNC Symbol;Acc:13051]	chr11:116648436-116658766	chr11:116658195-116661195	-1	0.23277	1.17509	0.0133611	0.269488	975.8	1073.9	1042.7	1289.7	1137.4	1234
ENSG00000114648	ENST00000461084	KLHL18	kelch-like family member 18 [Source:HGNC Symbol;Acc:29120]	chr3:47324407-47388306	chr3:47321936-47324936	1	0.359911	1.28335	0.013345	0.269488	253.3	323.8	253.2	383.8	320.5	402.6
ENSG00000143278	ENST00000367412	F13B	coagulation factor XIII, B polypeptide [Source:HGNC Symbol;Acc:3534]	chr1:197008321-197036397	chr1:197035897-197038897	-1	-0.402173	0.756717	0.0133504	0.269488	139.9	150.7	150.3	109.7	89.2	112
ENSG00000198420	ENST00000485416	FAM115A	family with sequence similarity 115, member A [Source:HGNC Symbol;Acc:22201]	chr7:143548468-143599291	chr7:143581963-143584963	-1	-0.256816	0.836933	0.0133958	0.269657	696.9	753.3	662.9	596.6	598.4	550.9
ENSG00000143436	ENST00000468006	MRPL9	mitochondrial ribosomal protein L9 [Source:HGNC Symbol;Acc:14277]	chr1:151732119-151736040	chr1:151733495-151736495	-1	0.2464	1.18624	0.0134311	0.269835	561.1	583.4	613.5	712	726.4	670
ENSG00000113575	ENST00000495833	PPP2CA	protein phosphatase 2, catalytic subunit, alpha isozyme [Source:HGNC Symbol;Acc:9299]	chr5:133530025-133561833	chr5:133537676-133540676	-1	0.316775	1.24554	0.0134935	0.270557	4382.4	3609.5	4827.4	5488.7	6205.4	4698.9
ENSG00000170027	ENST00000307630	YWHAG	tyrosine 3-monooxygenase/tryptophan 5-monooxygenase activation protein, gamma [Source:HGNC Symbol;Acc:12852]	chr7:75956116-75988348	chr7:75987848-75990848	-1	0.268234	1.20433	0.0135599	0.270826	5287.8	4258.1	5002.4	6098.4	6350.2	5337.6
ENSG00000227036	ENST00000578206	LINC00511	long intergenic non-protein coding RNA 511 [Source:HGNC Symbol;Acc:43564]	chr17:70319264-70636611	chr17:70418667-70421667	-1	0.279113	1.21345	0.013557	0.270826	444.4	446.6	526	567.9	582.9	597.3
ENSG00000111011	ENST00000392442	RSRC2	arginine/serine-rich coiled-coil 2 [Source:HGNC Symbol;Acc:30559]	chr12:122989190-123011547	chr12:122997964-123000964	-1	0.268549	1.2046	0.0136236	0.271568	1513.8	1270.5	1425.6	1673.5	1911.7	1568
ENSG00000125148	ENST00000562017	MT2A	metallothionein 2A [Source:HGNC Symbol;Acc:7406]	chr16:56642111-56643409	chr16:56640007-56643007	1	-0.509953	0.702245	0.0137046	0.272123	105.1	218	91.6	67.1	53	96.9
ENSG00000133398	ENST00000255764	MED10	mediator complex subunit 10 [Source:HGNC Symbol;Acc:28760]	chr5:6371994-6378707	chr5:6378207-6381207	-1	0.288281	1.22118	0.0136936	0.272123	389.8	473.4	461.1	563.9	549.3	531.7
ENSG00000100462	ENST00000397440	PRMT5	protein arginine methyltransferase 5 [Source:HGNC Symbol;Acc:10894]	chr14:23389720-23398794	chr14:23398065-23401065	-1	0.219412	1.16426	0.0137949	0.27313	2426.6	2555.9	2872.8	3086.9	3019.3	3106.7
ENSG00000132677	ENST00000477000	RHBG	Rh family, B glycoprotein (gene/pseudogene) [Source:HGNC Symbol;Acc:14572]	chr1:156339003-156355011	chr1:156349604-156352604	1	-0.504855	0.704731	0.0138087	0.27313	393.1	632.6	253.2	224.2	140.9	335
ENSG00000106366	ENST00000223095	SERPINE1	serpin peptidase inhibitor, clade E (nexin, plasminogen activator inhibitor type 1), member 1 [Source:HGNC Symbol;Acc:8583]	chr7:100770370-100782547	chr7:100767870-100770870	1	0.30553	1.23587	0.0139286	0.274439	3870.1	4449.4	3368.9	5393	4221.4	5166
ENSG00000134333	ENST00000375710	LDHA	lactate dehydrogenase A [Source:HGNC Symbol;Acc:6535]	chr11:18415935-18429972	chr11:18418773-18421773	1	0.33802	1.26402	0.0139127	0.274439	28914.5	20506.3	26760.6	31815.4	38065	29688.5
ENSG00000101367	ENST00000375571	MAPRE1	microtubule-associated protein, RP/EB family, member 1 [Source:HGNC Symbol;Acc:6890]	chr20:31407699-31438211	chr20:31405199-31408199	1	0.258561	1.19628	0.0139613	0.274554	6626.9	5748.7	6958	7779.3	8520.4	7140.6
ENSG00000167193	ENST00000398970	CRK	v-crk avian sarcoma virus CT10 oncogene homolog [Source:HGNC Symbol;Acc:2362]	chr17:1323983-1366456	chr17:1359017-1362017	-1	0.224757	1.16858	0.0141416	0.276505	2583.9	2348.6	2508.4	3028.8	3085.3	2657.7
ENSG00000196177	ENST00000496730	ACADSB	acyl-CoA dehydrogenase, short/branched chain [Source:HGNC Symbol;Acc:91]	chr10:124768495-124817827	chr10:124791371-124794371	1	-0.268522	0.83017	0.0141396	0.276505	9762.9	8173.2	9513.8	7456.9	8291.6	6703.7
ENSG00000197170	ENST00000356126	PSMD12	proteasome (prosome, macropain) 26S subunit, non-ATPase, 12 [Source:HGNC Symbol;Acc:9557]	chr17:65334032-65362743	chr17:65362243-65365243	-1	0.324883	1.25256	0.0141124	0.276505	2459.8	1889.2	2594.9	2916.6	3417.4	2624.4
ENSG00000131469	ENST00000589913	RPL27	ribosomal protein L27 [Source:HGNC Symbol;Acc:10328]	chr17:41150290-41154976	chr17:41147994-41150994	1	-0.420664	0.747081	0.0142441	0.277977	10674.9	15343.1	13096.7	8051	6598.4	12293.5
ENSG00000160325	ENST00000542192	CACFD1	calcium channel flower domain containing 1 [Source:HGNC Symbol;Acc:1365]	chr9:136325089-136335970	chr9:136322655-136325655	1	-0.49927	0.707465	0.0142957	0.278453	77	206.2	57.6	42.6	24.6	73.7
ENSG00000165801	ENST00000553709	ARHGEF40	Rho guanine nucleotide exchange factor (GEF) 40 [Source:HGNC Symbol;Acc:25516]	chr14:21538429-21558399	chr14:21535976-21538976	1	-0.431241	0.741624	0.0143497	0.278974	816.9	1229.9	758.6	618.7	470.5	807.2
ENSG00000085978	ENST00000464645	ATG16L1	autophagy related 16-like 1 (S. cerevisiae) [Source:HGNC Symbol;Acc:21498]	chr2:234118697-234204320	chr2:234181525-234184525	1	0.247489	1.18714	0.0144379	0.279625	773	818.5	759.6	902.7	889.3	1030.2
ENSG00000088926	ENST00000514715	F11	coagulation factor XI [Source:HGNC Symbol;Acc:3529]	chr4:187187099-187210835	chr4:187191635-187194635	1	-0.218076	0.859711	0.0144376	0.279625	1680.1	1831.5	1951.5	1567.2	1574.3	1517.5
ENSG00000099800	ENST00000591871	TIMM13	translocase of inner mitochondrial membrane 13 homolog (yeast) [Source:HGNC Symbol;Acc:11816]	chr19:2425622-2427892	chr19:2427036-2430036	-1	-0.504323	0.704991	0.0145238	0.280757	110.1	318.4	98.8	72	43.9	118.1
ENSG00000182272	ENST00000329962	B4GALNT4	beta-1,4-N-acetyl-galactosaminyl transferase 4 [Source:HGNC Symbol;Acc:26315]	chr11:369796-382116	chr11:367304-370304	1	-0.505191	0.704567	0.0145586	0.280898	206.1	372.9	143.1	96.6	98.2	187.7
ENSG00000010539	ENST00000396868	ZNF200	zinc finger protein 200 [Source:HGNC Symbol;Acc:12993]	chr16:3272325-3286221	chr16:3284860-3287860	-1	0.320332	1.24862	0.014597	0.281082	317	286.4	328.3	393.6	448.5	357.2
ENSG00000145494	ENST00000469176	NDUFS6	NADH dehydrogenase (ubiquinone) Fe-S protein 6, 13kDa (NADH-coenzyme Q reductase) [Source:HGNC Symbol;Acc:7713]	chr5:1801514-1816719	chr5:1799029-1802029	1	-0.451664	0.731199	0.0146441	0.281082	274.8	468	300.6	182.5	208.1	287.6
ENSG00000198796	ENST00000361673	ALPK2	alpha-kinase 2 [Source:HGNC Symbol;Acc:20565]	chr18:56148479-56296189	chr18:56295689-56298689	-1	-0.482436	0.715768	0.0146505	0.281082	104.3	89.8	93.7	79.4	38.8	52.5
ENSG00000136450	ENST00000582730	SRSF1	serine/arginine-rich splicing factor 1 [Source:HGNC Symbol;Acc:10780]	chr17:56080721-56084707	chr17:56084122-56087122	-1	0.295132	1.227	0.0147358	0.282188	6854.5	5119.4	6116.1	7166.4	8453.1	7055.9
ENSG00000177706	ENST00000313766	FAM20C	family with sequence similarity 20, member C [Source:HGNC Symbol;Acc:22140]	chr7:192969-300711	chr7:190469-193469	1	-0.491541	0.711265	0.0149903	0.286525	294.6	561	264.5	194.8	147.3	301.7
ENSG00000111906	ENST00000608461	HDDC2	HD domain containing 2 [Source:HGNC Symbol;Acc:21078]	chr6:125541108-125623282	chr6:125622604-125625604	-1	0.26096	1.19828	0.0151412	0.28887	940.2	817.4	924.3	995.9	1191.7	1077.6
ENSG00000050405	ENST00000552823	LIMA1	LIM domain and actin binding 1 [Source:HGNC Symbol;Acc:24636]	chr12:50569571-50677329	chr12:50615631-50618631	-1	-0.24293	0.845027	0.0153921	0.288977	1014.7	915.7	1089	865.8	833.7	823.3
ENSG00000060138	ENST00000536823	YBX3	Y box binding protein 3 [Source:HGNC Symbol;Acc:2428]	chr12:10851683-10875911	chr12:10856537-10859537	-1	0.182002	1.13446	0.0154174	0.288977	2031.9	2133.9	2035.9	2421.5	2282.6	2358
ENSG00000088888	ENST00000358134	MAVS	mitochondrial antiviral signaling protein [Source:HGNC Symbol;Acc:29233]	chr20:3827487-3849280	chr20:3832772-3835772	1	-0.432047	0.741209	0.0153697	0.288977	623.2	1077.1	645.4	550.8	404.6	621.5
ENSG00000104763	ENST00000262097	ASAH1	N-acylsphingosine amidohydrolase (acid ceramidase) 1 [Source:HGNC Symbol;Acc:735]	chr8:17913934-17942494	chr8:17941379-17944379	-1	0.24689	1.18665	0.0154283	0.288977	2909.2	2826.3	3341.1	3548.4	3982.3	3370
ENSG00000118939	ENST00000607339	UCHL3	ubiquitin carboxyl-terminal esterase L3 (ubiquitin thiolesterase) [Source:HGNC Symbol;Acc:12515]	chr13:76123619-76180085	chr13:76176163-76179163	1	0.40525	1.32432	0.0153796	0.288977	130.8	129.3	167.8	180.9	243	186.7
ENSG00000134910	ENST00000529886	STT3A	STT3A, subunit of the oligosaccharyltransferase complex (catalytic) [Source:HGNC Symbol;Acc:6172]	chr11:125461607-125495110	chr11:125462258-125465258	1	0.205733	1.15327	0.0153164	0.288977	8050.5	6991.4	7668.2	9081.3	8733.6	8548.2
ENSG00000135047	ENST00000342020	CTSL	cathepsin L [Source:HGNC Symbol;Acc:2537]	chr9:90340434-90346308	chr9:90338555-90341555	1	0.198328	1.14737	0.0152821	0.288977	1205	1142.3	1200.2	1369.9	1324.8	1398.5
ENSG00000136451	ENST00000258963	VEZF1	vascular endothelial zinc finger 1 [Source:HGNC Symbol;Acc:12949]	chr17:56048910-56065620	chr17:56059725-56062725	-1	0.242577	1.1831	0.0152887	0.288977	1954.9	1843.2	2079.2	2400.3	2537.2	2095.7
ENSG00000169562	ENST00000374022	GJB1	gap junction protein, beta 1, 32kDa [Source:HGNC Symbol;Acc:4283]	chrX:70435044-70445366	chrX:70432562-70435562	1	-0.462666	0.725644	0.0154294	0.288977	798.7	1575	952.1	716.1	469.2	912.1
ENSG00000170448	ENST00000329043	NFXL1	nuclear transcription factor, X-box binding-like 1 [Source:HGNC Symbol;Acc:18726]	chr4:47849257-47916653	chr4:47916133-47919133	-1	0.288511	1.22138	0.015273	0.288977	787.1	707.4	884.2	1020.5	1066.3	877.8
ENSG00000143344	ENST00000539189	RGL1	ral guanine nucleotide dissociation stimulator-like 1 [Source:HGNC Symbol;Acc:30281]	chr1:183605220-183897665	chr1:183771790-183774790	1	0.305253	1.23564	0.0156371	0.292163	236.7	226.5	235.7	285.6	292.1	307.7
ENSG00000213341	ENST00000585551	CHUK	conserved helix-loop-helix ubiquitous kinase [Source:HGNC Symbol;Acc:1974]	chr10:101948055-101989376	chr10:101952680-101955680	-1	0.278548	1.21297	0.0156567	0.292163	1018	917.9	983	1199.7	1366.2	1042.3
ENSG00000107819	ENST00000393459	SFXN3	sideroflexin 3 [Source:HGNC Symbol;Acc:16087]	chr10:102790991-102800998	chr10:102788491-102791491	1	-0.355035	0.781851	0.015867	0.293114	475.1	623	476.6	419.8	325.7	430.8
ENSG00000108953	ENST00000489287	YWHAE	tyrosine 3-monooxygenase/tryptophan 5-monooxygenase activation protein, epsilon [Source:HGNC Symbol;Acc:12851]	chr17:1247566-1303672	chr17:1302994-1305994	-1	0.243918	1.1842	0.0157578	0.293114	8968.3	8134.8	9904.9	10880.9	11431.1	10038.4
ENSG00000120539	ENST00000477034	MASTL	microtubule associated serine/threonine kinase-like [Source:HGNC Symbol;Acc:19042]	chr10:27443753-27475853	chr10:27456373-27459373	1	0.321794	1.24988	0.0157797	0.293114	648.9	505.4	705.1	761.1	878.9	756.7
ENSG00000131389	ENST00000452151	SLC6A6	solute carrier family 6 (neurotransmitter transporter), member 6 [Source:HGNC Symbol;Acc:11052]	chr3:14444076-14530857	chr3:14511250-14514250	1	-0.275693	0.826053	0.0158797	0.293114	893.9	1006.6	885.2	804.4	655.3	797.1
ENSG00000154553	ENST00000512293	PDLIM3	PDZ and LIM domain 3 [Source:HGNC Symbol;Acc:20767]	chr4:186422851-186456766	chr4:186456161-186459161	-1	0.359392	1.28288	0.0158509	0.293114	133.3	158.1	162.6	207.9	193.9	204.8
ENSG00000176871	ENST00000535496	WSB2	WD repeat and SOCS box containing 2 [Source:HGNC Symbol;Acc:19222]	chr12:118470712-118500235	chr12:118489909-118492909	-1	0.229502	1.17243	0.0158423	0.293114	749.8	830.3	828.6	990.2	925.5	930.3
ENSG00000009954	ENST00000339594	BAZ1B	bromodomain adjacent to zinc finger domain, 1B [Source:HGNC Symbol;Acc:961]	chr7:72854728-72936608	chr7:72936102-72939102	-1	0.213001	1.1591	0.0159383	0.293611	3695.4	3487.7	3951.5	4384	4580.7	4039
ENSG00000077232	ENST00000444005	DNAJC10	DnaJ (Hsp40) homolog, subfamily C, member 10 [Source:HGNC Symbol;Acc:24637]	chr2:183580999-183659191	chr2:183592075-183595075	1	0.284228	1.21776	0.0159927	0.293611	7423.9	6060.7	7540.6	8926.7	9564.7	7608.8
ENSG00000167004	ENST00000497349	PDIA3	protein disulfide isomerase family A, member 3 [Source:HGNC Symbol;Acc:4606]	chr15:44038590-44065477	chr15:44059981-44062981	1	0.285004	1.21841	0.0159918	0.293611	12225.9	10483.4	14039.6	14814.8	16478.5	14354.9
ENSG00000013364	ENST00000565830	MVP	major vault protein [Source:HGNC Symbol;Acc:7531]	chr16:29831715-29859355	chr16:29829298-29832298	1	-0.498332	0.707925	0.0161488	0.295324	91	205.2	88.5	68.7	47.8	85.8
ENSG00000134375	ENST00000482943	TIMM17A	translocase of inner mitochondrial membrane 17 homolog A (yeast) [Source:HGNC Symbol;Acc:17315]	chr1:201924619-201939789	chr1:201928844-201931844	1	0.299632	1.23083	0.0161576	0.295324	1507.1	1130.5	1255.7	1557.3	1839.3	1513.5
ENSG00000143878	ENST00000272233	RHOB	ras homolog family member B [Source:HGNC Symbol;Acc:668]	chr2:20646835-20649200	chr2:20644335-20647335	1	0.224467	1.16835	0.0162015	0.295324	5919.3	6830.1	6318.8	7407	8064.1	7003.4
ENSG00000184012	ENST00000458356	TMPRSS2	transmembrane protease, serine 2 [Source:HGNC Symbol;Acc:11876]	chr21:42836478-42903043	chr21:42879409-42882409	-1	-0.463975	0.724986	0.016182	0.295324	61.2	85.5	93.7	51.6	45.2	52.5
ENSG00000206418	ENST00000580987	RAB12	RAB12, member RAS oncogene family [Source:HGNC Symbol;Acc:31332]	chr18:8609443-8639379	chr18:8630357-8633357	1	0.294923	1.22682	0.016244	0.295572	831	730.9	952.1	1103.1	1115.5	934.3
ENSG00000105185	ENST00000592786	PDCD5	programmed cell death 5 [Source:HGNC Symbol;Acc:8764]	chr19:33071974-33078358	chr19:33069638-33072638	1	0.387183	1.30784	0.0163063	0.295652	988.2	999.1	1501.7	1498.4	1993.1	1358.1
ENSG00000179604	ENST00000578516	CDC42EP4	CDC42 effector protein (Rho GTPase binding) 4 [Source:HGNC Symbol;Acc:17147]	chr17:71279763-71308314	chr17:71307644-71310644	-1	-0.228011	0.853811	0.0162921	0.295652	1113.2	1299.3	1170.3	1011.5	992.7	1024.1
ENSG00000064703	ENST00000534200	DDX20	DEAD (Asp-Glu-Ala-Asp) box polypeptide 20 [Source:HGNC Symbol;Acc:2743]	chr1:112297867-112310638	chr1:112302539-112305539	1	0.3213	1.24946	0.016362	0.296137	645.6	507.6	698.9	745.5	889.3	752.7
ENSG00000008130	ENST00000378625	NADK	NAD kinase [Source:HGNC Symbol;Acc:29831]	chr1:1682671-1711896	chr1:1711008-1714008	-1	-0.455173	0.729423	0.0166416	0.298225	507.3	996.9	559.9	415.7	334.8	565
ENSG00000088256	ENST00000590534	GNA11	guanine nucleotide binding protein (G protein), alpha 11 (Gq class) [Source:HGNC Symbol;Acc:4379]	chr19:3094408-3124002	chr19:3114648-3117648	1	-0.489033	0.712503	0.016676	0.298225	204.4	479.8	261.4	159.6	121.5	251.2
ENSG00000106804	ENST00000466280	C5	complement component 5 [Source:HGNC Symbol;Acc:1331]	chr9:123714616-123812554	chr9:123768706-123771706	-1	0.282541	1.21634	0.0165218	0.298225	5758.7	4747.5	5680.7	7398	6934.4	5733.1
ENSG00000134107	ENST00000467610	BHLHE40	basic helix-loop-helix family, member e40 [Source:HGNC Symbol;Acc:1046]	chr3:5020801-5027008	chr3:5018622-5021622	1	0.328438	1.25565	0.0165915	0.298225	811.9	795	636.1	1151.4	878.9	875.8
ENSG00000153406	ENST00000575002	NMRAL1	NmrA-like family domain containing 1 [Source:HGNC Symbol;Acc:24987]	chr16:4511681-4545764	chr16:4524126-4527126	-1	-0.497746	0.708212	0.0166815	0.298225	108.4	266.1	132.8	90.8	38.8	118.1
ENSG00000174437	ENST00000550248	ATP2A2	ATPase, Ca++ transporting, cardiac muscle, slow twitch 2 [Source:HGNC Symbol;Acc:812]	chr12:110718561-110788898	chr12:110731296-110734296	1	0.185015	1.13683	0.0165482	0.298225	6416.7	6524.5	7002.3	7826	7298.9	7650.2
ENSG00000196533	ENST00000469540	C1orf186	chromosome 1 open reading frame 186 [Source:HGNC Symbol;Acc:25341]	chr1:206238872-206288647	chr1:206288025-206291025	-1	-0.426254	0.744192	0.0166575	0.298225	98.5	116.5	100.9	76.1	59.5	76.7
ENSG00000110321	ENST00000532570	EIF4G2	eukaryotic translation initiation factor 4 gamma, 2 [Source:HGNC Symbol;Acc:3297]	chr11:10818597-10830657	chr11:10829987-10832987	-1	0.284266	1.21779	0.0168879	0.29984	25382.1	22537.6	27337	30858.7	35326.1	27267
ENSG00000128311	ENST00000403892	TST	thiosulfate sulfurtransferase (rhodanese) [Source:HGNC Symbol;Acc:12388]	chr22:37406900-37415681	chr22:37415008-37418008	-1	-0.493547	0.710277	0.0168113	0.29984	208.6	464.8	189.4	146.5	103.4	216.9
ENSG00000140406	ENST00000267984	MESDC1	mesoderm development candidate 1 [Source:HGNC Symbol;Acc:13519]	chr15:81293295-81296342	chr15:81290795-81293795	1	0.354651	1.27868	0.0168494	0.29984	249.1	261.8	188.4	293.8	308.9	332
ENSG00000188707	ENST00000343855	ZBED6CL	ZBED6 C-terminal like [Source:HGNC Symbol;Acc:21720]	chr7:150026938-150029808	chr7:150024438-150027438	1	-0.284135	0.821234	0.0169077	0.29984	562.8	627.2	527	439.5	438.2	504.5
ENSG00000196502	ENST00000395609	SULT1A1	sulfotransferase family, cytosolic, 1A, phenol-preferring, member 1 [Source:HGNC Symbol;Acc:11453]	chr16:28616903-28634946	chr16:28634374-28637374	-1	-0.400049	0.757832	0.0169184	0.29984	607.5	783.2	597	409.2	371	621.5
ENSG00000196305	ENST00000375629	IARS	isoleucyl-tRNA synthetase [Source:HGNC Symbol;Acc:5330]	chr9:94972489-95056038	chr9:95055465-95058465	-1	0.238265	1.17957	0.0169606	0.300067	9978	9407.4	11154.5	12039.7	13079.1	11298.7
ENSG00000143157	ENST00000367876	POGK	pogo transposable element with KRAB domain [Source:HGNC Symbol;Acc:18800]	chr1:166808681-166825581	chr1:166806194-166809194	1	0.228092	1.17128	0.0171768	0.303368	960.1	1115.6	1036.5	1257	1252.5	1167.4
ENSG00000096717	ENST00000406900	SIRT1	sirtuin 1 [Source:HGNC Symbol;Acc:14929]	chr10:69644427-69678147	chr10:69648742-69651742	1	0.327123	1.25451	0.017216	0.30344	1254.7	1013	1308.2	1577	1795.3	1264.3
ENSG00000127423	ENST00000374298	AUNIP	aurora kinase A and ninein interacting protein [Source:HGNC Symbol;Acc:28363]	chr1:26158414-26185903	chr1:26185403-26188403	-1	0.388703	1.30922	0.0172403	0.30344	200.3	132.5	149.2	222.6	227.5	225
ENSG00000174485	ENST00000562540	DENND4A	DENN/MADD domain containing 4A [Source:HGNC Symbol;Acc:24321]	chr15:65950384-66084631	chr15:65956794-65959794	-1	0.305011	1.23543	0.0174946	0.307389	1256.4	1050.4	1327.8	1679.3	1645.4	1281.4
ENSG00000008513	ENST00000522285	ST3GAL1	ST3 beta-galactoside alpha-2,3-sialyltransferase 1 [Source:HGNC Symbol;Acc:10862]	chr8:134467091-134584183	chr8:134583489-134586489	-1	-0.302042	0.811104	0.0176543	0.308165	1601.5	2089	1788.9	1430.5	1253.8	1648.7
ENSG00000055044	ENST00000433543	NOP58	NOP58 ribonucleoprotein [Source:HGNC Symbol;Acc:29926]	chr2:203130439-203168389	chr2:203146661-203149661	1	0.314732	1.24378	0.0175995	0.308165	3674.7	2724.8	3389.5	4090.2	4856	3583.9
ENSG00000073849	ENST00000455441	ST6GAL1	ST6 beta-galactosamide alpha-2,6-sialyltranferase 1 [Source:HGNC Symbol;Acc:10860]	chr3:186648274-186796341	chr3:186645821-186648821	1	-0.239115	0.847265	0.0176138	0.308165	9945.8	11669.5	11022.7	9795	8282.5	9264.5
ENSG00000104081	ENST00000558774	BMF	Bcl2 modifying factor [Source:HGNC Symbol;Acc:24132]	chr15:40380091-40401093	chr15:40400593-40403593	-1	-0.337492	0.791416	0.0176594	0.308165	456.9	590.9	411.7	378.9	356.7	376.4
ENSG00000137714	ENST00000260270	FDX1	ferredoxin 1 [Source:HGNC Symbol;Acc:3638]	chr11:110300607-110335605	chr11:110298107-110301107	1	0.336894	1.26303	0.0176914	0.308199	384.9	304.5	356.1	446	531.2	396.5
ENSG00000113712	ENST00000377843	CSNK1A1	casein kinase 1, alpha 1 [Source:HGNC Symbol;Acc:2451]	chr5:148871760-148931007	chr5:148930507-148933507	-1	0.215398	1.16102	0.0177573	0.308819	1680.9	1639.1	1776.6	2079.5	2066.8	1818.2
ENSG00000153207	ENST00000498601	AHCTF1	AT hook containing transcription factor 1 [Source:HGNC Symbol;Acc:24618]	chr1:247002400-247095280	chr1:247012651-247015651	-1	0.251209	1.1902	0.0178119	0.309244	1498.9	1430.8	1697.3	1929.7	1982.7	1667.9
ENSG00000102317	ENST00000490127	RBM3	RNA binding motif (RNP1, RRM) protein 3 [Source:HGNC Symbol;Acc:9900]	chrX:48432837-48437454	chrX:48430399-48433399	1	-0.226827	0.854512	0.0178815	0.309401	3846.1	3211	3474.9	2816	3153.8	2952.3
ENSG00000175061	ENST00000580180	FAM211A-AS1	FAM211A antisense RNA 1 [Source:HGNC Symbol;Acc:28619]	chr17:16342136-16381992	chr17:16339799-16342799	1	-0.253677	0.838756	0.0178651	0.309401	7164.1	7592	6225.2	5704.8	5285.2	6369.8
ENSG00000122971	ENST00000242592	ACADS	acyl-CoA dehydrogenase, C-2 to C-3 short chain [Source:HGNC Symbol;Acc:90]	chr12:121163538-121177811	chr12:121161038-121164038	1	-0.491664	0.711204	0.0180786	0.312284	74.5	161.3	56.6	43.4	36.2	65.6
ENSG00000142937	ENST00000372209	RPS8	ribosomal protein S8 [Source:HGNC Symbol;Acc:10441]	chr1:45240923-45244451	chr1:45238745-45241745	1	-0.407862	0.753739	0.0181092	0.312284	11118.5	17786.9	12410.2	9045.3	7202	12491.3
ENSG00000004866	ENST00000421345	ST7	suppression of tumorigenicity 7 [Source:HGNC Symbol;Acc:11351]	chr7:116593292-116870157	chr7:116591945-116594945	1	0.25965	1.19719	0.0181587	0.31261	748.2	648.6	821.4	882.2	911.2	903
ENSG00000128699	ENST00000442547	ORMDL1	ORM1-like 1 (S. cerevisiae) [Source:HGNC Symbol;Acc:16036]	chr2:190635049-190649097	chr2:190647799-190650799	-1	0.282114	1.21598	0.0182004	0.312803	1754.6	1354.9	1486.3	1825.8	2128.8	1750.6
ENSG00000033867	ENST00000440156	SLC4A7	solute carrier family 4, sodium bicarbonate cotransporter, member 7 [Source:HGNC Symbol;Acc:11033]	chr3:27414214-27525911	chr3:27525338-27528338	-1	0.25755	1.19545	0.018513	0.31472	1298.6	1039.7	1235.2	1486.1	1512.3	1338.9
ENSG00000075336	ENST00000169551	TIMM21	translocase of inner mitochondrial membrane 21 homolog (yeast) [Source:HGNC Symbol;Acc:25010]	chr18:71815746-71826197	chr18:71813246-71816246	1	0.305976	1.23625	0.0185116	0.31472	525.6	425.3	565.1	603.1	705.7	618.5
ENSG00000099864	ENST00000592155	PALM	paralemmin [Source:HGNC Symbol;Acc:8594]	chr19:708953-748329	chr19:732530-735530	1	-0.479171	0.71739	0.0183985	0.31472	47.2	194.5	57.6	40.1	29.7	56.5
ENSG00000105655	ENST00000545187	ISYNA1	inositol-3-phosphate synthase 1 [Source:HGNC Symbol;Acc:29821]	chr19:18545198-18549111	chr19:18548421-18551421	-1	-0.485469	0.714265	0.0184598	0.31472	86.9	292.8	124.5	63.8	41.4	123.1
ENSG00000126218	ENST00000375551	F10	coagulation factor X [Source:HGNC Symbol;Acc:3528]	chr13:113777128-113803843	chr13:113774628-113777628	1	-0.435508	0.739433	0.0184393	0.31472	698.5	1321.8	675.2	596.6	486	697.2
ENSG00000151465	ENST00000467016	CDC123	cell division cycle 123 [Source:HGNC Symbol;Acc:16827]	chr10:12237964-12292588	chr10:12235695-12238695	1	0.279581	1.21384	0.0185274	0.31472	1686.7	1439.3	1893.9	1985.3	2302	1927.2
ENSG00000166889	ENST00000300146	PATL1	protein associated with topoisomerase II homolog 1 (yeast) [Source:HGNC Symbol;Acc:26721]	chr11:59404189-59436453	chr11:59435953-59438953	-1	0.239199	1.18034	0.0183781	0.31472	1773.6	1581.4	1890.8	2167.8	2185.7	1910
ENSG00000149476	ENST00000534370	DAK	dihydroxyacetone kinase 2 homolog (S. cerevisiae) [Source:HGNC Symbol;Acc:24552]	chr11:61100682-61120767	chr11:61108182-61111182	1	-0.448611	0.732748	0.0185701	0.314922	626.5	1110.2	589.8	458.3	367.1	664.9
ENSG00000120526	ENST00000521439	NUDCD1	NudC domain containing 1 [Source:HGNC Symbol;Acc:24306]	chr8:110253148-110346614	chr8:110341621-110344621	-1	0.297061	1.22864	0.0187234	0.315615	1089.2	916.8	1208.4	1324.9	1522.6	1199.7
ENSG00000167721	ENST00000571806	TSR1	TSR1, 20S rRNA accumulation, homolog (S. cerevisiae) [Source:HGNC Symbol;Acc:25542]	chr17:2225797-2240801	chr17:2239451-2242451	-1	0.232694	1.17503	0.0187314	0.315615	1311.8	1094.2	1175.5	1482.9	1405	1366.2
ENSG00000213020	ENST00000597566	ZNF611	zinc finger protein 611 [Source:HGNC Symbol;Acc:28766]	chr19:53206066-53238326	chr19:53237826-53240826	-1	-0.422358	0.746204	0.018651	0.315615	136.6	101.5	141	98.2	81.4	76.7
ENSG00000261069	ENST00000384507	SNORD116-20	small nucleolar RNA, C/D box 116-20 [Source:HGNC Symbol;Acc:33086]	chr15:25332808-25334043	chr15:25331451-25334451	1	-0.415197	0.749917	0.0187344	0.315615	100.1	99.4	98.8	76.1	68.5	59.5
ENSG00000185920	ENST00000437951	PTCH1	patched 1 [Source:HGNC Symbol;Acc:9585]	chr9:98205262-98279339	chr9:98278747-98281747	-1	-0.33399	0.793339	0.018832	0.316737	302.9	338.7	280	233.2	206.8	263.3
ENSG00000143493	ENST00000366994	INTS7	integrator complex subunit 7 [Source:HGNC Symbol;Acc:24484]	chr1:212113741-212208884	chr1:212208384-212211384	-1	0.294591	1.22654	0.0189229	0.317301	692.7	612.3	811.1	918.2	943.5	795.1
ENSG00000160862	ENST00000292401	AZGP1	alpha-2-glycoprotein 1, zinc-binding [Source:HGNC Symbol;Acc:910]	chr7:99564343-99573780	chr7:99573280-99576280	-1	-0.319325	0.801445	0.0189276	0.317301	1071.8	1437.2	1294.9	1014.8	822	1114.9
ENSG00000121417	ENST00000540556	ZNF211	zinc finger protein 211 [Source:HGNC Symbol;Acc:13003]	chr19:58141761-58154147	chr19:58142049-58145049	1	0.303846	1.23443	0.0190927	0.319545	289.7	284.2	258.4	362.5	377.4	315.8
ENSG00000139289	ENST00000602540	PHLDA1	pleckstrin homology-like domain, family A, member 1 [Source:HGNC Symbol;Acc:8933]	chr12:76419227-76427712	chr12:76424884-76427884	-1	0.281976	1.21586	0.0191411	0.319831	3424	2589.1	3197	3667.1	4261.5	3500.2
ENSG00000053254	ENST00000556916	FOXN3	forkhead box N3 [Source:HGNC Symbol;Acc:1928]	chr14:89591215-90085493	chr14:89877902-89880902	-1	-0.259371	0.835452	0.0194496	0.320115	5518.7	5464.5	5380.1	5128.7	4534.2	3801.9
ENSG00000082516	ENST00000285873	GEMIN5	gem (nuclear organelle) associated protein 5 [Source:HGNC Symbol;Acc:20043]	chr5:154266976-154317769	chr5:154317269-154320269	-1	0.216667	1.16205	0.0193616	0.320115	1340.8	1180.7	1340.1	1436.2	1542	1550.8
ENSG00000130520	ENST00000252816	LSM4	LSM4 homolog, U6 small nuclear RNA associated (S. cerevisiae) [Source:HGNC Symbol;Acc:17259]	chr19:18417040-18434084	chr19:18433381-18436381	-1	-0.393794	0.761125	0.0192609	0.320115	763.9	692.4	513.6	424.7	372.2	599.3
ENSG00000136937	ENST00000491445	NCBP1	nuclear cap binding protein subunit 1, 80kDa [Source:HGNC Symbol;Acc:7658]	chr9:100395908-100436030	chr9:100432493-100435493	1	0.302646	1.2334	0.0196589	0.320115	1930.9	1447.9	2031.8	2343	2461	2046.2
ENSG00000141030	ENST00000577246	COPS3	COP9 signalosome subunit 3 [Source:HGNC Symbol;Acc:2239]	chr17:17150141-17184607	chr17:17184087-17187087	-1	0.26679	1.20313	0.0192122	0.320115	1691.7	1403	1792	1870	2190.8	1921.1
ENSG00000141141	ENST00000488402	DDX52	DEAD (Asp-Glu-Ala-Asp) box polypeptide 52 [Source:HGNC Symbol;Acc:20038]	chr17:35969787-36003493	chr17:36002974-36005974	-1	0.271134	1.20676	0.019332	0.320115	1170.3	988.4	1279.4	1452.6	1487.7	1283.4
ENSG00000144233	ENST00000272647	AMMECR1L	AMMECR1-like [Source:HGNC Symbol;Acc:28658]	chr2:128619204-128643496	chr2:128642996-128645996	-1	0.233446	1.17564	0.0194512	0.320115	992.3	1025.8	920.2	1243.1	1182.7	1064.5
ENSG00000168917	ENST00000393079	SLC35G2	solute carrier family 35, member G2 [Source:HGNC Symbol;Acc:28480]	chr3:136537489-136574734	chr3:136535426-136538426	1	0.340522	1.26621	0.0194816	0.320115	206.9	173.1	219.2	270.9	281.8	238.1
ENSG00000169689	ENST00000583767	STRA13	stimulated by retinoic acid 13 [Source:HGNC Symbol;Acc:11422]	chr17:79976578-79981983	chr17:79980228-79983228	-1	-0.48511	0.714443	0.019504	0.320115	118.4	207.3	80.3	58.9	50.4	103.9
ENSG00000172831	ENST00000567128	CES2	carboxylesterase 2 [Source:HGNC Symbol;Acc:1864]	chr16:66968347-66978999	chr16:66973289-66976289	1	-0.389731	0.763272	0.0196581	0.320115	1354	2267.4	1564.5	1219.4	974.6	1499.4
ENSG00000175130	ENST00000329421	MARCKSL1	MARCKS-like 1 [Source:HGNC Symbol;Acc:7142]	chr1:32799433-32801980	chr1:32801480-32804480	-1	0.218892	1.16384	0.0196416	0.320115	2527.6	2896.8	2410.6	2952.6	3115	3129.9
ENSG00000180389	ENST00000381026	ATP5EP2	ATP synthase, H+ transporting, mitochondrial F1 complex, epsilon subunit pseudogene 2 [Source:HGNC Symbol;Acc:34026]	chr13:28519343-28519727	chr13:28516843-28519843	1	0.437767	1.35451	0.019601	0.320115	67.9	45.9	70	89.2	104.7	88.8
ENSG00000182378	ENST00000445062	PLCXD1	phosphatidylinositol-specific phospholipase C, X domain containing 1 [Source:HGNC Symbol;Acc:23148]	chrX:192989-220023	chrX:195222-198222	1	-0.388359	0.763998	0.0195183	0.320115	2146.1	3021.8	1721	1711.2	1300.3	1907
ENSG00000196562	ENST00000361612	SULF2	sulfatase 2 [Source:HGNC Symbol;Acc:20392]	chr20:46285092-46415360	chr20:46414860-46417860	-1	0.338091	1.26408	0.0195485	0.320115	613.3	666.8	774	788.9	794.9	1112.9
ENSG00000196730	ENST00000496522	DAPK1	death-associated protein kinase 1 [Source:HGNC Symbol;Acc:2674]	chr9:90112143-90323548	chr9:90110950-90113950	1	-0.221878	0.857449	0.019231	0.320115	1647.8	1906.3	1753.9	1596.6	1419.2	1489.3
ENSG00000198612	ENST00000447464	COPS8	COP9 signalosome subunit 8 [Source:HGNC Symbol;Acc:24335]	chr2:237993955-238009109	chr2:238000282-238003282	1	0.292041	1.22437	0.0195609	0.320115	1757.9	1512	1916.5	2034.4	2530.8	1935.2
ENSG00000072401	ENST00000606483	UBE2D1	ubiquitin-conjugating enzyme E2D 1 [Source:HGNC Symbol;Acc:12474]	chr10:60094735-60130513	chr10:60125468-60128468	1	0.324422	1.25216	0.0197608	0.321008	723.4	557.8	757.6	842.1	1021.1	779.9
ENSG00000092203	ENST00000405508	TOX4	TOX high mobility group box family member 4 [Source:HGNC Symbol;Acc:20161]	chr14:21944756-21967319	chr14:21942414-21945414	1	0.188353	1.13946	0.0200822	0.321008	1989.7	1876.4	2021.5	2334.8	2136.6	2270.2
ENSG00000108654	ENST00000583699	DDX5	DEAD (Asp-Glu-Ala-Asp) box helicase 5 [Source:HGNC Symbol;Acc:2746]	chr17:62495734-62504317	chr17:62503330-62506330	-1	0.279131	1.21346	0.0199919	0.321008	14600.4	11721.9	13405.5	16054.6	18604.7	14504.2
ENSG00000109133	ENST00000325094	TMEM33	transmembrane protein 33 [Source:HGNC Symbol;Acc:25541]	chr4:41937137-41962589	chr4:41934669-41937669	1	0.248697	1.18813	0.0198567	0.321008	2133.7	1825.1	2284	2517.3	2680.7	2320.7
ENSG00000109606	ENST00000512903	DHX15	DEAH (Asp-Glu-Ala-His) box helicase 15 [Source:HGNC Symbol;Acc:2738]	chr4:24519064-24586173	chr4:24535322-24538322	-1	0.26602	1.20249	0.0201447	0.321008	4470.1	3559.3	4285	4964.2	5583.7	4513.2
ENSG00000111371	ENST00000548979	SLC38A1	solute carrier family 38, member 1 [Source:HGNC Symbol;Acc:13447]	chr12:46576846-46663800	chr12:46591304-46594304	-1	0.261538	1.19876	0.0202339	0.321008	6276	5445.3	6281.8	8025.7	7635	6262.8
ENSG00000111817	ENST00000540275	DSE	dermatan sulfate epimerase [Source:HGNC Symbol;Acc:21144]	chr6:116575336-116762424	chr6:116572836-116575836	1	-0.416272	0.749359	0.0201801	0.321008	115	90.8	119.4	82.7	71.1	67.6
ENSG00000113916	ENST00000450123	BCL6	B-cell CLL/lymphoma 6 [Source:HGNC Symbol;Acc:1001]	chr3:187439165-187463515	chr3:187452170-187455170	-1	-0.305198	0.809331	0.020035	0.321008	1843.2	2564.5	1945.4	1712	1485.1	1805.1
ENSG00000116260	ENST00000392029	QSOX1	quiescin Q6 sulfhydryl oxidase 1 [Source:HGNC Symbol;Acc:9756]	chr1:180123969-180173165	chr1:180121505-180124505	1	-0.459212	0.727383	0.0199322	0.321008	299.6	531.1	263.5	216.9	160.3	295.6
ENSG00000125995	ENST00000374077	ROMO1	reactive oxygen species modulator 1 [Source:HGNC Symbol;Acc:16185]	chr20:34287194-34288906	chr20:34284775-34287775	1	-0.475423	0.719256	0.0200439	0.321008	229.3	393.2	156.5	124.4	115	205.8
ENSG00000142677	ENST00000270800	IL22RA1	interleukin 22 receptor, alpha 1 [Source:HGNC Symbol;Acc:13700]	chr1:24446261-24469611	chr1:24469111-24472111	-1	-0.466982	0.723476	0.0201652	0.321008	149	234	150.3	112.1	62	142.3
ENSG00000145217	ENST00000361661	SLC26A1	solute carrier family 26 (anion exchanger), member 1 [Source:HGNC Symbol;Acc:10993]	chr4:972861-987228	chr4:986724-989724	-1	-0.448597	0.732755	0.0200813	0.321008	42.2	203	48.4	25.4	18.1	61.5
ENSG00000163631	ENST00000441319	ALB	albumin [Source:HGNC Symbol;Acc:399]	chr4:74262831-74287129	chr4:74260331-74263331	1	-0.208139	0.865653	0.0198789	0.321008	999921	995889	1.15212e+06	903236	958056	843753
ENSG00000166035	ENST00000299022	LIPC	lipase, hepatic [Source:HGNC Symbol;Acc:6619]	chr15:58702768-58861151	chr15:58721497-58724497	1	-0.300518	0.811961	0.0201667	0.321008	577.7	762.9	672.1	539.3	478.2	572.1
ENSG00000175792	ENST00000322623	RUVBL1	RuvB-like AAA ATPase 1 [Source:HGNC Symbol;Acc:10474]	chr3:127783621-127872757	chr3:127842167-127845167	-1	0.22328	1.16738	0.0199248	0.321008	792.1	901.8	910.9	1021.3	1023.7	1021.1
ENSG00000177303	ENST00000580021	CASKIN2	CASK interacting protein 2 [Source:HGNC Symbol;Acc:18200]	chr17:73496342-73511664	chr17:73499521-73502521	-1	-0.470272	0.721829	0.0201853	0.321008	77	237.2	86.5	58.1	20.7	89.8
ENSG00000229314	ENST00000259396	ORM1	orosomucoid 1 [Source:HGNC Symbol;Acc:8498]	chr9:117085336-117088755	chr9:117082836-117085836	1	0.280698	1.21478	0.0202474	0.321008	2857	3646.9	3461.5	4222.7	3558.3	4562.7
ENSG00000101473	ENST00000486165	ACOT8	acyl-CoA thioesterase 8 [Source:HGNC Symbol;Acc:15919]	chr20:44470360-44486045	chr20:44485510-44488510	-1	-0.455771	0.729121	0.0203381	0.321801	107.6	165.6	100.9	72.8	59.5	98.9
ENSG00000143319	ENST00000472824	ISG20L2	interferon stimulated exonuclease gene 20kDa-like 2 [Source:HGNC Symbol;Acc:25745]	chr1:156691683-156698591	chr1:156695159-156698159	-1	0.238349	1.17964	0.0203604	0.321801	655.5	706.3	698.9	880.6	753.5	819.3
ENSG00000240857	ENST00000468071	RDH14	retinol dehydrogenase 14 (all-trans/9-cis/11-cis) [Source:HGNC Symbol;Acc:19979]	chr2:18735989-18741946	chr2:18741445-18744445	-1	0.312052	1.24147	0.0204054	0.322014	594.2	489.4	503.3	701.3	763.9	567.1
ENSG00000129353	ENST00000407327	SLC44A2	solute carrier family 44 (choline transporter), member 2 [Source:HGNC Symbol;Acc:17292]	chr19:10713133-10755235	chr19:10710686-10713686	1	-0.407297	0.754035	0.0205858	0.324361	142.4	193.4	153.4	117.8	89.2	129.2
ENSG00000100417	ENST00000472620	PMM1	phosphomannomutase 1 [Source:HGNC Symbol;Acc:9114]	chr22:41972898-41985894	chr22:41985375-41988375	-1	-0.477259	0.718341	0.0206487	0.324735	221.8	548.2	286.1	186.6	117.6	281.5
ENSG00000143621	ENST00000480213	ILF2	interleukin enhancer binding factor 2 [Source:HGNC Symbol;Acc:6037]	chr1:153634512-153643524	chr1:153636450-153639450	-1	0.23214	1.17458	0.020673	0.324735	6960.5	6587.5	8164.4	8416.8	8966.3	8393.8
ENSG00000165029	ENST00000423487	ABCA1	ATP-binding cassette, sub-family A (ABC1), member 1 [Source:HGNC Symbol;Acc:29]	chr9:107543283-107690518	chr9:107689920-107692920	-1	-0.190344	0.876397	0.0207635	0.325157	4253.3	3853.1	4435.2	3666.3	3602.3	3661.6
ENSG00000270246	ENST00000604135	SNORD109A	small nucleolar RNA, C/D box 109A [Source:HGNC Symbol;Acc:32773]	chr15:25287065-25287575	chr15:25284565-25287565	1	-0.438275	0.738016	0.0207391	0.325157	101	89.8	82.3	63	71.1	44.4
ENSG00000104660	ENST00000520682	LEPROTL1	leptin receptor overlapping transcript-like 1 [Source:HGNC Symbol;Acc:6555]	chr8:29952914-30034724	chr8:29950436-29953436	1	0.268126	1.20424	0.0208216	0.32537	1567.6	1302.5	1466.7	1763.6	1999.5	1555.9
ENSG00000138078	ENST00000426481	PREPL	prolyl endopeptidase-like [Source:HGNC Symbol;Acc:30228]	chr2:44543420-44589001	chr2:44587313-44590313	-1	0.255232	1.19353	0.0208408	0.32537	1593.2	1456.4	1705.5	1940.3	2134	1688
ENSG00000139219	ENST00000337299	COL2A1	collagen, type II, alpha 1 [Source:HGNC Symbol;Acc:2200]	chr12:48366748-48398269	chr12:48397604-48400604	-1	0.414802	1.33312	0.0209101	0.325956	375.7	702	498.2	677.6	647.6	981.7
ENSG00000170482	ENST00000503919	SLC23A1	solute carrier family 23 (ascorbic acid transporter), member 1 [Source:HGNC Symbol;Acc:10974]	chr5:138702885-138720242	chr5:138718490-138721490	-1	-0.436206	0.739076	0.0209508	0.326092	135.7	193.4	127.6	94.1	77.6	125.1
ENSG00000104341	ENST00000517924	LAPTM4B	lysosomal protein transmembrane 4 beta [Source:HGNC Symbol;Acc:13646]	chr8:98787285-98865241	chr8:98785577-98788577	1	0.248827	1.18824	0.0210855	0.327193	5062.7	5075.6	6229.3	6572.3	7050.7	6090.3
ENSG00000120742	ENST00000484608	SERP1	stress-associated endoplasmic reticulum protein 1 [Source:HGNC Symbol;Acc:10759]	chr3:150259781-150321015	chr3:150320455-150323455	-1	0.2877	1.22069	0.0210554	0.327193	6679.1	5820.3	6975.5	8073.1	9434.2	6801.6
ENSG00000123545	ENST00000478382	NDUFAF4	NADH dehydrogenase (ubiquinone) complex I, assembly factor 4 [Source:HGNC Symbol;Acc:21034]	chr6:97337189-97345757	chr6:97344294-97347294	-1	0.319671	1.24805	0.0211366	0.327489	487.5	428.5	620.7	622	709.6	650.8
ENSG00000255103	ENST00000530275	KIAA0754	KIAA0754 [Source:HGNC Symbol;Acc:29111]	chr1:39876151-39882154	chr1:39873651-39876651	1	-0.269732	0.829474	0.0211945	0.327889	359.2	381.5	356.1	297.1	299.9	296.6
ENSG00000006530	ENST00000496784	AGK	acylglycerol kinase [Source:HGNC Symbol;Acc:21869]	chr7:141250989-141355044	chr7:141252766-141255766	1	0.21721	1.16248	0.0212771	0.328175	732.5	676.4	749.3	857.6	850.5	823.3
ENSG00000069535	ENST00000536181	MAOB	monoamine oxidase B [Source:HGNC Symbol;Acc:6834]	chrX:43625858-43741693	chrX:43741094-43744094	-1	0.245673	1.18565	0.0212537	0.328175	1128.9	988.4	1186.8	1324.9	1428.2	1218.9
ENSG00000129472	ENST00000461909	RAB2B	RAB2B, member RAS oncogene family [Source:HGNC Symbol;Acc:20246]	chr14:21927179-21945132	chr14:21944332-21947332	-1	0.239315	1.18043	0.0213242	0.328406	985.7	912.5	935.6	1190.7	1195.6	1000.9
ENSG00000167363	ENST00000573841	FN3K	fructosamine 3 kinase [Source:HGNC Symbol;Acc:24822]	chr17:80693451-80709073	chr17:80691101-80694101	1	-0.426688	0.743968	0.0213607	0.328473	334.4	534.3	300.6	238.1	210.7	327.9
ENSG00000170089	ENST00000502601			chr5:177236408-177377733	chr5:177303032-177306032	1	0.385221	1.30606	0.0214807	0.329822	102.6	83.3	111.2	139.1	147.3	130.2
ENSG00000066422	ENST00000312938	ZBTB11	zinc finger and BTB domain containing 11 [Source:HGNC Symbol;Acc:16740]	chr3:101367733-101396339	chr3:101395839-101398839	-1	0.313313	1.24256	0.0215452	0.330316	867.4	680.7	857.4	1040.1	1184	860.7
ENSG00000143761	ENST00000490705	ARF1	ADP-ribosylation factor 1 [Source:HGNC Symbol;Acc:652]	chr1:228270361-228286912	chr1:228275689-228278689	1	-0.348886	0.78519	0.0217052	0.331775	3327.9	4574.4	3051.9	2627.8	2283.9	3303.4
ENSG00000162734	ENST00000488858	PEA15	phosphoprotein enriched in astrocytes 15 [Source:HGNC Symbol;Acc:8822]	chr1:160175127-160185166	chr1:160178577-160181577	1	0.255745	1.19395	0.0217	0.331775	659.6	760.8	800.8	933.7	823.3	929.3
ENSG00000135624	ENST00000482064	CCT7	chaperonin containing TCP1, subunit 7 (eta) [Source:HGNC Symbol;Acc:1622]	chr2:73460548-73480149	chr2:73463729-73466729	1	0.186683	1.13814	0.0219523	0.334726	8190.3	8409.4	8258	9726.2	8765.9	9946.6
ENSG00000137486	ENST00000527385	ARRB1	arrestin, beta 1 [Source:HGNC Symbol;Acc:711]	chr11:74975226-75062873	chr11:75014214-75017214	-1	-0.3896	0.763341	0.0219779	0.334726	517.3	800.3	599	485.3	334.8	536.8
ENSG00000176171	ENST00000368636	BNIP3	BCL2/adenovirus E1B 19kDa interacting protein 3 [Source:HGNC Symbol;Acc:1084]	chr10:133781578-133795435	chr10:133794935-133797935	-1	0.318808	1.2473	0.0220292	0.334726	2218.9	1734.2	2032.9	2609.8	3059.4	2049.3
ENSG00000178585	ENST00000400904	CTNNBIP1	catenin, beta interacting protein 1 [Source:HGNC Symbol;Acc:16913]	chr1:9908334-9970394	chr1:9969894-9972894	-1	-0.37191	0.772759	0.0220229	0.334726	763.1	894.4	530.1	511.5	467.9	612.5
ENSG00000011260	ENST00000583725	UTP18	UTP18 small subunit (SSU) processome component homolog (yeast) [Source:HGNC Symbol;Acc:24274]	chr17:49337889-49375297	chr17:49352024-49355024	1	0.295863	1.22762	0.0221802	0.336071	1844.8	1479.9	1806.4	2104.8	2524.3	1834.3
ENSG00000141401	ENST00000588863	IMPA2	inositol(myo)-1(or 4)-monophosphatase 2 [Source:HGNC Symbol;Acc:6051]	chr18:11981024-12030876	chr18:11996635-11999635	1	-0.293575	0.815878	0.0221834	0.336071	602.5	694.5	623.8	452.6	483.4	593.3
ENSG00000165732	ENST00000354185	DDX21	DEAD (Asp-Glu-Ala-Asp) box helicase 21 [Source:HGNC Symbol;Acc:2744]	chr10:70715884-70744829	chr10:70713384-70716384	1	0.274422	1.20951	0.0223147	0.33756	9131.4	7318.4	8879.7	10841.6	11402.7	8990.1
ENSG00000083535	ENST00000489922	PIBF1	progesterone immunomodulatory binding factor 1 [Source:HGNC Symbol;Acc:23352]	chr13:73356197-73590591	chr13:73541241-73544241	1	0.355672	1.27958	0.0223497	0.33759	348.4	259.7	374.7	460.7	495	368.3
ENSG00000128641	ENST00000471904	MYO1B	myosin IB [Source:HGNC Symbol;Acc:7596]	chr2:192109911-192290115	chr2:192125580-192128580	1	0.253204	1.19185	0.0224708	0.338918	4057.1	3481.3	4305.5	4806.2	5254.1	4268
ENSG00000106554	ENST00000448878	CHCHD3	coiled-coil-helix-coiled-coil-helix domain containing 3 [Source:HGNC Symbol;Acc:21906]	chr7:132469629-132766848	chr7:132766314-132769314	-1	0.237753	1.17915	0.0227313	0.340337	927	938.2	1014.9	1158	1252.5	1028.2
ENSG00000122515	ENST00000463931	ZMIZ2	zinc finger, MIZ-type containing 2 [Source:HGNC Symbol;Acc:22229]	chr7:44788180-44809477	chr7:44802810-44805810	1	-0.46832	0.722806	0.0227066	0.340337	142.4	307.7	170.9	101.5	78.8	171.5
ENSG00000170876	ENST00000432444	TMEM43	transmembrane protein 43 [Source:HGNC Symbol;Acc:28472]	chr3:14166440-14185179	chr3:14164015-14167015	1	0.176166	1.12988	0.0226518	0.340337	1675.1	1797.3	1701.4	1914.1	1976.3	1981.7
ENSG00000188352	ENST00000605086	FOCAD	focadhesin [Source:HGNC Symbol;Acc:23377]	chr9:20658308-20995954	chr9:20817793-20820793	1	0.237059	1.17859	0.0226553	0.340337	865.7	730.9	846.1	1022.1	960.3	931.3
ENSG00000189241	ENST00000368608	TSPYL1	TSPY-like 1 [Source:HGNC Symbol;Acc:12382]	chr6:116597741-116601066	chr6:116600566-116603566	-1	0.197337	1.14658	0.0227166	0.340337	2418.4	2157.4	2392.1	2721	2789.3	2534.6
ENSG00000110713	ENST00000397004	NUP98	nucleoporin 98kDa [Source:HGNC Symbol;Acc:8068]	chr11:3692313-3819022	chr11:3818271-3821271	-1	0.193197	1.14329	0.0228295	0.34081	3275	2967.3	3398.7	3754.6	3794.9	3542.6
ENSG00000138834	ENST00000563868	MAPK8IP3	mitogen-activated protein kinase 8 interacting protein 3 [Source:HGNC Symbol;Acc:6884]	chr16:1756184-1820318	chr16:1815458-1818458	1	-0.473476	0.720227	0.0228211	0.34081	149.8	356.9	134.8	100.7	67.2	164.5
ENSG00000006831	ENST00000543456	ADIPOR2	adiponectin receptor 2 [Source:HGNC Symbol;Acc:24041]	chr12:1797740-1897844	chr12:1867395-1870395	1	0.182357	1.13474	0.0228801	0.340988	3745.1	3308.2	3504.7	4081.2	4056	3907.8
ENSG00000101413	ENST00000484683	RPRD1B	regulation of nuclear pre-mRNA domain containing 1B [Source:HGNC Symbol;Acc:16209]	chr20:36661948-36720768	chr20:36711278-36714278	1	0.204917	1.15262	0.0229415	0.340988	2139.5	1991.8	2341.6	2570.5	2541.1	2404.4
ENSG00000152256	ENST00000443353	PDK1	pyruvate dehydrogenase kinase, isozyme 1 [Source:HGNC Symbol;Acc:8809]	chr2:173420101-173489823	chr2:173417601-173420601	1	0.304984	1.2354	0.0229206	0.340988	1484	1083.5	1393.7	1705.5	1889.7	1442.9
ENSG00000003056	ENST00000543845	M6PR	mannose-6-phosphate receptor (cation dependent) [Source:HGNC Symbol;Acc:6752]	chr12:9092959-9102551	chr12:9101741-9104741	-1	0.187225	1.13857	0.0231536	0.341563	1080.1	1033.3	1095.2	1247.2	1209.8	1215.8
ENSG00000101558	ENST00000585042	VAPA	VAMP (vesicle-associated membrane protein)-associated protein A, 33kDa [Source:HGNC Symbol;Acc:12648]	chr18:9913999-9960018	chr18:9911560-9914560	1	0.31373	1.24292	0.0231977	0.341563	4470.1	4175.8	5563.3	6047.7	7172.2	5007.6
ENSG00000107821	ENST00000370200	KAZALD1	Kazal-type serine peptidase inhibitor domain 1 [Source:HGNC Symbol;Acc:25460]	chr10:102821598-102827888	chr10:102819098-102822098	1	-0.426062	0.74429	0.0230506	0.341563	207.7	241.5	140	113.8	113.7	162.4
ENSG00000136098	ENST00000400357	NEK3	NIMA-related kinase 3 [Source:HGNC Symbol;Acc:7746]	chr13:52706775-52733996	chr13:52731120-52734120	-1	0.229446	1.17238	0.0230936	0.341563	1219.1	1104.9	1357.6	1452.6	1507.1	1404.5
ENSG00000164134	ENST00000398947	NAA15	N(alpha)-acetyltransferase 15, NatA auxiliary subunit [Source:HGNC Symbol;Acc:30782]	chr4:140222609-140341187	chr4:140220242-140223242	1	0.294173	1.22618	0.0230319	0.341563	2178.4	1733.2	2280.9	2616.3	2950.8	2220.8
ENSG00000168243	ENST00000450593	GNG4	guanine nucleotide binding protein (G protein), gamma 4 [Source:HGNC Symbol;Acc:4407]	chr1:235710987-235814054	chr1:235813554-235816554	-1	-0.197204	0.87224	0.023214	0.341563	2159.3	2398.9	2098.7	1986.2	1883.2	1895.9
ENSG00000169564	ENST00000303577	PCBP1	poly(rC) binding protein 1 [Source:HGNC Symbol;Acc:8647]	chr2:70314585-70316332	chr2:70312085-70315085	1	0.217347	1.16259	0.023124	0.341563	3284.9	2999.4	2737.9	3491.1	3747	3350.9
ENSG00000103202	ENST00000448828	NME4	NME/NM23 nucleoside diphosphate kinase 4 [Source:HGNC Symbol;Acc:7852]	chr16:446725-460367	chr16:444699-447699	1	-0.391636	0.762264	0.0234951	0.343835	1011.4	1446.8	893.4	795.4	580.3	985.8
ENSG00000113643	ENST00000538719	RARS	arginyl-tRNA synthetase [Source:HGNC Symbol;Acc:9870]	chr5:167913450-167946304	chr5:167910996-167913996	1	0.322884	1.25083	0.0236038	0.343835	3600.2	2542	3585	4147.5	4892.2	3568.8
ENSG00000117614	ENST00000236273	SYF2	SYF2 pre-mRNA-splicing factor [Source:HGNC Symbol;Acc:19824]	chr1:25549170-25558993	chr1:25558484-25561484	-1	0.276015	1.21085	0.023424	0.343835	871.5	820.6	897.5	1030.3	1251.2	922.2
ENSG00000145244	ENST00000505754	CORIN	corin, serine peptidase [Source:HGNC Symbol;Acc:19012]	chr4:47596015-47840123	chr4:47663377-47666377	-1	0.412503	1.33099	0.0235767	0.343835	60.4	55.6	53.5	80.2	77.6	91.8
ENSG00000173451	ENST00000308086	THAP2	THAP domain containing, apoptosis associated protein 2 [Source:HGNC Symbol;Acc:20854]	chr12:72056789-72074419	chr12:72054289-72057289	1	0.331587	1.2584	0.0234867	0.343835	177.1	177.4	178.1	221.8	267.6	209.9
ENSG00000176542	ENST00000491165	KIAA2018	KIAA2018 [Source:HGNC Symbol;Acc:30494]	chr3:113367232-113415493	chr3:113414993-113417993	-1	-0.269276	0.829736	0.0235963	0.343835	1031.2	955.3	992.2	923.1	811.7	690.1
ENSG00000272335	ENST00000607056			chr5:44826178-44828694	chr5:44823678-44826678	1	0.411543	1.33011	0.0235488	0.343835	154.8	91.9	131.7	173.5	221	164.5
ENSG00000042429	ENST00000525613	MED17	mediator complex subunit 17 [Source:HGNC Symbol;Acc:2375]	chr11:93517393-93547861	chr11:93530748-93533748	1	0.284844	1.21828	0.0242309	0.344613	1018.8	795	990.2	1175.2	1300.3	1023.1
ENSG00000067533	ENST00000491428	RRP15	ribosomal RNA processing 15 homolog (S. cerevisiae) [Source:HGNC Symbol;Acc:24255]	chr1:218458629-218511325	chr1:218456184-218459184	1	0.273496	1.20873	0.024176	0.344613	955.1	843.1	1061.2	1135.9	1331.3	1061.5
ENSG00000084112	ENST00000360239	SSH1	slingshot protein phosphatase 1 [Source:HGNC Symbol;Acc:30579]	chr12:109176466-109251366	chr12:109250859-109253859	-1	-0.251827	0.839832	0.0241612	0.344613	630.7	719.1	638.2	588.4	505.4	546.9
ENSG00000116017	ENST00000587532	ARID3A	AT rich interactive domain 3A (BRIGHT-like) [Source:HGNC Symbol;Acc:3031]	chr19:925781-975939	chr19:930009-933009	1	-0.380796	0.768014	0.0242922	0.344613	2451.5	3825.4	2115.2	1957.5	1668.7	2383.2
ENSG00000119227	ENST00000413127	PIGZ	phosphatidylinositol glycan anchor biosynthesis, class Z [Source:HGNC Symbol;Acc:30596]	chr3:196673214-196695931	chr3:196678301-196681301	-1	-0.316209	0.803178	0.0240143	0.344613	307.1	383.6	319.1	271.7	232.7	277.5
ENSG00000119285	ENST00000366582	HEATR1	HEAT repeat containing 1 [Source:HGNC Symbol;Acc:25517]	chr1:236712305-236767804	chr1:236767304-236770304	-1	0.2357	1.17748	0.0241831	0.344613	1899.4	1576.1	1911.4	2281.6	2134	2003.9
ENSG00000134440	ENST00000586807	NARS	asparaginyl-tRNA synthetase [Source:HGNC Symbol;Acc:7643]	chr18:55267888-55289445	chr18:55288517-55291517	-1	0.240121	1.18109	0.0238589	0.344613	6310.8	5439.9	6243.7	7168.8	7952.9	6405.1
ENSG00000136238	ENST00000488373	RAC1	ras-related C3 botulinum toxin substrate 1 (rho family, small GTP binding protein Rac1) [Source:HGNC Symbol;Acc:9801]	chr7:6414154-6443608	chr7:6411694-6414694	1	0.235699	1.17748	0.0241486	0.344613	3325.5	3048.5	3851.6	4165.5	4226.6	3792.8
ENSG00000139974	ENST00000267488	SLC38A6	solute carrier family 38, member 6 [Source:HGNC Symbol;Acc:19863]	chr14:61447832-61550451	chr14:61445380-61448380	1	0.307372	1.23745	0.0241498	0.344613	215.2	182.7	205.9	248	262.4	261.3
ENSG00000140836	ENST00000563625	ZFHX3	zinc finger homeobox 3 [Source:HGNC Symbol;Acc:777]	chr16:72816784-73093597	chr16:72923233-72926233	-1	-0.189482	0.876921	0.0238378	0.344613	2485.4	2689.5	2592.8	2401.1	2137.8	2226.8
ENSG00000141380	ENST00000269137	SS18	synovial sarcoma translocation, chromosome 18 [Source:HGNC Symbol;Acc:11340]	chr18:23596578-23671181	chr18:23670365-23673365	-1	0.212489	1.15869	0.0242328	0.344613	1594	1396.6	1500.7	1806.1	1825.1	1620.4
ENSG00000141441	ENST00000399218	GAREM	GRB2 associated, regulator of MAPK1 [Source:HGNC Symbol;Acc:26136]	chr18:29704840-30050447	chr18:30049947-30052947	-1	0.359061	1.28259	0.0242451	0.344613	192.8	209.4	174	296.2	276.6	206.8
ENSG00000156502	ENST00000422378	SUPV3L1	suppressor of var1, 3-like 1 (S. cerevisiae) [Source:HGNC Symbol;Acc:11471]	chr10:70939988-70968855	chr10:70937544-70940544	1	0.242754	1.18325	0.0240852	0.344613	916.2	759.7	864.6	1017.2	1084.4	948.5
ENSG00000164975	ENST00000467062	SNAPC3	small nuclear RNA activating complex, polypeptide 3, 50kDa [Source:HGNC Symbol;Acc:11136]	chr9:15422702-15465951	chr9:15420232-15423232	1	0.296188	1.2279	0.0242975	0.344613	1103.2	892.2	1174.4	1300.4	1535.5	1163.4
ENSG00000168936	ENST00000536901	TMEM129	transmembrane protein 129 [Source:HGNC Symbol;Acc:25137]	chr4:1717679-1723085	chr4:1722558-1725558	-1	-0.469122	0.722404	0.023977	0.344613	115.9	302.4	123.5	85.9	68.5	134.2
ENSG00000174827	ENST00000443667	PDZK1	PDZ domain containing 1 [Source:HGNC Symbol;Acc:8821]	chr1:145726918-145764074	chr1:145724418-145727418	1	-0.254106	0.838507	0.0237592	0.344613	442	441.3	453.9	383.8	376.1	344.1
ENSG00000189171	ENST00000392623	S100A13	S100 calcium binding protein A13 [Source:HGNC Symbol;Acc:10490]	chr1:153591263-153606568	chr1:153599244-153602244	-1	-0.386702	0.764876	0.0242172	0.344613	208.6	182.7	176	135.8	102.1	163.5
ENSG00000196683	ENST00000358435	TOMM7	translocase of outer mitochondrial membrane 7 homolog (yeast) [Source:HGNC Symbol;Acc:21648]	chr7:22852251-22862470	chr7:22861970-22864970	-1	-0.343757	0.787987	0.0238902	0.344613	718.4	597.3	445.7	431.3	436.9	460.1
ENSG00000216588	ENST00000402988	IGSF23	immunoglobulin superfamily, member 23 [Source:HGNC Symbol;Acc:40040]	chr19:45116940-45140081	chr19:45114440-45117440	1	-0.430835	0.741832	0.0236913	0.344613	86.9	130.4	101.9	65.5	56.9	84.8
ENSG00000144468	ENST00000450679	RHBDD1	rhomboid domain containing 1 [Source:HGNC Symbol;Acc:23081]	chr2:227700297-227863931	chr2:227699740-227702740	1	0.25944	1.19701	0.0244253	0.345022	343.5	337.7	361.3	436.2	436.9	395.5
ENSG00000204128	ENST00000477463	C2orf72	chromosome 2 open reading frame 72 [Source:HGNC Symbol;Acc:27418]	chr2:231902205-231914434	chr2:231899777-231902777	1	-0.289115	0.818404	0.0244275	0.345022	3624.2	4517.8	3480	3131.9	2634.2	3516.3
ENSG00000243943	ENST00000556601	ZNF512	zinc finger protein 512 [Source:HGNC Symbol;Acc:29380]	chr2:27805897-27858041	chr2:27803413-27806413	1	0.261575	1.19879	0.0243982	0.345022	762.3	652.9	768.9	895.3	977.2	794.1
ENSG00000169992	ENST00000570940	NLGN2	neuroligin 2 [Source:HGNC Symbol;Acc:14290]	chr17:7308193-7323179	chr17:7309460-7312460	1	-0.433552	0.740436	0.0244649	0.345073	211.9	361.2	196.6	177.6	122.8	194.7
ENSG00000171566	ENST00000503751	PLRG1	pleiotropic regulator 1 [Source:HGNC Symbol;Acc:9089]	chr4:155456158-155471587	chr4:155471052-155474052	-1	0.255178	1.19348	0.0245043	0.345153	1799.3	1543	1917.6	2077.8	2370.5	1932.2
ENSG00000057757	ENST00000246151	PITHD1	PITH (C-terminal proteasome-interacting domain of thioredoxin-like) domain containing 1 [Source:HGNC Symbol;Acc:25022]	chr1:24104895-24114722	chr1:24102395-24105395	1	0.215764	1.16132	0.0245907	0.345586	552.9	554.6	581.6	661.2	660.5	656.9
ENSG00000126351	ENST00000394121	THRA	thyroid hormone receptor, alpha [Source:HGNC Symbol;Acc:11796]	chr17:38214543-38250120	chr17:38215946-38218946	1	-0.409033	0.753128	0.0246026	0.345586	334.4	578.1	368.5	297.9	223.6	350.1
ENSG00000059758	ENST00000551816	CDK17	cyclin-dependent kinase 17 [Source:HGNC Symbol;Acc:8750]	chr12:96672039-96794338	chr12:96792682-96795682	-1	0.295254	1.2271	0.0246725	0.345996	878.1	743.7	913	1077	1227.9	890.9
ENSG00000135297	ENST00000523763	MTO1	mitochondrial tRNA translation optimization 1 [Source:HGNC Symbol;Acc:19261]	chr6:74171301-74218959	chr6:74189355-74192355	1	0.239002	1.18018	0.024714	0.345996	713.4	635.8	779.2	851.9	868.6	824.3
ENSG00000137776	ENST00000558486	SLTM	SAFB-like, transcription modulator [Source:HGNC Symbol;Acc:20709]	chr15:59171244-59225852	chr15:59225273-59228273	-1	0.247566	1.1872	0.0247333	0.345996	1681.8	1392.3	1668.5	1898.6	2086.1	1730.4
ENSG00000105364	ENST00000590702	MRPL4	mitochondrial ribosomal protein L4 [Source:HGNC Symbol;Acc:14276]	chr19:10362577-10370721	chr19:10362796-10365796	1	-0.463779	0.725085	0.0248768	0.346581	114.2	351.5	170.9	90.8	47.8	167.5
ENSG00000153317	ENST00000357668	ASAP1	ArfGAP with SH3 domain, ankyrin repeat and PH domain 1 [Source:HGNC Symbol;Acc:2720]	chr8:131064353-131455906	chr8:131413717-131416717	-1	0.240403	1.18132	0.0248695	0.346581	1985.5	1872.1	2117.3	2489.5	2595.4	2066.4
ENSG00000166471	ENST00000528080	TMEM41B	transmembrane protein 41B [Source:HGNC Symbol;Acc:28948]	chr11:9302201-9336327	chr11:9335827-9338827	-1	0.260041	1.19751	0.0248562	0.346581	1690.9	1420.1	1561.4	1954.2	2108.1	1631.5
ENSG00000151632	ENST00000604184	AKR1C2	aldo-keto reductase family 1, member C2 [Source:HGNC Symbol;Acc:385]	chr10:5029967-5060223	chr10:5045553-5048553	-1	-0.218037	0.859735	0.0249708	0.347417	3057.3	3619.1	3643.7	2971.5	3051.7	2765.6
ENSG00000163702	ENST00000451165	IL17RC	interleukin 17 receptor C [Source:HGNC Symbol;Acc:18358]	chr3:9958758-9975314	chr3:9956282-9959282	1	-0.466031	0.723954	0.0250405	0.347914	91.9	235.1	118.4	72	46.5	115
ENSG00000101255	ENST00000449710	TRIB3	tribbles pseudokinase 3 [Source:HGNC Symbol;Acc:16228]	chr20:361261-378203	chr20:359390-362390	1	0.330802	1.25771	0.0251302	0.348686	3181.5	4761.4	3681.8	5283.3	4118	5807.7
ENSG00000088205	ENST00000461443	DDX18	DEAD (Asp-Glu-Ala-Asp) box polypeptide 18 [Source:HGNC Symbol;Acc:2741]	chr2:118572226-118589955	chr2:118580073-118583073	1	0.254938	1.19328	0.0252253	0.349532	4264	3593.5	4503.2	4895.4	5582.4	4510.2
ENSG00000049860	ENST00000503312	HEXB	hexosaminidase B (beta polypeptide) [Source:HGNC Symbol;Acc:4879]	chr5:73935848-74018472	chr5:74009954-74012954	1	0.273807	1.20899	0.0254445	0.350023	2147.7	1645.5	2240.8	2441.2	2689.8	2316.6
ENSG00000085231	ENST00000217893	TAF9	TAF9 RNA polymerase II, TATA box binding protein (TBP)-associated factor, 32kDa [Source:HGNC Symbol;Acc:11542]	chr5:68646811-68665840	chr5:68664969-68667969	-1	0.240243	1.18119	0.0255911	0.350023	3577.1	3051.7	3750.7	4059.1	4558.8	3806.9
ENSG00000106266	ENST00000419693	SNX8	sorting nexin 8 [Source:HGNC Symbol;Acc:14972]	chr7:2291405-2393953	chr7:2347085-2350085	-1	-0.464513	0.724716	0.0255227	0.350023	98.5	267.1	118.4	77.7	50.4	122.1
ENSG00000110717	ENST00000526542	NDUFS8	NADH dehydrogenase (ubiquinone) Fe-S protein 8, 23kDa (NADH-coenzyme Q reductase) [Source:HGNC Symbol;Acc:7715]	chr11:67798084-67804111	chr11:67798819-67801819	1	-0.460462	0.726754	0.0254848	0.350023	125.8	337.7	110.1	84.3	43.9	143.3
ENSG00000112337	ENST00000377850	SLC17A2	solute carrier family 17, member 2 [Source:HGNC Symbol;Acc:10930]	chr6:25912982-25930946	chr6:25930446-25933446	-1	0.274947	1.20995	0.0256373	0.350023	1049.4	1369.9	1142.5	1644.9	1403.7	1345
ENSG00000113460	ENST00000515798	BRIX1	BRX1, biogenesis of ribosomes, homolog (S. cerevisiae) [Source:HGNC Symbol;Acc:24170]	chr5:34915481-34926101	chr5:34913315-34916315	1	0.301622	1.23253	0.0253463	0.350023	1356.5	1082.4	1518.2	1608.9	1923.3	1489.3
ENSG00000115761	ENST00000473087	NOL10	nucleolar protein 10 [Source:HGNC Symbol;Acc:25862]	chr2:10710892-10830101	chr2:10829601-10832601	-1	0.264968	1.20161	0.0255655	0.350023	1158.7	970.2	1217.7	1359.3	1516.1	1222.9
ENSG00000123064	ENST00000306014	DDX54	DEAD (Asp-Glu-Ala-Asp) box polypeptide 54 [Source:HGNC Symbol;Acc:20084]	chr12:113594979-113623284	chr12:113622784-113625784	-1	-0.444053	0.735066	0.0255702	0.350023	323.6	621.9	343.8	257.8	174.5	366.3
ENSG00000132002	ENST00000601087	DNAJB1	DnaJ (Hsp40) homolog, subfamily B, member 1 [Source:HGNC Symbol;Acc:5270]	chr19:14625582-14640582	chr19:14639565-14642565	-1	0.200872	1.14939	0.0256168	0.350023	2360.4	2508.9	2259.3	2906.8	2528.2	2812.1
ENSG00000167671	ENST00000588238	UBXN6	UBX domain protein 6 [Source:HGNC Symbol;Acc:14928]	chr19:4444996-4457819	chr19:4449101-4452101	-1	-0.456039	0.728985	0.0254313	0.350023	182.9	415.7	217.2	144	112.5	222
ENSG00000244062	ENST00000474389			chr3:133479144-133481207	chr3:133476644-133479644	1	0.381131	1.30236	0.0253603	0.350023	1294.4	758.7	1217.7	1401	1922	1258.2
ENSG00000013441	ENST00000473565	CLK1	CDC-like kinase 1 [Source:HGNC Symbol;Acc:2068]	chr2:201717732-201729422	chr2:201728914-201731914	-1	0.241956	1.18259	0.0256956	0.350351	1514.6	1334.6	1551.1	1779.1	1936.2	1561.9
ENSG00000134987	ENST00000513710	WDR36	WD repeat domain 36 [Source:HGNC Symbol;Acc:30696]	chr5:110427414-110466200	chr5:110425483-110428483	1	0.266639	1.203	0.02579	0.35117	1913.5	1436.1	1736.4	2123.6	2234.8	1878.7
ENSG00000119707	ENST00000261973	RBM25	RNA binding motif protein 25 [Source:HGNC Symbol;Acc:23244]	chr14:73525144-73588122	chr14:73522644-73525644	1	0.252325	1.19113	0.0259851	0.351952	2935.6	2378.6	2920.1	3343	3644.9	2976.5
ENSG00000130733	ENST00000589971	YIPF2	Yip1 domain family, member 2 [Source:HGNC Symbol;Acc:28476]	chr19:11033444-11039357	chr19:11034323-11037323	-1	-0.461744	0.726108	0.0259759	0.351952	119.2	293.8	115.3	83.5	77.6	129.2
ENSG00000160216	ENST00000498670	AGPAT3	1-acylglycerol-3-phosphate O-acyltransferase 3 [Source:HGNC Symbol;Acc:326]	chr21:45285067-45406417	chr21:45364391-45367391	1	-0.270139	0.829239	0.0259173	0.351952	1168.6	1487.4	1268.1	1090.1	934.5	1162.4
ENSG00000258890	ENST00000581980	CEP95	centrosomal protein 95kDa [Source:HGNC Symbol;Acc:25141]	chr17:62502706-62538579	chr17:62530477-62533477	1	0.262229	1.19933	0.0259443	0.351952	1291.9	1193.6	1414.3	1580.3	1805.7	1377.3
ENSG00000138442	ENST00000475611	WDR12	WD repeat domain 12 [Source:HGNC Symbol;Acc:14098]	chr2:203739505-203879521	chr2:203758988-203761988	-1	0.258788	1.19647	0.0261078	0.353146	2742	2194.8	2665.9	3084.4	3430.4	2740.4
ENSG00000144635	ENST00000475193	DYNC1LI1	dynein, cytoplasmic 1, light intermediate chain 1 [Source:HGNC Symbol;Acc:18745]	chr3:32567463-32612366	chr3:32611817-32614817	-1	0.255911	1.19409	0.0262077	0.353562	1154.6	999.1	1281.5	1371.6	1514.8	1285.5
ENSG00000185504	ENST00000545865	C17orf70	chromosome 17 open reading frame 70 [Source:HGNC Symbol;Acc:26171]	chr17:79506911-79520987	chr17:79513729-79516729	-1	-0.454014	0.730009	0.026196	0.353562	60.4	223.3	80.3	49.1	31	84.8
ENSG00000115421	ENST00000414060	PAPOLG	poly(A) polymerase gamma [Source:HGNC Symbol;Acc:14982]	chr2:60983365-61029220	chr2:60980901-60983901	1	0.277021	1.21169	0.026317	0.354569	595.1	520.4	570.2	724.2	772.9	592.3
ENSG00000176209	ENST00000414154	SMIM19	small integral membrane protein 19 [Source:HGNC Symbol;Acc:25166]	chr8:42396298-42409603	chr8:42394256-42397256	1	-0.293404	0.815975	0.026395	0.355151	325.3	316.3	376.7	264.3	292.1	254.3
ENSG00000145216	ENST00000507206	FIP1L1	factor interacting with PAPOLA and CPSF1 [Source:HGNC Symbol;Acc:19124]	chr4:54243810-55161439	chr4:54322218-54325218	1	0.21969	1.16448	0.026534	0.356553	947.6	862.3	1019	1079.4	1164.6	1085.7
ENSG00000143126	ENST00000459940	CELSR2	cadherin, EGF LAG seven-pass G-type receptor 2 [Source:HGNC Symbol;Acc:3231]	chr1:109792641-109818372	chr1:109805391-109808391	1	-0.442501	0.735858	0.026609	0.357092	296.3	574.9	336.6	226.7	165.4	354.2
ENSG00000100883	ENST00000556445	SRP54	signal recognition particle 54kDa [Source:HGNC Symbol;Acc:11301]	chr14:35451163-35498773	chr14:35485335-35488335	1	0.285516	1.21885	0.0268539	0.357563	4935.2	3956.8	5438.8	5949.5	6716	5227.6
ENSG00000108292	ENST00000464666	MLLT6	myeloid/lymphoid or mixed-lineage leukemia (trithorax homolog, Drosophila); translocated to, 6 [Source:HGNC Symbol;Acc:7138]	chr17:36861795-36886056	chr17:36860704-36863704	1	-0.360026	0.779151	0.0268243	0.357563	1283.7	1774.8	1054	1013.9	827.2	1180.5
ENSG00000131236	ENST00000372798	CAP1	CAP, adenylate cyclase-associated protein 1 (yeast) [Source:HGNC Symbol;Acc:20040]	chr1:40505905-40538321	chr1:40503924-40506924	1	0.212088	1.15836	0.0267996	0.357563	3570.4	2967.3	3390.5	3926.5	4034	3645.5
ENSG00000131471	ENST00000591562	AOC3	amine oxidase, copper containing 3 [Source:HGNC Symbol;Acc:550]	chr17:41003201-41010147	chr17:41003595-41006595	1	-0.259626	0.835304	0.0267726	0.357563	802	782.2	644.3	621.1	571.3	636.7
ENSG00000134900	ENST00000493770	TPP2	tripeptidyl peptidase II [Source:HGNC Symbol;Acc:12016]	chr13:103249353-103331521	chr13:103276996-103279996	1	0.272651	1.20803	0.0268068	0.357563	1721.5	1354.9	1659.2	1977.2	2175.3	1690.1
ENSG00000188153	ENST00000504541	COL4A5	collagen, type IV, alpha 5 [Source:HGNC Symbol;Acc:2207]	chrX:107683074-107940775	chrX:107933552-107936552	1	-0.187312	0.878241	0.0267925	0.357563	1436	1557.9	1442	1261.1	1271.8	1338.9
ENSG00000009724	ENST00000478645	MASP2	mannan-binding lectin serine peptidase 2 [Source:HGNC Symbol;Acc:6902]	chr1:11086580-11107290	chr1:11102755-11105755	-1	-0.449911	0.732088	0.0270038	0.357695	96	185.9	116.3	76.9	53	105.9
ENSG00000056998	ENST00000453106	GYG2	glycogenin 2 [Source:HGNC Symbol;Acc:4700]	chrX:2746829-2800859	chrX:2769601-2772601	1	-0.199833	0.870651	0.0269676	0.357695	1050.3	1048.2	1026.2	883	858.2	958.5
ENSG00000100902	ENST00000555050	PSMA6	proteasome (prosome, macropain) subunit, alpha type, 6 [Source:HGNC Symbol;Acc:9535]	chr14:35747839-35786699	chr14:35775481-35778481	1	-0.423609	0.745557	0.0269843	0.357695	130.8	169.9	91.6	84.3	76.3	95.9
ENSG00000132481	ENST00000585333	TRIM47	tripartite motif containing 47 [Source:HGNC Symbol;Acc:19020]	chr17:73870242-73874656	chr17:73870473-73873473	-1	-0.436789	0.738777	0.0269531	0.357695	263.2	536.4	259.4	225	170.6	270.4
ENSG00000073417	ENST00000561374	PDE8A	phosphodiesterase 8A [Source:HGNC Symbol;Acc:8793]	chr15:85523671-85682376	chr15:85655987-85658987	1	0.189646	1.14048	0.0275169	0.357909	1652	1520.5	1654.1	1906	1894.8	1739.5
ENSG00000076924	ENST00000595288	XAB2	XPA binding protein 2 [Source:HGNC Symbol;Acc:14089]	chr19:7684411-7694451	chr19:7692656-7695656	-1	-0.452822	0.730613	0.0271886	0.357909	84.4	254.3	99.8	58.1	32.3	113
ENSG00000101191	ENST00000354665	DIDO1	death inducer-obliterator 1 [Source:HGNC Symbol;Acc:2680]	chr20:61509090-61569304	chr20:61557321-61560321	-1	-0.233048	0.850836	0.0271916	0.357909	2295.1	2684.2	2393.1	2052.4	1858.7	2282.3
ENSG00000104866	ENST00000421905	PPP1R37	protein phosphatase 1, regulatory subunit 37 [Source:HGNC Symbol;Acc:27607]	chr19:45594654-45651335	chr19:45593718-45596718	1	-0.45387	0.730082	0.0275721	0.357909	67	191.3	58.7	45.8	32.3	72.6
ENSG00000111269	ENST00000540224	CREBL2	cAMP responsive element binding protein-like 2 [Source:HGNC Symbol;Acc:2350]	chr12:12764761-12798042	chr12:12762261-12765261	1	0.282476	1.21628	0.027316	0.357909	563.6	506.5	564.1	698.1	769.1	570.1
ENSG00000114988	ENST00000446780	LMAN2L	lectin, mannose-binding 2-like [Source:HGNC Symbol;Acc:19263]	chr2:97371666-97405801	chr2:97405301-97408301	-1	0.189192	1.14013	0.0273179	0.357909	1000.6	1036.5	1063.3	1190.7	1137.4	1224.9
ENSG00000115233	ENST00000492908	PSMD14	proteasome (prosome, macropain) 26S subunit, non-ATPase, 14 [Source:HGNC Symbol;Acc:16889]	chr2:162164549-162268228	chr2:162261539-162264539	1	0.255937	1.19411	0.0272853	0.357909	2708	2270.6	2901.6	3050	3577.7	2943.2
ENSG00000115415	ENST00000540176	STAT1	signal transducer and activator of transcription 1, 91kDa [Source:HGNC Symbol;Acc:11362]	chr2:191829084-191885686	chr2:191877813-191880813	-1	0.224494	1.16837	0.0275405	0.357909	2602.1	2472.6	2888.2	3113	3442	2851.4
ENSG00000124177	ENST00000482596	CHD6	chromodomain helicase DNA binding protein 6 [Source:HGNC Symbol;Acc:19057]	chr20:40030741-40247133	chr20:40246523-40249523	-1	-0.19778	0.871891	0.0274737	0.357909	2240.4	2421.3	2299.4	2129.4	1835.4	2055.3
ENSG00000139718	ENST00000542440	SETD1B	SET domain containing 1B [Source:HGNC Symbol;Acc:29187]	chr12:122242086-122270562	chr12:122239586-122242586	1	-0.37108	0.773203	0.0274239	0.357909	305.4	460.5	305.7	235.7	236.5	301.7
ENSG00000146859	ENST00000275767	TMEM140	transmembrane protein 140 [Source:HGNC Symbol;Acc:21870]	chr7:134832824-134850967	chr7:134830324-134833324	1	-0.375539	0.770818	0.0276405	0.357909	329.4	537.5	358.2	317.5	245.6	313.8
ENSG00000151693	ENST00000491413	ASAP2	ArfGAP with SH3 domain, ankyrin repeat and PH domain 2 [Source:HGNC Symbol;Acc:2721]	chr2:9346894-9545812	chr2:9525923-9528923	1	0.368654	1.29115	0.0274315	0.357909	231.7	227.6	257.3	405.1	239.1	339
ENSG00000153187	ENST00000476241	HNRNPU	heterogeneous nuclear ribonucleoprotein U (scaffold attachment factor A) [Source:HGNC Symbol;Acc:5048]	chr1:245014468-245027844	chr1:245027293-245030293	-1	0.270758	1.20644	0.0276268	0.357909	13438.4	11118.1	13601.1	15541.5	17846	13586.1
ENSG00000161573	ENST00000586567	CCL16	chemokine (C-C motif) ligand 16 [Source:HGNC Symbol;Acc:10614]	chr17:34303529-34308532	chr17:34307997-34310997	-1	-0.333519	0.793598	0.0271534	0.357909	205.3	214.8	188.4	172.7	139.6	148.3
ENSG00000176715	ENST00000537290	ACSF3	acyl-CoA synthetase family member 3 [Source:HGNC Symbol;Acc:27288]	chr16:89154783-89222254	chr16:89157763-89160763	1	-0.400184	0.757762	0.027466	0.357909	194.5	296	177	138.3	142.2	178.6
ENSG00000180767	ENST00000319340	CHST13	carbohydrate (chondroitin 4) sulfotransferase 13 [Source:HGNC Symbol;Acc:21755]	chr3:126243126-126262134	chr3:126240626-126243626	1	-0.455802	0.729105	0.0276499	0.357909	110.1	334.5	105	102.3	50.4	117
ENSG00000198727	ENST00000361789	MT-CYB	mitochondrially encoded cytochrome b [Source:HGNC Symbol;Acc:7427]	chrMT:14747-15887	chrMT:12247-15247	1	0.381597	1.30278	0.0272715	0.357909	33445.8	32001.6	46545.7	62780.5	59177.2	35381.3
ENSG00000258704	ENST00000555015			chr14:35390064-35451738	chr14:35451221-35454221	-1	-0.39554	0.760205	0.0273131	0.357909	108.4	90.8	102.9	79.4	69.8	60.5
ENSG00000141971	ENST00000543795	MVB12A	multivesicular body subunit 12A [Source:HGNC Symbol;Acc:25153]	chr19:17516531-17544533	chr19:17528420-17531420	1	-0.451796	0.731132	0.0277154	0.358202	63.7	169.9	79.3	36.8	24.6	84.8
ENSG00000231500	ENST00000474973	RPS18	ribosomal protein S18 [Source:HGNC Symbol;Acc:10401]	chr6:33239787-33244287	chr6:33237352-33240352	1	-0.260275	0.834929	0.0277427	0.358202	10286.8	11226	8759.3	7952	7558.7	9323.1
ENSG00000066813	ENST00000569131	ACSM2B	acyl-CoA synthetase medium-chain family member 2B [Source:HGNC Symbol;Acc:30931]	chr16:20547548-20587749	chr16:20558138-20561138	-1	-0.328046	0.796615	0.028058	0.358651	328.6	446.6	317	267.6	275.3	291.6
ENSG00000067113	ENST00000520263	PPAP2A	phosphatidic acid phosphatase type 2A [Source:HGNC Symbol;Acc:9228]	chr5:54720682-54830878	chr5:54763618-54766618	-1	0.354042	1.27814	0.0280422	0.358651	102.6	115.4	124.5	147.3	170.6	145.3
ENSG00000099377	ENST00000574447	HSD3B7	hydroxy-delta-5-steroid dehydrogenase, 3 beta- and steroid delta-isomerase 7 [Source:HGNC Symbol;Acc:18324]	chr16:30996519-31000473	chr16:30994037-30997037	1	-0.437862	0.738228	0.0280379	0.358651	198.6	347.3	193.5	135.8	109.9	213.9
ENSG00000105176	ENST00000570704	URI1	URI1, prefoldin-like chaperone [Source:HGNC Symbol;Acc:13236]	chr19:30414551-30506611	chr19:30471640-30474640	1	0.238275	1.17958	0.0279472	0.358651	2141.1	1896.7	2299.4	2460.8	2808.7	2308.6
ENSG00000116120	ENST00000536361	FARSB	phenylalanyl-tRNA synthetase, beta subunit [Source:HGNC Symbol;Acc:17800]	chr2:223435255-223521056	chr2:223520270-223523270	-1	0.276321	1.2111	0.028005	0.358651	2300.8	1950.1	2570.1	2690	3244.2	2512.4
ENSG00000158417	ENST00000470023	EIF5B	eukaryotic translation initiation factor 5B [Source:HGNC Symbol;Acc:30793]	chr2:99953816-100017789	chr2:100011010-100014010	1	0.267144	1.20342	0.0278389	0.358651	4477.5	3580.7	4466.1	5149.1	5768.6	4451.7
ENSG00000167107	ENST00000503295	ACSF2	acyl-CoA synthetase family member 2 [Source:HGNC Symbol;Acc:26101]	chr17:48503519-48552206	chr17:48546992-48549992	1	-0.367479	0.775136	0.0279877	0.358651	652.2	1019.4	851.2	613.8	464	751.7
ENSG00000198417	ENST00000564295	MT1F	metallothionein 1F [Source:HGNC Symbol;Acc:7398]	chr16:56691606-56694610	chr16:56689143-56692143	1	-0.426541	0.744044	0.0279742	0.358651	113.4	124	108.1	56.5	62	104.9
ENSG00000103404	ENST00000219689	USP31	ubiquitin specific peptidase 31 [Source:HGNC Symbol;Acc:20060]	chr16:23072727-23160591	chr16:23160091-23163091	-1	0.221565	1.166	0.0281701	0.359634	1428.5	1398.7	1334	1821.7	1486.4	1589.2
ENSG00000120265	ENST00000367384	PCMT1	protein-L-isoaspartate (D-aspartate) O-methyltransferase [Source:HGNC Symbol;Acc:8728]	chr6:150070579-150132556	chr6:150068079-150071079	1	0.206716	1.15406	0.0282208	0.359833	2718.8	2388.2	2780.1	2996.8	3276.6	2908.9
ENSG00000143869	ENST00000272224	GDF7	growth differentiation factor 7 [Source:HGNC Symbol;Acc:4222]	chr2:20866424-20873418	chr2:20863924-20866924	1	-0.288305	0.818864	0.0282871	0.360026	485	541.7	404.5	395.3	377.4	369.3
ENSG00000188895	ENST00000398532	MSL1	male-specific lethal 1 homolog (Drosophila) [Source:HGNC Symbol;Acc:27905]	chr17:38278551-38293042	chr17:38276051-38279051	1	0.256633	1.19469	0.0283063	0.360026	3678	3037.9	3510.9	4283.3	4609.2	3537.5
ENSG00000113838	ENST00000413695	TBCCD1	TBCC domain containing 1 [Source:HGNC Symbol;Acc:25546]	chr3:186263862-186288332	chr3:186287832-186290832	-1	0.280683	1.21477	0.0285092	0.360269	279.7	242.6	269.7	308.5	345.1	334
ENSG00000115306	ENST00000333896	SPTBN1	spectrin, beta, non-erythrocytic 1 [Source:HGNC Symbol;Acc:11275]	chr2:54683422-54896812	chr2:54783031-54786031	1	0.245555	1.18555	0.0285721	0.360269	10682.4	13185.7	11872.9	15021.8	12701.7	15265
ENSG00000124839	ENST00000392001	RAB17	RAB17, member RAS oncogene family [Source:HGNC Symbol;Acc:16523]	chr2:238482965-238510257	chr2:238499214-238502214	-1	-0.425978	0.744334	0.0284728	0.360269	481.7	876.2	545.5	391.2	266.3	571.1
ENSG00000140157	ENST00000561072	NIPA2	non imprinted in Prader-Willi/Angelman syndrome 2 [Source:HGNC Symbol;Acc:17044]	chr15:23004684-23034427	chr15:23033879-23036879	-1	0.267108	1.20339	0.0285064	0.360269	1189.3	957.4	1059.1	1297.9	1489	1152.3
ENSG00000144852	ENST00000474090	NR1I2	nuclear receptor subfamily 1, group I, member 2 [Source:HGNC Symbol;Acc:7968]	chr3:119499331-119537332	chr3:119498382-119501382	1	-0.345673	0.786941	0.0285594	0.360269	184.6	198.7	198.7	126.8	137	171.5
ENSG00000189091	ENST00000567635	SF3B3	splicing factor 3b, subunit 3, 130kDa [Source:HGNC Symbol;Acc:10770]	chr16:70557691-70608820	chr16:70573142-70576142	1	0.193751	1.14373	0.0285043	0.360269	8200.3	7231.9	8223	9410.3	8597.9	9227.2
ENSG00000242612	ENST00000461802	DECR2	2,4-dienoyl CoA reductase 2, peroxisomal [Source:HGNC Symbol;Acc:2754]	chr16:451826-462487	chr16:449505-452505	1	-0.442734	0.735739	0.028531	0.360269	99.3	159.2	89.5	63	51.7	95.9
ENSG00000100422	ENST00000541677	CERK	ceramide kinase [Source:HGNC Symbol;Acc:19256]	chr22:47080308-47134158	chr22:47133604-47136604	-1	-0.288838	0.818561	0.0286993	0.361006	1598.2	1754.5	1301	1234.1	1068.9	1407.5
ENSG00000106541	ENST00000401412	AGR2	anterior gradient 2 [Source:HGNC Symbol;Acc:328]	chr7:16831435-16873057	chr7:16844111-16847111	-1	0.401761	1.32112	0.0287717	0.361006	71.2	60.9	53.5	100.7	89.2	81.7
ENSG00000120699	ENST00000488108	EXOSC8	exosome component 8 [Source:HGNC Symbol;Acc:17035]	chr13:37572953-37583750	chr13:37573111-37576111	1	0.276657	1.21138	0.0287562	0.361006	1101.6	908.3	1275.3	1301.2	1473.5	1296.6
ENSG00000143224	ENST00000544598	PPOX	protoporphyrinogen oxidase [Source:HGNC Symbol;Acc:9280]	chr1:161136200-161147803	chr1:161133760-161136760	1	-0.444386	0.734897	0.0287241	0.361006	70.3	114.3	64.8	53.2	34.9	60.5
ENSG00000082212	ENST00000589330	ME2	malic enzyme 2, NAD(+)-dependent, mitochondrial [Source:HGNC Symbol;Acc:6984]	chr18:48405419-48474691	chr18:48441112-48444112	1	0.272161	1.20761	0.0289279	0.362521	897.2	772.6	943.9	1074.5	1222.7	929.3
ENSG00000164818	ENST00000313147	HEATR2	HEAT repeat containing 2 [Source:HGNC Symbol;Acc:26013]	chr7:766338-829190	chr7:763838-766838	1	0.216884	1.16222	0.0289732	0.362644	507.3	547.1	528	608	628.2	620.5
ENSG00000107551	ENST00000427758	RASSF4	Ras association (RalGDS/AF-6) domain family member 4 [Source:HGNC Symbol;Acc:20793]	chr10:45454855-45491339	chr10:45452779-45455779	1	-0.286659	0.819798	0.0290238	0.362766	854.1	1030.1	850.2	694	635.9	853.6
ENSG00000268471	ENST00000594836	MIR4453	microRNA 4453 [Source:HGNC Symbol;Acc:41892]	chr4:153457416-153460415	chr4:153454916-153457916	1	0.362963	1.28606	0.0290539	0.362766	165.5	129.3	132.8	202.1	223.6	162.4
ENSG00000101986	ENST00000370129	ABCD1	ATP-binding cassette, sub-family D (ALD), member 1 [Source:HGNC Symbol;Acc:61]	chrX:152990323-153010216	chrX:152988772-152991772	1	-0.44292	0.735644	0.0292711	0.365032	81.1	273.5	104	65.5	28.4	113
ENSG00000105429	ENST00000593840	MEGF8	multiple EGF-like-domains 8 [Source:HGNC Symbol;Acc:3233]	chr19:42829761-42882921	chr19:42854448-42857448	1	-0.397611	0.759114	0.0293647	0.365753	371.6	518.2	300.6	268.4	206.8	343.1
ENSG00000084734	ENST00000478147	GCKR	glucokinase (hexokinase 4) regulator [Source:HGNC Symbol;Acc:4196]	chr2:27719709-27746554	chr2:27727708-27730708	1	-0.401381	0.757133	0.029569	0.366957	253.3	288.5	177	181.7	118.9	188.7
ENSG00000120647	ENST00000535052	CCDC77	coiled-coil domain containing 77 [Source:HGNC Symbol;Acc:28203]	chr12:498439-551811	chr12:496028-499028	1	0.299999	1.23114	0.0295563	0.366957	336.9	276.8	333.5	381.4	458.8	365.3
ENSG00000163449	ENST00000433112	TMEM169	transmembrane protein 169 [Source:HGNC Symbol;Acc:25130]	chr2:216946589-216967506	chr2:216944089-216947089	1	-0.304039	0.809982	0.0295087	0.366957	236.7	252.2	282	188.2	210.7	206.8
ENSG00000147416	ENST00000519667	ATP6V1B2	ATPase, H+ transporting, lysosomal 56/58kDa, V1 subunit B2 [Source:HGNC Symbol;Acc:854]	chr8:20054878-20084330	chr8:20052450-20055450	1	0.261721	1.19891	0.0296316	0.367288	2403.5	1842.2	2296.4	2714.5	2910.8	2368.1
ENSG00000123130	ENST00000379303	ACOT9	acyl-CoA thioesterase 9 [Source:HGNC Symbol;Acc:17152]	chrX:23720370-23784592	chrX:23760890-23763890	-1	0.256874	1.19489	0.0297728	0.367702	539.6	473.4	605.2	673.5	670.8	623.6
ENSG00000168140	ENST00000304735	VASN	vasorin [Source:HGNC Symbol;Acc:18517]	chr16:4421849-4433529	chr16:4419349-4422349	1	-0.440976	0.736636	0.029712	0.367702	132.4	276.8	155.4	91.7	93.1	156.4
ENSG00000247627	ENST00000498999	MTND4P12	MT-ND4 pseudogene 12 [Source:HGNC Symbol;Acc:42199]	chr5:134262350-134263726	chr5:134263226-134266226	-1	0.390001	1.31039	0.0297674	0.367702	1082.6	1273.7	1877.4	2258.7	2433.8	1370.2
ENSG00000259803	ENST00000562855	SLC22A31	solute carrier family 22, member 31 [Source:HGNC Symbol;Acc:27091]	chr16:89262406-89268072	chr16:89267572-89270572	-1	-0.434954	0.739717	0.0298871	0.368668	74.5	269.3	72.1	51.6	28.4	98.9
ENSG00000205476	ENST00000554996	CCDC85C	coiled-coil domain containing 85C [Source:HGNC Symbol;Acc:35459]	chr14:99977603-100070363	chr14:100045963-100048963	-1	-0.435782	0.739293	0.0299388	0.368861	312	647.5	293.3	265.1	181	327.9
ENSG00000147010	ENST00000477102	SH3KBP1	SH3-domain kinase binding protein 1 [Source:HGNC Symbol;Acc:13867]	chrX:19552093-19905719	chrX:19682333-19685333	-1	0.199947	1.14866	0.02999	0.369046	1051.9	1169	1190.9	1369.9	1304.2	1270.3
ENSG00000109861	ENST00000527018	CTSC	cathepsin C [Source:HGNC Symbol;Acc:2528]	chr11:88026760-88070955	chr11:88070417-88073417	-1	0.250586	1.18969	0.0300537	0.369379	3025	2364.7	3147.6	3255.4	3643.6	3425.5
ENSG00000137700	ENST00000526626	SLC37A4	solute carrier family 37 (glucose-6-phosphate transporter), member 4 [Source:HGNC Symbol;Acc:4061]	chr11:118894824-118901616	chr11:118899774-118902774	-1	-0.378082	0.76946	0.0300892	0.369379	499.1	744.8	492	409.2	310.2	514.6
ENSG00000112031	ENST00000414771	MTRF1L	mitochondrial translational release factor 1-like [Source:HGNC Symbol;Acc:21051]	chr6:153308497-153323820	chr6:153315954-153318954	-1	0.274716	1.20976	0.0301366	0.3694	288	253.2	270.7	351.1	341.2	312.8
ENSG00000126822	ENST00000484731	PLEKHG3	pleckstrin homology domain containing, family G (with RhoGef domain) member 3 [Source:HGNC Symbol;Acc:20364]	chr14:65170820-65213610	chr14:65202253-65205253	1	-0.439701	0.737287	0.0301964	0.3694	158.9	297.1	158.5	108	87.9	175.6
ENSG00000161847	ENST00000585935	RAVER1	ribonucleoprotein, PTB-binding 1 [Source:HGNC Symbol;Acc:30296]	chr19:10426888-10444316	chr19:10431338-10434338	-1	-0.450772	0.731651	0.0301993	0.3694	90.2	174.2	61.8	48.3	45.2	81.7
ENSG00000137074	ENST00000473270	APTX	aprataxin [Source:HGNC Symbol;Acc:15984]	chr9:32972604-33025166	chr9:33024608-33027608	-1	0.209765	1.1565	0.0302738	0.369869	557	568.5	575.4	651.4	687.6	646.8
ENSG00000065548	ENST00000337859	ZC3H15	zinc finger CCCH-type containing 15 [Source:HGNC Symbol;Acc:29528]	chr2:187350883-187374090	chr2:187348383-187351383	1	0.284521	1.21801	0.0304571	0.37113	3937.9	3272.9	4511.4	4730.9	5634.1	4278.1
ENSG00000135698	ENST00000563100	MPHOSPH6	M-phase phosphoprotein 6 [Source:HGNC Symbol;Acc:7214]	chr16:82181403-82203831	chr16:82203298-82206298	-1	0.276882	1.21157	0.0304889	0.37113	960.1	735.2	1034.4	1111.3	1198.2	1076.6
ENSG00000167969	ENST00000566379	ECI1	enoyl-CoA delta isomerase 1 [Source:HGNC Symbol;Acc:2703]	chr16:2289396-2302301	chr16:2301092-2304092	-1	-0.449849	0.732119	0.0305169	0.37113	182.1	304.5	86.5	87.6	67.2	146.3
ENSG00000218226	ENST00000403590	TATDN2P2	TatD DNase domain containing 2 pseudogene 2 [Source:HGNC Symbol;Acc:39255]	chr6:159030738-159042668	chr6:159042168-159045168	-1	-0.443126	0.735539	0.0305222	0.37113	64.6	109	67.9	59.7	29.7	51.5
ENSG00000127831	ENST00000392114	VIL1	villin 1 [Source:HGNC Symbol;Acc:12690]	chr2:219283815-219318018	chr2:219281346-219284346	1	-0.235724	0.849259	0.0306473	0.372209	4477.5	5460.2	4520.7	3865.9	3785.8	4464.8
ENSG00000167513	ENST00000569140	CDT1	chromatin licensing and DNA replication factor 1 [Source:HGNC Symbol;Acc:24576]	chr16:88869621-88875666	chr16:88869676-88872676	1	-0.448485	0.732812	0.0307254	0.372272	137.4	291.7	86.5	80.2	53	130.2
ENSG00000184363	ENST00000528036	PKP3	plakophilin 3 [Source:HGNC Symbol;Acc:9025]	chr11:392614-404908	chr11:391645-394645	1	-0.438284	0.738012	0.0307217	0.372272	62.1	206.2	81.3	43.4	24.6	89.8
ENSG00000008988	ENST00000521289	RPS20	ribosomal protein S20 [Source:HGNC Symbol;Acc:10405]	chr8:56979854-56987069	chr8:56986565-56989565	-1	-0.301314	0.811513	0.0308197	0.372973	3020.1	4457.9	3417.3	2572.1	2716.9	3281.2
ENSG00000132688	ENST00000368223	NES	nestin [Source:HGNC Symbol;Acc:7756]	chr1:156638555-156647189	chr1:156646689-156649689	-1	0.283223	1.21691	0.0309135	0.373406	326.9	287.4	277.9	401.8	334.8	375.3
ENSG00000138399	ENST00000495505	FASTKD1	FAST kinase domains 1 [Source:HGNC Symbol;Acc:26150]	chr2:170386259-170430385	chr2:170396134-170399134	-1	0.28848	1.22135	0.0309285	0.373406	503.2	414.6	504.4	581	685	521.6
ENSG00000115290	ENST00000543549	GRB14	growth factor receptor-bound protein 14 [Source:HGNC Symbol;Acc:4565]	chr2:165349322-165478358	chr2:165424505-165427505	-1	-0.370984	0.773255	0.0310059	0.373899	144.8	115.4	163.7	106.4	93.1	104.9
ENSG00000072501	ENST00000469129	SMC1A	structural maintenance of chromosomes 1A [Source:HGNC Symbol;Acc:11111]	chrX:53401070-53449677	chrX:53409067-53412067	-1	0.163132	1.11972	0.0310507	0.373999	2193.3	2025.9	2100.8	2395.3	2325.3	2385.3
ENSG00000087074	ENST00000200453	PPP1R15A	protein phosphatase 1, regulatory subunit 15A [Source:HGNC Symbol;Acc:14375]	chr19:49375649-49379314	chr19:49373149-49376149	1	0.352415	1.2767	0.0311161	0.374345	238.4	300.3	235.7	378.1	263.7	401.6
ENSG00000100722	ENST00000251038	ZC3H14	zinc finger CCCH-type containing 14 [Source:HGNC Symbol;Acc:20509]	chr14:89029253-89079853	chr14:89026753-89029753	1	0.240582	1.18147	0.0312827	0.374386	1551.8	1458.6	1690.1	1936.2	2073.2	1625.5
ENSG00000101557	ENST00000261601	USP14	ubiquitin specific peptidase 14 (tRNA-guanine transglycosylase) [Source:HGNC Symbol;Acc:12612]	chr18:158383-214629	chr18:156108-159108	1	0.281565	1.21551	0.0313867	0.374386	2882.7	2310.2	2985	3253.8	4000.4	2937.2
ENSG00000101773	ENST00000581687	RBBP8	retinoblastoma binding protein 8 [Source:HGNC Symbol;Acc:9891]	chr18:20378224-20606451	chr18:20594259-20597259	1	0.314162	1.24329	0.0315588	0.374386	1119.8	878.3	1396.8	1356	1638.9	1386.4
ENSG00000123159	ENST00000393028	GIPC1	GIPC PDZ domain containing family, member 1 [Source:HGNC Symbol;Acc:1226]	chr19:14588572-14606944	chr19:14606444-14609444	-1	-0.447158	0.733487	0.0312992	0.374386	108.4	237.2	110.1	76.9	51.7	123.1
ENSG00000133265	ENST00000587922	HSPBP1	HSPA (heat shock 70kDa) binding protein, cytoplasmic cochaperone 1 [Source:HGNC Symbol;Acc:24989]	chr19:55773599-55791749	chr19:55790724-55793724	-1	-0.44131	0.736466	0.0314743	0.374386	67.9	157.1	60.7	36.8	22	76.7
ENSG00000137497	ENST00000544238	NUMA1	nuclear mitotic apparatus protein 1 [Source:HGNC Symbol;Acc:8059]	chr11:71713910-71791739	chr11:71752071-71755071	-1	-0.413027	0.751046	0.0314375	0.374386	438.7	803.5	405.5	341.3	280.5	466.2
ENSG00000143751	ENST00000272091	SDE2	SDE2 telomere maintenance homolog (S. pombe) [Source:HGNC Symbol;Acc:26643]	chr1:226170403-226187032	chr1:226186532-226189532	-1	0.212966	1.15907	0.0313498	0.374386	942.7	830.3	960.3	1063.1	1119.3	1019.1
ENSG00000146540	ENST00000465681	C7orf50	chromosome 7 open reading frame 50 [Source:HGNC Symbol;Acc:22421]	chr7:1036622-1177896	chr7:1067488-1070488	-1	-0.447345	0.733391	0.0311644	0.374386	68.7	138.9	64.8	55.6	31	63.6
ENSG00000163875	ENST00000296214	MEAF6	MYST/Esa1-associated factor 6 [Source:HGNC Symbol;Acc:25674]	chr1:37958176-37980375	chr1:37979875-37982875	-1	0.267571	1.20378	0.031463	0.374386	1129.7	888	1135.3	1309.4	1423.1	1145.2
ENSG00000170903	ENST00000529805	MSANTD4	Myb/SANT-like DNA-binding domain containing 4 with coiled-coils [Source:HGNC Symbol;Acc:29383]	chr11:105866350-105893130	chr11:105879975-105882975	-1	0.279285	1.21359	0.0314581	0.374386	636.5	551.4	632	745.5	877.6	642.7
ENSG00000187735	ENST00000522397	TCEA1	transcription elongation factor A (SII), 1 [Source:HGNC Symbol;Acc:11612]	chr8:54879112-54935089	chr8:54934508-54937508	-1	0.283262	1.21694	0.0315446	0.374386	2036.8	1530.1	1943.3	2284	2629	1967.5
ENSG00000245532	ENST00000501122	NEAT1	nuclear paraspeckle assembly transcript 1 (non-protein coding) [Source:HGNC Symbol;Acc:30815]	chr11:65190245-65213011	chr11:65187769-65190769	1	-0.339053	0.79056	0.0315517	0.374386	2413.4	2207.6	1395.7	1662.9	1512.3	1352
ENSG00000109576	ENST00000337664	AADAT	aminoadipate aminotransferase [Source:HGNC Symbol;Acc:17929]	chr4:170981373-171012850	chr4:171010618-171013618	-1	0.31579	1.24469	0.0318914	0.377893	266.5	208.4	259.4	297.1	363.2	292.6
ENSG00000070785	ENST00000477953	EIF2B3	eukaryotic translation initiation factor 2B, subunit 3 gamma, 58kDa [Source:HGNC Symbol;Acc:3259]	chr1:45316450-45452282	chr1:45451758-45454758	-1	0.265692	1.20221	0.0319806	0.378203	614.1	484	605.2	737.3	716.1	637.7
ENSG00000177030	ENST00000530813	DEAF1	DEAF1 transcription factor [Source:HGNC Symbol;Acc:14677]	chr11:644233-706715	chr11:684471-687471	-1	-0.443713	0.73524	0.0319916	0.378203	101	412.5	164.7	112.9	68.5	157.4
ENSG00000066248	ENST00000420650	NGEF	neuronal guanine nucleotide exchange factor [Source:HGNC Symbol;Acc:7807]	chr2:233743396-233877982	chr2:233770059-233773059	-1	-0.373535	0.771889	0.0320898	0.378926	301.3	502.2	412.7	296.2	228.8	342
ENSG00000076928	ENST00000594258	ARHGEF1	Rho guanine nucleotide exchange factor (GEF) 1 [Source:HGNC Symbol;Acc:681]	chr19:42387228-42434302	chr19:42399460-42402460	1	-0.443724	0.735234	0.0323365	0.379736	133.3	381.5	141	108.8	56.9	167.5
ENSG00000142867	ENST00000370580	BCL10	B-cell CLL/lymphoma 10 [Source:HGNC Symbol;Acc:989]	chr1:85731931-85742773	chr1:85742273-85745273	-1	0.315275	1.24425	0.0324142	0.379736	343.5	266.1	369.5	465.6	430.4	369.3
ENSG00000150540	ENST00000467390	HNMT	histamine N-methyltransferase [Source:HGNC Symbol;Acc:5028]	chr2:138721590-138773930	chr2:138719550-138722550	1	-0.231027	0.852028	0.0323012	0.379736	9980.5	8319.6	10003.7	7774.4	8728.5	7317.2
ENSG00000154079	ENST00000468640	C6orf57	chromosome 6 open reading frame 57 [Source:HGNC Symbol;Acc:20957]	chr6:71276620-71299272	chr6:71274120-71277120	1	-0.361634	0.778282	0.0323689	0.379736	107.6	116.5	124.5	88.4	77.6	86.8
ENSG00000170430	ENST00000482653	MGMT	O-6-methylguanine-DNA methyltransferase [Source:HGNC Symbol;Acc:7059]	chr10:131265448-131566271	chr10:131262993-131265993	1	-0.442339	0.735941	0.0324183	0.379736	86.9	159.2	82.3	59.7	38.8	88.8
ENSG00000187792	ENST00000341976	ZNF70	zinc finger protein 70 [Source:HGNC Symbol;Acc:13140]	chr22:24083769-24093279	chr22:24092779-24095779	-1	-0.396389	0.759758	0.0322989	0.379736	110.9	161.3	111.2	94.9	71.1	94.8
ENSG00000247228	ENST00000566989			chr16:70190243-70207351	chr16:70206822-70209822	-1	-0.295977	0.814521	0.0323652	0.379736	209.4	221.2	225.4	175.1	168	174.6
ENSG00000249859	ENST00000513868	PVT1	Pvt1 oncogene (non-protein coding) [Source:HGNC Symbol;Acc:9709]	chr8:128806779-129113499	chr8:128900374-128903374	1	0.316302	1.24513	0.0324633	0.379828	155.6	167.8	139	203.8	187.4	205.8
ENSG00000119673	ENST00000238651	ACOT2	acyl-CoA thioesterase 2 [Source:HGNC Symbol;Acc:18431]	chr14:74034324-74042357	chr14:74033263-74036263	1	-0.289548	0.818159	0.0325974	0.380093	366.6	347.3	291.3	253.7	266.3	281.5
ENSG00000149273	ENST00000526248	RPS3	ribosomal protein S3 [Source:HGNC Symbol;Acc:10420]	chr11:75110530-75133324	chr11:75108101-75111101	1	-0.344379	0.787647	0.0325795	0.380093	13740.5	20390.9	15010.2	11936.6	9523.4	15216.6
ENSG00000168061	ENST00000528109	SAC3D1	SAC3 domain containing 1 [Source:HGNC Symbol;Acc:30179]	chr11:64808373-64812300	chr11:64805925-64808925	1	-0.416191	0.749401	0.0325865	0.380093	46.3	164.6	66.9	27.8	11.6	71.6
ENSG00000136881	ENST00000259407	BAAT	bile acid CoA: amino acid N-acyltransferase (glycine N-choloyltransferase) [Source:HGNC Symbol;Acc:932]	chr9:104122699-104145801	chr9:104145301-104148301	-1	-0.323842	0.79894	0.0327236	0.380642	270.6	278.9	253.2	239.8	204.2	169.5
ENSG00000141101	ENST00000563055	NOB1	NIN1/RPN12 binding protein 1 homolog (S. cerevisiae) [Source:HGNC Symbol;Acc:29540]	chr16:69775770-69788843	chr16:69788195-69791195	-1	-0.203269	0.86858	0.0327562	0.380642	2385.3	2882.9	2574.3	2254.6	2166.3	2330.8
ENSG00000167566	ENST00000480927	NCKAP5L	NCK-associated protein 5-like [Source:HGNC Symbol;Acc:29321]	chr12:50184929-50222533	chr12:50222033-50225033	-1	-0.432773	0.740836	0.0326844	0.380642	72	229.7	88.5	51.6	24.6	100.9
ENSG00000168060	ENST00000531174	NAALADL1	N-acetylated alpha-linked acidic dipeptidase-like 1 [Source:HGNC Symbol;Acc:23536]	chr11:64812290-64826021	chr11:64814859-64817859	-1	-0.436985	0.738677	0.0328477	0.381272	73.7	242.6	98.8	63.8	29.7	102.9
ENSG00000099901	ENST00000416427	RANBP1	RAN binding protein 1 [Source:HGNC Symbol;Acc:9847]	chr22:20103461-20114878	chr22:20102805-20105805	1	0.202531	1.15072	0.0328932	0.381286	2014.5	2061.2	2412.7	2442.8	2552.7	2531.6
ENSG00000115884	ENST00000381150	SDC1	syndecan 1 [Source:HGNC Symbol;Acc:10658]	chr2:20400558-20425194	chr2:20424694-20427694	-1	-0.275656	0.826075	0.0329981	0.381286	1037.9	1306.8	990.2	844.5	832.4	1013
ENSG00000140259	ENST00000267812	MFAP1	microfibrillar-associated protein 1 [Source:HGNC Symbol;Acc:7032]	chr15:44096690-44117000	chr15:44116500-44119500	-1	0.219372	1.16423	0.0329248	0.381286	868.2	777.9	921.2	1013.9	1059.9	949.5
ENSG00000164916	ENST00000496023	FOXK1	forkhead box K1 [Source:HGNC Symbol;Acc:23480]	chr7:4683388-4811074	chr7:4795140-4798140	1	-0.339149	0.790508	0.0329918	0.381286	613.3	684.9	433.3	459.1	365.8	474.2
ENSG00000139194	ENST00000542784	RBP5	retinol binding protein 5, cellular [Source:HGNC Symbol;Acc:15847]	chr12:7276280-7281538	chr12:7280657-7283657	-1	-0.431745	0.741365	0.0331055	0.38205	86.9	138.9	91.6	67.1	40.1	85.8
ENSG00000145425	ENST00000506126	RPS3A	ribosomal protein S3A [Source:HGNC Symbol;Acc:10421]	chr4:152020725-152025804	chr4:152018326-152021326	1	0.392248	1.31244	0.0331763	0.38205	91	69.5	58.7	98.2	108.6	113
ENSG00000196505	ENST00000464026	GDAP2	ganglioside induced differentiation associated protein 2 [Source:HGNC Symbol;Acc:18010]	chr1:118406107-118472253	chr1:118441252-118444252	-1	0.313737	1.24292	0.0331741	0.38205	512.3	406	547.6	664.5	714.8	514.6
ENSG00000196975	ENST00000409920	ANXA4	annexin A4 [Source:HGNC Symbol;Acc:542]	chr2:69871557-70053596	chr2:69966606-69969606	1	0.243027	1.18347	0.0332207	0.382131	2359.6	1879.6	2307.7	2399.4	2896.6	2576
ENSG00000065057	ENST00000565406	NTHL1	nth endonuclease III-like 1 (E. coli) [Source:HGNC Symbol;Acc:8028]	chr16:2089816-2097867	chr16:2094327-2097327	-1	-0.428842	0.742858	0.0333572	0.38327	50.5	166.7	66.9	40.1	16.8	69.6
ENSG00000089048	ENST00000202816	ESF1	ESF1, nucleolar pre-rRNA processing protein, homolog (S. cerevisiae) [Source:HGNC Symbol;Acc:15898]	chr20:13694969-13765532	chr20:13765032-13768032	-1	0.272038	1.20751	0.0334685	0.384118	2144.4	1886	2305.6	2529.6	3091.7	2206.7
ENSG00000139278	ENST00000536703	GLIPR1	GLI pathogenesis-related 1 [Source:HGNC Symbol;Acc:17001]	chr12:75874460-75897633	chr12:75872033-75875033	1	0.374594	1.29647	0.0335549	0.384677	77	60.9	79.3	104.8	99.5	100.9
ENSG00000153113	ENST00000421689	CAST	calpastatin [Source:HGNC Symbol;Acc:1515]	chr5:95860971-96115299	chr5:95995627-95998627	1	0.259029	1.19667	0.0336107	0.384886	2345.5	2146.7	2840.9	2969	3311.5	2663.7
ENSG00000171282	ENST00000571813		BAH and coiled-coil domain-containing protein 1 [Source:RefSeq peptide;Acc:NP_001073988]	chr17:79373540-79433357	chr17:79402896-79405896	1	-0.429191	0.742678	0.0336771	0.385215	81.9	154.9	89.5	60.6	54.3	85.8
ENSG00000145384	ENST00000274024	FABP2	fatty acid binding protein 2, intestinal [Source:HGNC Symbol;Acc:3556]	chr4:120238405-120243545	chr4:120243045-120246045	-1	-0.355679	0.781502	0.0337483	0.385598	123.3	137.8	152.3	108	106	88.8
ENSG00000125843	ENST00000455742	AP5S1	adaptor-related protein complex 5, sigma 1 subunit [Source:HGNC Symbol;Acc:15875]	chr20:3801178-3805949	chr20:3798694-3801694	1	-0.437146	0.738594	0.0338871	0.385673	76.1	179.5	115.3	63	54.3	98.9
ENSG00000141452	ENST00000590868	C18orf8	chromosome 18 open reading frame 8 [Source:HGNC Symbol;Acc:24326]	chr18:21083473-21111746	chr18:21080983-21083983	1	0.269918	1.20574	0.0338361	0.385673	264.8	294.9	310.8	380.5	351.6	338
ENSG00000143303	ENST00000522237	RRNAD1	ribosomal RNA adenine dimethylase domain containing 1 [Source:HGNC Symbol;Acc:24273]	chr1:156698234-156706752	chr1:156699677-156702677	1	-0.419661	0.7476	0.0338142	0.385673	114.2	203	114.3	84.3	76.3	115
ENSG00000165471	ENST00000373968	MBL2	mannose-binding lectin (protein C) 2, soluble [Source:HGNC Symbol;Acc:6922]	chr10:54525140-54531460	chr10:54530960-54533960	-1	0.348606	1.27333	0.0339058	0.385673	621.6	403.9	641.3	717.7	903.5	631.6
ENSG00000149823	ENST00000279281	VPS51	vacuolar protein sorting 51 homolog (S. cerevisiae) [Source:HGNC Symbol;Acc:1172]	chr11:64856796-64879332	chr11:64861131-64864131	1	-0.439202	0.737543	0.0340128	0.386032	177.9	538.5	230.6	193.1	122.8	223
ENSG00000183549	ENST00000575070	ACSM5	acyl-CoA synthetase medium-chain family member 5 [Source:HGNC Symbol;Acc:26060]	chr16:20420856-20452658	chr16:20418368-20421368	1	-0.381139	0.767831	0.0340046	0.386032	120	146.4	97.8	90.8	77.6	86.8
ENSG00000069849	ENST00000465172	ATP1B3	ATPase, Na+/K+ transporting, beta 3 polypeptide [Source:HGNC Symbol;Acc:806]	chr3:141594966-141645356	chr3:141592958-141595958	1	0.248608	1.18806	0.0341026	0.386432	2722.1	2173.4	2917	3146.6	3368.3	2924.1
ENSG00000174990	ENST00000309893	CA5A	carbonic anhydrase VA, mitochondrial [Source:HGNC Symbol;Acc:1377]	chr16:87921625-87970135	chr16:87969622-87972622	-1	-0.361871	0.778155	0.0341236	0.386432	349.3	496.9	347.9	271.7	232.7	361.2
ENSG00000186660	ENST00000316059	ZFP91	ZFP91 zinc finger protein [Source:HGNC Symbol;Acc:14983]	chr11:58346584-58388515	chr11:58344084-58347084	1	0.229809	1.17268	0.0341659	0.386483	2124.6	1829.3	2212	2614.7	2533.4	2175.4
ENSG00000146755	ENST00000493498	TRIM50	tripartite motif containing 50 [Source:HGNC Symbol;Acc:19017]	chr7:72726535-72742085	chr7:72741457-72744457	-1	-0.438948	0.737672	0.0342864	0.386848	57.9	154.9	85.4	63.8	41.4	62.6
ENSG00000155304	ENST00000478035	HSPA13	heat shock protein 70kDa family, member 13 [Source:HGNC Symbol;Acc:11375]	chr21:15743436-15755805	chr21:15755305-15758305	-1	0.214178	1.16004	0.0342913	0.386848	3153.3	2748.3	3294.8	3790.6	3710.9	3275.2
ENSG00000171903	ENST00000402119	CYP4F11	cytochrome P450, family 4, subfamily F, polypeptide 11 [Source:HGNC Symbol;Acc:13265]	chr19:16023177-16045677	chr19:16045145-16048145	-1	-0.296994	0.813947	0.0343495	0.386848	298	335.5	304.7	246.3	212	279.5
ENSG00000186204	ENST00000324632	CYP4F12	cytochrome P450, family 4, subfamily F, polypeptide 12 [Source:HGNC Symbol;Acc:18857]	chr19:15783567-15807984	chr19:15781788-15784788	1	-0.39478	0.760605	0.0343411	0.386848	326.9	487.3	284.1	220.1	199	330.9
ENSG00000167378	ENST00000598324	IRGQ	immunity-related GTPase family, Q [Source:HGNC Symbol;Acc:24868]	chr19:44088521-44100287	chr19:44099787-44102787	-1	0.269974	1.20579	0.0344073	0.387073	504.9	403.9	395.2	555.7	504.1	548.9
ENSG00000253552	ENST00000521159	HOXA-AS2	HOXA cluster antisense RNA 2 [Source:HGNC Symbol;Acc:43745]	chr7:27147396-27173921	chr7:27159667-27162667	1	-0.357911	0.780293	0.0344652	0.387298	120	104.7	116.3	87.6	84	77.7
ENSG00000115919	ENST00000264170	KYNU	kynureninase [Source:HGNC Symbol;Acc:6469]	chr2:143635067-143799890	chr2:143632567-143635567	1	0.270741	1.20643	0.0347333	0.389883	1466.6	1190.4	1405	1745.6	1885.8	1383.3
ENSG00000090339	ENST00000585443	ICAM1	intercellular adhesion molecule 1 [Source:HGNC Symbol;Acc:5344]	chr19:10381511-10397291	chr19:10390434-10393434	1	0.375353	1.29716	0.0348122	0.39034	578.5	1141.2	896.5	1204.6	983.6	1493.3
ENSG00000072864	ENST00000396353	NDE1	nudE neurodevelopment protein 1 [Source:HGNC Symbol;Acc:17619]	chr16:15737124-15820210	chr16:15734624-15737624	1	0.195156	1.14485	0.034955	0.391083	828.5	835.6	804.9	995.1	889.3	959.5
ENSG00000157216	ENST00000357475	SSBP3	single stranded DNA binding protein 3 [Source:HGNC Symbol;Acc:15674]	chr1:54691105-54879152	chr1:54871396-54874396	-1	-0.303113	0.810502	0.0349452	0.391083	575.2	510.8	400.4	380.5	361.9	422.8
ENSG00000116514	ENST00000373456	RNF19B	ring finger protein 19B [Source:HGNC Symbol;Acc:26886]	chr1:33402046-33430286	chr1:33429786-33432786	-1	0.235841	1.17759	0.0350352	0.391552	472.6	504.3	575.4	615.4	612.7	623.6
ENSG00000060688	ENST00000486941	SNRNP40	small nuclear ribonucleoprotein 40kDa (U5) [Source:HGNC Symbol;Acc:30857]	chr1:31732417-31769662	chr1:31734169-31737169	-1	0.20595	1.15345	0.0355214	0.392593	1435.1	1228.8	1450.3	1520.5	1660.9	1611.4
ENSG00000065183	ENST00000369441	WDR3	WD repeat domain 3 [Source:HGNC Symbol;Acc:12755]	chr1:118472343-118509165	chr1:118469843-118472843	1	0.246532	1.18635	0.0359345	0.392593	1559.3	1280.1	1480.1	1788.1	1920.7	1504.4
ENSG00000071082	ENST00000456292	RPL31	ribosomal protein L31 [Source:HGNC Symbol;Acc:10334]	chr2:101618177-101640494	chr2:101616653-101619653	1	-0.178169	0.883824	0.0357386	0.392593	11315.5	11498.5	10345.4	10164	9200.2	9775.1
ENSG00000090447	ENST00000573476	TFAP4	transcription factor AP-4 (activating enhancer binding protein 4) [Source:HGNC Symbol;Acc:11745]	chr16:4307187-4323076	chr16:4322332-4325332	-1	-0.417852	0.748538	0.0358214	0.392593	172.1	277.8	140	125.2	89.2	160.4
ENSG00000100154	ENST00000431039	TTC28	tetratricopeptide repeat domain 28 [Source:HGNC Symbol;Acc:29179]	chr22:28374004-29075853	chr22:28391727-28394727	-1	-0.248469	0.841789	0.0355933	0.392593	803.6	972.4	770.9	747.2	655.3	702.3
ENSG00000101391	ENST00000477105	CDK5RAP1	CDK5 regulatory subunit associated protein 1 [Source:HGNC Symbol;Acc:15880]	chr20:31946645-31989367	chr20:31988811-31991811	-1	0.216642	1.16203	0.0357445	0.392593	854.1	770.4	710.2	942.8	899.6	901
ENSG00000114446	ENST00000478157	IFT57	intraflagellar transport 57 homolog (Chlamydomonas) [Source:HGNC Symbol;Acc:17367]	chr3:107879659-107941417	chr3:107940782-107943782	-1	0.322531	1.25052	0.0356953	0.392593	197.8	183.8	254.2	256.1	306.3	269.4
ENSG00000117834	ENST00000532322	SLC5A9	solute carrier family 5 (sodium/sugar cotransporter), member 9 [Source:HGNC Symbol;Acc:22146]	chr1:48688357-48714316	chr1:48702559-48705559	1	-0.235575	0.849347	0.0352928	0.392593	871.5	1018.3	932.5	762.7	722.5	875.8
ENSG00000123268	ENST00000549612	ATF1	activating transcription factor 1 [Source:HGNC Symbol;Acc:783]	chr12:51157493-51214905	chr12:51155361-51158361	1	0.208124	1.15519	0.0355682	0.392593	854.1	807.8	900.6	986.1	1071.5	933.3
ENSG00000126561	ENST00000479417	STAT5A	signal transducer and activator of transcription 5A [Source:HGNC Symbol;Acc:11366]	chr17:40439565-40463961	chr17:40453697-40456697	1	-0.422538	0.746111	0.0356767	0.392593	78.6	119.7	64.8	49.1	46.5	68.6
ENSG00000136807	ENST00000491521	CDK9	cyclin-dependent kinase 9 [Source:HGNC Symbol;Acc:1780]	chr9:130547958-130553066	chr9:130547279-130550279	1	-0.353295	0.782794	0.0359204	0.392593	299.6	415.7	261.4	230.8	210.7	274.4
ENSG00000144711	ENST00000450726	IQSEC1	IQ motif and Sec7 domain 1 [Source:HGNC Symbol;Acc:29112]	chr3:12938719-13114617	chr3:13028036-13031036	-1	-0.304442	0.809755	0.0354633	0.392593	1479	1975.7	1439	1309.4	1040.5	1474.1
ENSG00000144908	ENST00000273450	ALDH1L1	aldehyde dehydrogenase 1 family, member L1 [Source:HGNC Symbol;Acc:3978]	chr3:125822412-125916837	chr3:125899529-125902529	-1	-0.421414	0.746692	0.0354277	0.392593	271.5	540.7	304.7	203.8	164.2	335
ENSG00000149089	ENST00000532428	APIP	APAF1 interacting protein [Source:HGNC Symbol;Acc:17581]	chr11:34874641-34938046	chr11:34911788-34914788	-1	0.27888	1.21325	0.0355059	0.392593	407.2	385.7	447.7	479.6	603.6	464.1
ENSG00000163938	ENST00000496254	GNL3	guanine nucleotide binding protein-like 3 (nucleolar) [Source:HGNC Symbol;Acc:29931]	chr3:52715172-52728508	chr3:52717565-52720565	1	0.259863	1.19736	0.0351698	0.392593	4394.8	3527.2	4541.2	5105.8	5705.2	4409.3
ENSG00000164654	ENST00000479694	MIOS	missing oocyte, meiosis regulator, homolog (Drosophila) [Source:HGNC Symbol;Acc:21905]	chr7:7606503-7648560	chr7:7642249-7645249	1	0.272009	1.20749	0.0355406	0.392593	697.7	554.6	690.7	773.4	912.5	719.4
ENSG00000168827	ENST00000472383	GFM1	G elongation factor, mitochondrial 1 [Source:HGNC Symbol;Acc:13780]	chr3:158362067-158410364	chr3:158399920-158402920	1	0.250135	1.18932	0.0358507	0.392593	1349.1	1118.8	1446.2	1544.2	1752.7	1442.9
ENSG00000169683	ENST00000583302	LRRC45	leucine rich repeat containing 45 [Source:HGNC Symbol;Acc:28302]	chr17:79981178-79989027	chr17:79982182-79985182	1	-0.43772	0.7383	0.0353101	0.392593	67	136.8	66.9	40.9	32.3	74.7
ENSG00000172954	ENST00000379509	LCLAT1	lysocardiolipin acyltransferase 1 [Source:HGNC Symbol;Acc:26756]	chr2:30670092-30867091	chr2:30667602-30670602	1	0.260907	1.19823	0.0353586	0.392593	965.9	746.9	1019	1171.1	1114.2	1054.4
ENSG00000184014	ENST00000524446	DENND5A	DENN/MADD domain containing 5A [Source:HGNC Symbol;Acc:19344]	chr11:9160372-9286937	chr11:9173454-9176454	-1	0.164159	1.12051	0.035546	0.392593	2038.5	2017.4	1951.5	2363.4	2168.9	2224.8
ENSG00000245910	ENST00000521399	SNHG6	small nucleolar RNA host gene 6 (non-protein coding) [Source:HGNC Symbol;Acc:32965]	chr8:67833919-67838633	chr8:67837276-67840276	-1	-0.325684	0.79792	0.0359156	0.392593	406.4	276.8	315	237.3	248.2	277.5
ENSG00000023041	ENST00000471035	ZDHHC6	zinc finger, DHHC-type containing 6 [Source:HGNC Symbol;Acc:19160]	chr10:114190058-114206672	chr10:114192828-114195828	-1	0.24693	1.18668	0.03611	0.393004	1099.1	859.1	1089	1180.9	1328.7	1171.4
ENSG00000039123	ENST00000545714	SKIV2L2	superkiller viralicidic activity 2-like 2 (S. cerevisiae) [Source:HGNC Symbol;Acc:18734]	chr5:54603588-54721409	chr5:54601329-54604329	1	0.269326	1.20524	0.0363985	0.393004	2017.8	1590	2012.3	2264.4	2673	1994.8
ENSG00000049089	ENST00000427563	COL9A2	collagen, type IX, alpha 2 [Source:HGNC Symbol;Acc:2218]	chr1:40766159-40783488	chr1:40769673-40772673	-1	-0.434477	0.739962	0.0367024	0.393004	169.7	293.8	107	81.8	60.7	165.5
ENSG00000058056	ENST00000497155	USP13	ubiquitin specific peptidase 13 (isopeptidase T-3) [Source:HGNC Symbol;Acc:12611]	chr3:179370543-179507189	chr3:179436852-179439852	1	0.227439	1.17076	0.036511	0.393004	1724	1379.5	1595.4	1972.2	1898.7	1702.2
ENSG00000101193	ENST00000497101	GID8	GID complex subunit 8 [Source:HGNC Symbol;Acc:15857]	chr20:61569471-61576996	chr20:61567005-61570005	1	-0.156387	0.897269	0.0365119	0.393004	2105.5	2216.1	2082.3	1932.1	1893.6	1896.9
ENSG00000117133	ENST00000370656	RPF1	ribosome production factor 1 homolog (S. cerevisiae) [Source:HGNC Symbol;Acc:30350]	chr1:84944942-84963473	chr1:84942442-84945442	1	0.275042	1.21003	0.0362202	0.393004	857.4	745.8	1043.7	1059.8	1213.7	1010
ENSG00000119328	ENST00000322940	FAM206A	family with sequence similarity 206, member A [Source:HGNC Symbol;Acc:1364]	chr9:111696461-111713024	chr9:111693961-111696961	1	0.271597	1.20714	0.0365102	0.393004	691.9	627.2	805.9	849.5	1003	775.9
ENSG00000124802	ENST00000515633	EEF1E1	eukaryotic translation elongation factor 1 epsilon 1 [Source:HGNC Symbol;Acc:3212]	chr6:8073593-8102811	chr6:8097044-8100044	-1	0.290013	1.22265	0.0362457	0.393004	994.8	698.8	974.7	1054	1257.6	1052.4
ENSG00000141552	ENST00000584197	ANAPC11	anaphase promoting complex subunit 11 [Source:HGNC Symbol;Acc:14452]	chr17:79848666-79858867	chr17:79847387-79850387	1	-0.434489	0.739956	0.0366486	0.393004	120.8	297.1	105	84.3	58.2	137.2
ENSG00000152527	ENST00000282406	PLEKHH2	pleckstrin homology domain containing, family H (with MyTH4 domain) member 2 [Source:HGNC Symbol;Acc:30506]	chr2:43864412-43995126	chr2:43861912-43864912	1	0.388451	1.30899	0.0363274	0.393004	105.9	89.8	88.5	168.6	143.5	99.9
ENSG00000158813	ENST00000527388	EDA	ectodysplasin A [Source:HGNC Symbol;Acc:3157]	chrX:68835911-69259319	chrX:68833411-68836411	1	0.236057	1.17777	0.0365286	0.393004	528.9	613.3	557.9	711.2	611.4	703.3
ENSG00000162576	ENST00000474033	MXRA8	matrix-remodelling associated 8 [Source:HGNC Symbol;Acc:7542]	chr1:1288069-1297157	chr1:1289144-1292144	-1	-0.435336	0.739521	0.036024	0.393004	98.5	177.4	65.9	53.2	32.3	92.8
ENSG00000163293	ENST00000500571	NIPAL1	NIPA-like domain containing 1 [Source:HGNC Symbol;Acc:27194]	chr4:47916159-48042188	chr4:47913744-47916744	1	-0.299837	0.812344	0.0366985	0.393004	268.2	238.3	253.2	195.6	226.2	177.6
ENSG00000168528	ENST00000491976	SERINC2	serine incorporator 2 [Source:HGNC Symbol;Acc:23231]	chr1:31882412-31907525	chr1:31884160-31887160	1	-0.414926	0.750058	0.0362103	0.393004	57.9	174.2	38.1	32.7	19.4	63.6
ENSG00000170099	ENST00000341584	SERPINA6	serpin peptidase inhibitor, clade A (alpha-1 antiproteinase, antitrypsin), member 6 [Source:HGNC Symbol;Acc:1540]	chr14:94770585-94789731	chr14:94789231-94792231	-1	-0.309674	0.806824	0.036528	0.393004	3534.9	4475	3906.2	2928.1	2414.4	3913.9
ENSG00000170542	ENST00000380698	SERPINB9	serpin peptidase inhibitor, clade B (ovalbumin), member 9 [Source:HGNC Symbol;Acc:8955]	chr6:2887500-2903514	chr6:2903014-2906014	-1	0.316473	1.24528	0.0364285	0.393004	450.2	312	433.3	573.7	532.5	446
ENSG00000186416	ENST00000542113	NKRF	NFKB repressing factor [Source:HGNC Symbol;Acc:19374]	chrX:118722300-118739858	chrX:118739346-118742346	-1	0.274497	1.20957	0.0366036	0.393004	534.7	440.2	586.7	638.3	712.2	587.2
ENSG00000263753	ENST00000581471	LINC00667	long intergenic non-protein coding RNA 667 [Source:HGNC Symbol;Acc:27906]	chr18:5232875-5246507	chr18:5235325-5238325	1	-0.205956	0.866964	0.0366943	0.393004	984.9	884.7	874.9	796.3	816.9	747.7
ENSG00000270101	ENST00000602636			chr13:51936795-51937579	chr13:51937079-51940079	-1	0.396751	1.31654	0.0363238	0.393004	60.4	42.7	65.9	75.3	87.9	87.8
ENSG00000152242	ENST00000321319	C18orf25	chromosome 18 open reading frame 25 [Source:HGNC Symbol;Acc:28172]	chr18:43753519-43846949	chr18:43751500-43754500	1	0.233104	1.17536	0.0368054	0.393694	620.7	553.5	596	749.6	730.3	630.6
ENSG00000008394	ENST00000396210	MGST1	microsomal glutathione S-transferase 1 [Source:HGNC Symbol;Acc:7061]	chr12:16500076-16762193	chr12:16498083-16501083	1	0.309934	1.23965	0.0368787	0.394067	2381.1	1990.7	3243.3	3013.2	3688.9	3104.7
ENSG00000127946	ENST00000404944	HIP1	huntingtin interacting protein 1 [Source:HGNC Symbol;Acc:4913]	chr7:75162621-75368280	chr7:75192189-75195189	-1	-0.300447	0.812001	0.0369498	0.394312	326.9	378.3	312.9	305.2	259.8	232.1
ENSG00000168792	ENST00000307201	ABHD15	abhydrolase domain containing 15 [Source:HGNC Symbol;Acc:26971]	chr17:27887565-27894155	chr17:27893655-27896655	-1	-0.317573	0.802419	0.0370174	0.394312	259.1	244.7	212	161.2	182.2	208.9
ENSG00000183527	ENST00000331573	PSMG1	proteasome (prosome, macropain) assembly chaperone 1 [Source:HGNC Symbol;Acc:3043]	chr21:40546695-40555777	chr21:40555277-40558277	-1	0.296386	1.22806	0.0370079	0.394312	1704.9	1201	1715.8	1785.7	2276.1	1804.1
ENSG00000056097	ENST00000505366	ZFR	zinc finger RNA binding protein [Source:HGNC Symbol;Acc:17277]	chr5:32354456-32444867	chr5:32444344-32447344	-1	0.230238	1.17303	0.0371484	0.394475	4310.4	4133.1	5044.6	5624.6	5693.6	4714
ENSG00000130762	ENST00000378378	ARHGEF16	Rho guanine nucleotide exchange factor (GEF) 16 [Source:HGNC Symbol;Acc:15515]	chr1:3370990-3397677	chr1:3368490-3371490	1	-0.433528	0.740449	0.03713	0.394475	83.6	230.8	92.6	61.4	59.5	101.9
ENSG00000155393	ENST00000285767	HEATR3	HEAT repeat containing 3 [Source:HGNC Symbol;Acc:26087]	chr16:50099852-50140298	chr16:50097381-50100381	1	0.23392	1.17603	0.0371293	0.394475	1185.2	995.9	1100.3	1286.5	1456.7	1175.5
ENSG00000126464	ENST00000418929	PRR12	proline rich 12 [Source:HGNC Symbol;Acc:29217]	chr19:50094900-50129696	chr19:50092400-50095400	1	-0.416998	0.748982	0.03743	0.394706	48	218	73.1	46.6	25.9	78.7
ENSG00000130340	ENST00000392185	SNX9	sorting nexin 9 [Source:HGNC Symbol;Acc:14973]	chr6:158244296-158366109	chr6:158241796-158244796	1	0.22093	1.16548	0.0373325	0.394706	1608.1	1718.2	1909.3	2099.9	2229.6	1843.4
ENSG00000135069	ENST00000376588	PSAT1	phosphoserine aminotransferase 1 [Source:HGNC Symbol;Acc:19129]	chr9:80912059-80945009	chr9:80909559-80912559	1	0.221341	1.16582	0.0373595	0.394706	15661.5	13444.3	16197	17566.9	19380.2	16487.9
ENSG00000163510	ENST00000295749	CWC22	CWC22 spliceosome-associated protein homolog (S. cerevisiae) [Source:HGNC Symbol;Acc:29322]	chr2:180809603-180871840	chr2:180871340-180874340	-1	0.269349	1.20526	0.0373465	0.394706	1459.1	1275.8	1731.3	1788.9	2091.3	1629.5
ENSG00000166233	ENST00000561987	ARIH1	ariadne RBR E3 ubiquitin protein ligase 1 [Source:HGNC Symbol;Acc:689]	chr15:72766667-72879692	chr15:72851293-72854293	1	0.244162	1.1844	0.0373448	0.394706	2129.5	1930.8	2245.9	2667.9	2802.2	2122.9
ENSG00000182179	ENST00000333486	UBA7	ubiquitin-like modifier activating enzyme 7 [Source:HGNC Symbol;Acc:12471]	chr3:49842640-49851379	chr3:49850879-49853879	-1	-0.432886	0.740779	0.0374036	0.394706	69.5	156	97.8	54.8	29.7	89.8
ENSG00000204267	ENST00000374899	TAP2	transporter 2, ATP-binding cassette, sub-family B (MDR/TAP) [Source:HGNC Symbol;Acc:44]	chr6:32789610-32806557	chr6:32806004-32809004	-1	0.256574	1.19464	0.0374404	0.394706	311.2	328	364.4	381.4	434.3	407.6
ENSG00000083896	ENST00000505251	YTHDC1	YTH domain containing 1 [Source:HGNC Symbol;Acc:30626]	chr4:69176105-69215807	chr4:69203630-69206630	-1	0.225949	1.16955	0.0377582	0.395217	2007	1828.3	2265.5	2436.3	2608.3	2182.4
ENSG00000120685	ENST00000418503	PROSER1	proline and serine rich 1 [Source:HGNC Symbol;Acc:20291]	chr13:39584003-39612252	chr13:39611474-39614474	-1	0.183188	1.13539	0.0376464	0.395217	1690.9	1638.1	1779.7	2085.2	1909.1	1839.4
ENSG00000128050	ENST00000264221	PAICS	phosphoribosylaminoimidazole carboxylase, phosphoribosylaminoimidazole succinocarboxamide synthetase [Source:HGNC Symbol;Acc:8587]	chr4:57301907-57327534	chr4:57299415-57302415	1	0.249386	1.1887	0.037557	0.395217	12344.3	9754.7	11902.8	13649.4	15284.2	12198.7
ENSG00000142082	ENST00000534381	SIRT3	sirtuin 3 [Source:HGNC Symbol;Acc:14931]	chr11:215458-236931	chr11:230192-233192	-1	-0.336382	0.792025	0.0376878	0.395217	238.4	246.8	211	168.6	140.9	211.9
ENSG00000143409	ENST00000361738	FAM63A	family with sequence similarity 63, member A [Source:HGNC Symbol;Acc:25648]	chr1:150969025-150980851	chr1:150980351-150983351	-1	-0.346993	0.786221	0.0377453	0.395217	176.3	232.9	180.1	135	129.3	170.5
ENSG00000146425	ENST00000367088	DYNLT1	dynein, light chain, Tctex-type 1 [Source:HGNC Symbol;Acc:11697]	chr6:159057506-159065771	chr6:159063320-159066320	-1	0.211821	1.15815	0.037576	0.395217	863.2	824.9	980.9	1023.8	1092.2	1008
ENSG00000179526	ENST00000398712	SHARPIN	SHANK-associated RH domain interactor [Source:HGNC Symbol;Acc:25321]	chr8:145153536-145163027	chr8:145158593-145161593	-1	-0.420155	0.747344	0.037798	0.395217	49.7	199.8	59.7	35.2	34.9	72.6
ENSG00000184990	ENST00000347067	SIVA1	SIVA1, apoptosis-inducing factor [Source:HGNC Symbol;Acc:17712]	chr14:105219437-105234831	chr14:105216996-105219996	1	-0.384918	0.765823	0.03778	0.395217	281.4	486.2	284.1	232.4	197.8	296.6
ENSG00000143013	ENST00000370542	LMO4	LIM domain only 4 [Source:HGNC Symbol;Acc:6644]	chr1:87794151-87814606	chr1:87794851-87797851	1	0.210646	1.15721	0.037915	0.396036	634.8	602.7	601.1	723.4	761.3	666.9
ENSG00000129484	ENST00000555140	PARP2	poly (ADP-ribose) polymerase 2 [Source:HGNC Symbol;Acc:272]	chr14:20811741-20826064	chr14:20818172-20821172	1	0.229983	1.17282	0.0379964	0.396481	1037	849.5	1035.5	1087.6	1242.1	1148.2
ENSG00000101246	ENST00000324228	ARFRP1	ADP-ribosylation factor related protein 1 [Source:HGNC Symbol;Acc:662]	chr20:62329996-62339377	chr20:62338690-62341690	-1	-0.406928	0.754228	0.038113	0.396534	210.2	376.1	200.7	181.7	121.5	209.9
ENSG00000116350	ENST00000497015	SRSF4	serine/arginine-rich splicing factor 4 [Source:HGNC Symbol;Acc:10786]	chr1:29474255-29508499	chr1:29486575-29489575	-1	0.162083	1.1189	0.0381141	0.396534	1613.1	1744.9	1652	1897	1839.3	1889.8
ENSG00000173915	ENST00000369811	USMG5	up-regulated during skeletal muscle growth 5 homolog (mouse) [Source:HGNC Symbol;Acc:30889]	chr10:105148798-105156223	chr10:105155331-105158331	-1	0.226247	1.16979	0.0381179	0.396534	948.5	806.7	830.6	999.2	1119.3	950.5
ENSG00000137824	ENST00000560779	RMDN3	regulator of microtubule dynamics 3 [Source:HGNC Symbol;Acc:25550]	chr15:41028082-41048049	chr15:41036003-41039003	-1	0.222578	1.16682	0.0382643	0.396847	527.2	553.5	493	618.7	659.2	582.2
ENSG00000166164	ENST00000567826	BRD7	bromodomain containing 7 [Source:HGNC Symbol;Acc:14310]	chr16:50347398-50402845	chr16:50402331-50405331	-1	0.21729	1.16255	0.0382414	0.396847	2098.1	1762	2084.3	2290.6	2543.7	2158.2
ENSG00000171606	ENST00000597528	ZNF274	zinc finger protein 274 [Source:HGNC Symbol;Acc:13068]	chr19:58694396-58724928	chr19:58692361-58695361	1	0.209437	1.15624	0.038251	0.396847	509.8	545	509.5	625.2	612.7	587.2
ENSG00000108528	ENST00000225665	SLC25A11	solute carrier family 25 (mitochondrial carrier; oxoglutarate carrier), member 11 [Source:HGNC Symbol;Acc:10981]	chr17:4840425-4843546	chr17:4843046-4846046	-1	-0.420541	0.747145	0.0383305	0.396855	225.9	433.8	168.8	161.2	135.7	214.9
ENSG00000166747	ENST00000569748	AP1G1	adaptor-related protein complex 1, gamma 1 subunit [Source:HGNC Symbol;Acc:555]	chr16:71762913-71843104	chr16:71842506-71845506	-1	0.213766	1.15971	0.0383427	0.396855	4014.9	3399	4027.6	4632.7	4739.7	4039
ENSG00000100099	ENST00000398141	HPS4	Hermansky-Pudlak syndrome 4 [Source:HGNC Symbol;Acc:15844]	chr22:26839389-26879803	chr22:26874847-26877847	-1	-0.212025	0.863325	0.0384292	0.397058	809.4	863.4	741.1	676.8	666.9	718.4
ENSG00000215251	ENST00000380266	FASTKD5	FAST kinase domains 5 [Source:HGNC Symbol;Acc:25790]	chr20:3127165-3140543	chr20:3140043-3143043	-1	0.227482	1.17079	0.03844	0.397058	1834.9	1422.2	1555.3	1920.7	1990.5	1801
ENSG00000122490	ENST00000466449	PQLC1	PQ loop repeat containing 1 [Source:HGNC Symbol;Acc:26188]	chr18:77662420-77711664	chr18:77703824-77706824	-1	-0.425839	0.744405	0.0384926	0.3972	201.9	456.3	154.4	153.9	139.6	190.7
ENSG00000125967	ENST00000480994	NECAB3	N-terminal EF-hand calcium binding protein 3 [Source:HGNC Symbol;Acc:15851]	chr20:32244893-32262269	chr20:32253965-32256965	-1	-0.430343	0.742085	0.0385401	0.39729	151.5	410.3	163.7	118.7	77.6	198.8
ENSG00000139233	ENST00000266604	LLPH	LLP homolog, long-term synaptic facilitation (Aplysia) [Source:HGNC Symbol;Acc:28229]	chr12:66516842-66524548	chr12:66524048-66527048	-1	0.32876	1.25593	0.0386514	0.397494	163.9	156	183.2	217.7	262.4	185.7
ENSG00000173692	ENST00000488354	PSMD1	proteasome (prosome, macropain) 26S subunit, non-ATPase, 1 [Source:HGNC Symbol;Acc:9554]	chr2:231921578-232037541	chr2:231947294-231950294	1	0.254544	1.19296	0.0386339	0.397494	3750.9	2762.2	3507.8	3928.1	4512.2	3748.4
ENSG00000176720	ENST00000318407	BOK	BCL2-related ovarian killer [Source:HGNC Symbol;Acc:1087]	chr2:242498136-242513546	chr2:242495636-242498636	1	-0.418127	0.748395	0.0387154	0.397494	346.8	876.2	441.6	319.2	250.8	468.2
ENSG00000184117	ENST00000437094	NIPSNAP1	nipsnap homolog 1 (C. elegans) [Source:HGNC Symbol;Acc:7827]	chr22:29950797-29977326	chr22:29976816-29979816	-1	-0.274648	0.826652	0.0386866	0.397494	3207.1	4301.9	3413.1	2958.4	2488.1	3356.9
ENSG00000074266	ENST00000527888	EED	embryonic ectoderm development [Source:HGNC Symbol;Acc:3188]	chr11:85955586-85989855	chr11:85984674-85987674	1	0.307552	1.23761	0.0389229	0.397578	388.2	265	351	418.2	476.9	399.6
ENSG00000101444	ENST00000217426	AHCY	adenosylhomocysteinase [Source:HGNC Symbol;Acc:343]	chr20:32868074-32899608	chr20:32890654-32893654	-1	-0.273769	0.827156	0.0387746	0.397578	6350.5	8307.9	6540.1	5484.7	4943.9	6677.5
ENSG00000149547	ENST00000530985	EI24	etoposide induced 2.4 [Source:HGNC Symbol;Acc:13276]	chr11:125439112-125454575	chr11:125436612-125439612	1	0.192751	1.14294	0.0389958	0.397578	2630.2	2223.6	2350.9	2708	2922.4	2672.8
ENSG00000162194	ENST00000532786	C11orf48	chromosome 11 open reading frame 48 [Source:HGNC Symbol;Acc:28351]	chr11:62430287-62439727	chr11:62432153-62435153	-1	0.248501	1.18797	0.03891	0.397578	378.2	416.7	440.5	497.6	540.3	456.1
ENSG00000168769	ENST00000545826	TET2	tet methylcytosine dioxygenase 2 [Source:HGNC Symbol;Acc:25941]	chr4:106067032-106200973	chr4:106064950-106067950	1	-0.231147	0.851957	0.0389929	0.397578	504	457.3	519.8	428.8	417.5	398.6
ENSG00000196642	ENST00000461992	RABL6	RAB, member RAS oncogene family-like 6 [Source:HGNC Symbol;Acc:24703]	chr9:139702374-139735639	chr9:139720424-139723424	1	-0.404736	0.755374	0.0389901	0.397578	538.8	1024.7	491	434.5	318	594.3
ENSG00000235098	ENST00000454272	ANKRD65	ankyrin repeat domain 65 [Source:HGNC Symbol;Acc:42950]	chr1:1353800-1357149	chr1:1355033-1358033	-1	-0.409779	0.752739	0.038804	0.397578	100.1	225.5	149.2	100.7	91.8	113
ENSG00000130779	ENST00000540304	CLIP1	CAP-GLY domain containing linker protein 1 [Source:HGNC Symbol;Acc:10461]	chr12:122755979-122907179	chr12:122879474-122882474	-1	0.197467	1.14668	0.0392602	0.399718	1698.3	1773.8	1992.7	2188.3	2159.8	1967.5
ENSG00000161513	ENST00000413947	FDXR	ferredoxin reductase [Source:HGNC Symbol;Acc:3642]	chr17:72858619-72869156	chr17:72868601-72871601	-1	-0.426947	0.743834	0.0392838	0.399718	121.7	262.9	111.2	72	40.1	144.3
ENSG00000090273	ENST00000452707	NUDC	nudC nuclear distribution protein [Source:HGNC Symbol;Acc:8045]	chr1:27226729-27273353	chr1:27246133-27249133	1	0.26989	1.20572	0.0394488	0.399938	1340.8	2002.4	1764.2	2045.9	2065.5	2189.5
ENSG00000104643	ENST00000526292	MTMR9	myotubularin related protein 9 [Source:HGNC Symbol;Acc:14596]	chr8:11141925-11185646	chr8:11140103-11143103	1	0.27318	1.20847	0.0395792	0.399938	297.1	262.9	268.6	349.4	374.8	304.7
ENSG00000110243	ENST00000542499	APOA5	apolipoprotein A-V [Source:HGNC Symbol;Acc:17288]	chr11:116660083-116663136	chr11:116662636-116665636	-1	-0.408945	0.753174	0.0394061	0.399938	271.5	520.4	235.7	203	177.1	282.5
ENSG00000153147	ENST00000508573	SMARCA5	SWI/SNF related, matrix associated, actin dependent regulator of chromatin, subfamily a, member 5 [Source:HGNC Symbol;Acc:11101]	chr4:144434616-144478639	chr4:144466085-144469085	1	0.2612	1.19848	0.0393743	0.399938	3754.2	3011.1	4014.2	4433.9	4949.1	3813
ENSG00000159423	ENST00000290597	ALDH4A1	aldehyde dehydrogenase 4 family, member A1 [Source:HGNC Symbol;Acc:406]	chr1:19197926-19229275	chr1:19228547-19231547	-1	-0.397213	0.759324	0.0395616	0.399938	387.3	649.7	325.3	286.4	227.5	396.5
ENSG00000163067	ENST00000453539	ZNF2	zinc finger protein 2 [Source:HGNC Symbol;Acc:12991]	chr2:95831177-95850065	chr2:95829062-95832062	1	0.317578	1.24624	0.0395743	0.399938	204.4	187	150.3	254.5	235.2	215.9
ENSG00000188760	ENST00000373883	TMEM198	transmembrane protein 198 [Source:HGNC Symbol;Acc:33704]	chr2:220408385-220415317	chr2:220406245-220409245	1	-0.423694	0.745513	0.039559	0.399938	81.1	223.3	79.3	58.9	32.3	99.9
ENSG00000035141	ENST00000498665	FAM136A	family with sequence similarity 136, member A [Source:HGNC Symbol;Acc:25911]	chr2:70523107-70529222	chr2:70528644-70531644	-1	0.224369	1.16827	0.0396597	0.399961	2862	2368.9	2583.5	2967.4	3461.4	2822.1
ENSG00000176058	ENST00000321773	TPRN	taperin [Source:HGNC Symbol;Acc:26894]	chr9:140086069-140098645	chr9:140094480-140097480	-1	-0.420393	0.747221	0.0396286	0.399961	44.7	175.2	65.9	36.8	32.3	68.6
ENSG00000072134	ENST00000584954	EPN2	epsin 2 [Source:HGNC Symbol;Acc:18639]	chr17:19118928-19240028	chr17:19229895-19232895	1	-0.374619	0.771309	0.039873	0.400237	159.7	241.5	182.2	137.5	104.7	166.5
ENSG00000108424	ENST00000580573	KPNB1	karyopherin (importin) beta 1 [Source:HGNC Symbol;Acc:6400]	chr17:45726842-45762871	chr17:45751914-45754914	1	0.200318	1.14895	0.0398678	0.400237	11100.3	9458.7	10664.5	12494.7	12572.4	11120.1
ENSG00000116044	ENST00000462023	NFE2L2	nuclear factor, erythroid 2-like 2 [Source:HGNC Symbol;Acc:7782]	chr2:178092323-178257425	chr2:178128887-178131887	-1	0.268895	1.20488	0.0397607	0.400237	6868.6	5929.3	8279.6	8605.1	9744.4	7648.1
ENSG00000116497	ENST00000526230	S100PBP	S100P binding protein [Source:HGNC Symbol;Acc:25768]	chr1:33282368-33324476	chr1:33280754-33283754	1	0.235236	1.1771	0.0397693	0.400237	680.3	595.2	712.3	772.5	871.2	734.5
ENSG00000121964	ENST00000429978	GTDC1	glycosyltransferase-like domain containing 1 [Source:HGNC Symbol;Acc:20887]	chr2:144695635-145090135	chr2:145089635-145092635	-1	0.262848	1.19984	0.0398973	0.400237	269.8	251.1	299.5	344.5	342.5	318.8
ENSG00000147403	ENST00000406022	RPL10	ribosomal protein L10 [Source:HGNC Symbol;Acc:10298]	chrX:153618315-153637504	chrX:153624731-153627731	1	-0.331408	0.794761	0.0399219	0.400237	4135.7	5397.2	3651.9	3266.1	2493.3	4186.3
ENSG00000147471	ENST00000521631	PROSC	proline synthetase co-transcribed homolog (bacterial) [Source:HGNC Symbol;Acc:9457]	chr8:37620111-37637283	chr8:37627771-37630771	1	0.202657	1.15082	0.0400243	0.400382	1754.6	1655.2	1876.4	2132.6	2166.3	1840.4
ENSG00000164054	ENST00000417841	SHISA5	shisa family member 5 [Source:HGNC Symbol;Acc:30376]	chr3:48509197-48542259	chr3:48541073-48544073	-1	-0.3872	0.764612	0.0400539	0.400382	682	1170	660.8	553.2	403.3	763.8
ENSG00000169016	ENST00000444832	E2F6	E2F transcription factor 6 [Source:HGNC Symbol;Acc:3120]	chr2:11584501-11606297	chr2:11605782-11608782	-1	0.241948	1.18259	0.0400414	0.400382	621.6	558.8	579.5	747.2	758.7	611.4
ENSG00000105707	ENST00000262626	HPN	hepsin [Source:HGNC Symbol;Acc:5155]	chr19:35531410-35557475	chr19:35528910-35531910	1	-0.38639	0.765041	0.0401364	0.400816	360.9	1030.1	354.1	189.9	128	351.1
ENSG00000139644	ENST00000549385	TMBIM6	transmembrane BAX inhibitor motif containing 6 [Source:HGNC Symbol;Acc:11723]	chr12:50101508-50158717	chr12:50132857-50135857	1	0.170935	1.12579	0.0402448	0.401506	13254.7	13037.2	14734.3	15756.7	15286.7	15381
ENSG00000033178	ENST00000514261	UBA6	ubiquitin-like modifier activating enzyme 6 [Source:HGNC Symbol;Acc:25581]	chr4:68478370-68566897	chr4:68490373-68493373	-1	0.274255	1.20937	0.0404298	0.402334	1945	1504.5	2029.8	2289	2582.5	1928.2
ENSG00000108395	ENST00000262294	TRIM37	tripartite motif containing 37 [Source:HGNC Symbol;Acc:7523]	chr17:57059999-57184282	chr17:57183582-57186582	-1	0.229988	1.17283	0.0404459	0.402334	1056.9	864.4	1079.7	1215.3	1249.9	1105.9
ENSG00000173276	ENST00000398511	ZBTB21	zinc finger and BTB domain containing 21 [Source:HGNC Symbol;Acc:13083]	chr21:43406940-43430496	chr21:43429996-43432996	-1	0.241677	1.18237	0.0404026	0.402334	638.1	519.3	601.1	719.3	753.5	643.7
ENSG00000101343	ENST00000536226	CRNKL1	crooked neck pre-mRNA splicing factor 1 [Source:HGNC Symbol;Acc:15762]	chr20:20015012-20036690	chr20:20032610-20035610	-1	0.240208	1.18116	0.0409603	0.403138	1931.7	1758.8	2215	2327.4	2658.7	2104.8
ENSG00000107929	ENST00000316157	LARP4B	La ribonucleoprotein domain family, member 4B [Source:HGNC Symbol;Acc:28987]	chr10:855484-977564	chr10:931202-934202	-1	0.166227	1.12212	0.0407785	0.403138	1288.6	1352.8	1394.7	1546.7	1482.5	1517.5
ENSG00000109184	ENST00000502930	DCUN1D4	DCN1, defective in cullin neddylation 1, domain containing 4 [Source:HGNC Symbol;Acc:28998]	chr4:52709166-52783003	chr4:52706799-52709799	1	0.269918	1.20574	0.0409239	0.403138	1138	822.8	1090	1255.4	1385.6	1131.1
ENSG00000112242	ENST00000346618	E2F3	E2F transcription factor 3 [Source:HGNC Symbol;Acc:3115]	chr6:20402398-20493941	chr6:20399898-20402898	1	0.237847	1.17923	0.0408761	0.403138	820.2	709.5	789.5	995.1	979.7	804.2
ENSG00000115091	ENST00000535589	ACTR3	ARP3 actin-related protein 3 homolog (yeast) [Source:HGNC Symbol;Acc:170]	chr2:114647537-114720173	chr2:114645675-114648675	1	0.259427	1.197	0.0406793	0.403138	5338.3	4143.8	5380.1	6042	6858.2	5267.9
ENSG00000131238	ENST00000433473	PPT1	palmitoyl-protein thioesterase 1 [Source:HGNC Symbol;Acc:9325]	chr1:40538379-40563375	chr1:40562875-40565875	-1	0.246139	1.18603	0.0408095	0.403138	5131.4	4748.6	6312.7	6325.9	7217.5	5999.5
ENSG00000135829	ENST00000474446	DHX9	DEAH (Asp-Glu-Ala-His) box helicase 9 [Source:HGNC Symbol;Acc:2750]	chr1:182808504-182856886	chr1:182843549-182846549	1	0.218574	1.16358	0.0408939	0.403138	6419.2	5459.2	6247.8	7272	7774.6	6295.1
ENSG00000146731	ENST00000466572	CCT6A	chaperonin containing TCP1, subunit 6A (zeta 1) [Source:HGNC Symbol;Acc:1620]	chr7:56119323-56131682	chr7:56125058-56128058	1	0.244665	1.18482	0.0408269	0.403138	6814.8	5259.3	6385.7	7618.1	8108	6524.1
ENSG00000150093	ENST00000474568	ITGB1	integrin, beta 1 (fibronectin receptor, beta polypeptide, antigen CD29 includes MDF2, MSK12) [Source:HGNC Symbol;Acc:6153]	chr10:33189247-33294720	chr10:33246660-33249660	-1	0.230118	1.17293	0.0406231	0.403138	6549.1	6107.8	7773.2	8628	8344.6	7321.2
ENSG00000159346	ENST00000340990	ADIPOR1	adiponectin receptor 1 [Source:HGNC Symbol;Acc:24040]	chr1:202909951-202927700	chr1:202927017-202930017	-1	0.160442	1.11763	0.0407822	0.403138	2060.8	2035.6	2054.5	2341.3	2166.3	2392.3
ENSG00000214717	ENST00000515319	ZBED1	zinc finger, BED-type containing 1 [Source:HGNC Symbol;Acc:447]	chrX:2404455-2419008	chrX:2406512-2409512	-1	-0.280742	0.823167	0.040767	0.403138	795.4	935	752.4	698.9	536.4	748.7
ENSG00000067606	ENST00000479263	PRKCZ	protein kinase C, zeta [Source:HGNC Symbol;Acc:9412]	chr1:1981909-2116834	chr1:2073390-2076390	1	-0.345602	0.786979	0.0410621	0.403751	333.5	506.5	392.2	288.9	245.6	373.3
ENSG00000105835	ENST00000484527	NAMPT	nicotinamide phosphoribosyltransferase [Source:HGNC Symbol;Acc:30092]	chr7:105888731-105926772	chr7:105924578-105927578	-1	0.289772	1.22245	0.0411943	0.404043	1156.2	863.4	1210.5	1360.9	1565.3	1151.3
ENSG00000135637	ENST00000474681	CCDC142	coiled-coil domain containing 142 [Source:HGNC Symbol;Acc:25889]	chr2:74699113-74710535	chr2:74710035-74713035	-1	-0.409089	0.753099	0.0412366	0.404043	90.2	117.5	63.8	51.6	47.8	73.7
ENSG00000156869	ENST00000414213	FRRS1	ferric-chelate reductase 1 [Source:HGNC Symbol;Acc:27622]	chr1:100174259-100232187	chr1:100230849-100233849	-1	-0.266536	0.831313	0.0414079	0.404043	590.9	447.7	563	461.6	425.2	414.7
ENSG00000160445	ENST00000291900	ZER1	zyg-11 related, cell cycle regulator [Source:HGNC Symbol;Acc:30960]	chr9:131492065-131534693	chr9:131533672-131536672	-1	-0.37491	0.771153	0.0412917	0.404043	258.2	479.8	286.1	250.4	202.9	263.3
ENSG00000162613	ENST00000436586	FUBP1	far upstream element (FUSE) binding protein 1 [Source:HGNC Symbol;Acc:4004]	chr1:78409740-78444794	chr1:78444245-78447245	-1	0.19817	1.14724	0.0413106	0.404043	3118.6	2716.2	2850.1	3401.9	3606.2	3045.1
ENSG00000165802	ENST00000371474	NSMF	NMDA receptor synaptonuclear signaling and neuronal migration factor [Source:HGNC Symbol;Acc:29843]	chr9:140342022-140353786	chr9:140353286-140356286	-1	-0.346652	0.786407	0.0413677	0.404043	1521.2	2301.6	1390.6	1313.5	973.3	1553.8
ENSG00000166598	ENST00000540297	HSP90B1	heat shock protein 90kDa beta (Grp94), member 1 [Source:HGNC Symbol;Acc:12028]	chr12:104323885-104347423	chr12:104321688-104324688	1	0.251904	1.19078	0.0414047	0.404043	45672.6	41602.4	53911.4	55623.1	64427.4	51282.9
ENSG00000273344	ENST00000608317	PAXIP1-AS1	PAXIP1 antisense RNA 1 (head to head) [Source:HGNC Symbol;Acc:27328]	chr7:154795158-154797413	chr7:154792658-154795658	1	-0.272609	0.827821	0.0412027	0.404043	314.5	321.6	310.8	225	284.4	258.3
ENSG00000155438	ENST00000481978	NIFK	nucleolar protein interacting with the FHA domain of MKI67 [Source:HGNC Symbol;Acc:17838]	chr2:122484521-122494499	chr2:122488265-122491265	-1	0.25322	1.19186	0.0414683	0.404247	1461.6	1253.4	1538.8	1617.1	2020.2	1536.7
ENSG00000243335	ENST00000510829	KCTD7	potassium channel tetramerization domain containing 7 [Source:HGNC Symbol;Acc:21957]	chr7:66093868-66276446	chr7:66203143-66206143	1	0.28496	1.21838	0.041527	0.404434	376.6	316.3	342.8	443.6	495	364.2
ENSG00000084733	ENST00000264710	RAB10	RAB10, member RAS oncogene family [Source:HGNC Symbol;Acc:9759]	chr2:26256976-26360323	chr2:26254479-26257479	1	0.256798	1.19482	0.0415845	0.404608	4021.5	3630.9	4678.1	5020.6	5742.7	4274.1
ENSG00000104312	ENST00000522965	RIPK2	receptor-interacting serine-threonine kinase 2 [Source:HGNC Symbol;Acc:10020]	chr8:90769975-90803291	chr8:90767534-90770534	1	0.268992	1.20497	0.0416691	0.404619	614.9	511.8	632	690.7	842.7	641.7
ENSG00000113141	ENST00000523672	IK	IK cytokine, down-regulator of HLA II [Source:HGNC Symbol;Acc:5958]	chr5:140026643-140042064	chr5:140025013-140028013	1	0.173567	1.12784	0.0416602	0.404619	1210	1201	1304.1	1456.7	1386.9	1367.2
ENSG00000134574	ENST00000256996	DDB2	damage-specific DNA binding protein 2, 48kDa [Source:HGNC Symbol;Acc:2718]	chr11:47236493-47260767	chr11:47233993-47236993	1	-0.25405	0.838539	0.0417439	0.404619	690.3	804.6	679.3	554	549.3	683.1
ENSG00000170265	ENST00000462740	ZNF282	zinc finger protein 282 [Source:HGNC Symbol;Acc:13076]	chr7:148892577-148923339	chr7:148901228-148904228	1	-0.383082	0.766798	0.0417077	0.404619	310.4	538.5	311.9	254.5	205.5	338
ENSG00000115548	ENST00000485171	KDM3A	lysine (K)-specific demethylase 3A [Source:HGNC Symbol;Acc:20815]	chr2:86667770-86719839	chr2:86691255-86694255	1	0.256669	1.19472	0.041869	0.405064	2564.9	1986.4	2276.8	2838.9	3137	2354
ENSG00000125835	ENST00000474384	SNRPB	small nuclear ribonucleoprotein polypeptides B and B1 [Source:HGNC Symbol;Acc:11153]	chr20:2442280-2451499	chr20:2450878-2453878	-1	-0.320047	0.801044	0.0418667	0.405064	1709.9	2258.9	1536.7	1351.1	1114.2	1742.5
ENSG00000167460	ENST00000588032	TPM4	tropomyosin 4 [Source:HGNC Symbol;Acc:12013]	chr19:16177831-16213813	chr19:16196369-16199369	1	0.226578	1.17006	0.0420139	0.406081	4891.4	3780.5	4518.6	5158.9	5641.9	4844.2
ENSG00000173757	ENST00000415845	STAT5B	signal transducer and activator of transcription 5B [Source:HGNC Symbol;Acc:11367]	chr17:40351186-40428725	chr17:40428225-40431225	-1	-0.220124	0.858492	0.0421839	0.407339	1133.9	1143.3	973.7	905.9	850.5	999.9
ENSG00000163539	ENST00000461133	CLASP2	cytoplasmic linker associated protein 2 [Source:HGNC Symbol;Acc:17078]	chr3:33537737-33759848	chr3:33700097-33703097	-1	0.220594	1.16521	0.0422647	0.407563	1146.3	980.9	1172.4	1329	1388.2	1177.5
ENSG00000198712	ENST00000361739	MT-CO2	mitochondrially encoded cytochrome c oxidase II [Source:HGNC Symbol;Acc:7421]	chrMT:7586-8269	chrMT:5086-8086	1	0.337167	1.26327	0.0422868	0.407563	40220.9	40311.6	59970.8	73122.1	68483.4	46490.2
ENSG00000125170	ENST00000569010	DOK4	docking protein 4 [Source:HGNC Symbol;Acc:19868]	chr16:57505863-57521239	chr16:57517510-57520510	-1	-0.376453	0.770329	0.0423505	0.407793	599.2	953.1	511.6	476.3	354.2	608.4
ENSG00000004059	ENST00000415666	ARF5	ADP-ribosylation factor 5 [Source:HGNC Symbol;Acc:658]	chr7:127228399-127231759	chr7:127225957-127228957	1	-0.345835	0.786853	0.0424617	0.407836	466	665.7	552.7	388.7	312.8	537.8
ENSG00000110711	ENST00000529797	AIP	aryl hydrocarbon receptor interacting protein [Source:HGNC Symbol;Acc:358]	chr11:67250512-67258574	chr11:67248020-67251020	1	-0.421201	0.746803	0.0424708	0.407836	124.1	375.1	147.2	109.7	63.3	171.5
ENSG00000180900	ENST00000546337	SCRIB	scribbled planar cell polarity protein [Source:HGNC Symbol;Acc:30377]	chr8:144873090-144897549	chr8:144875906-144878906	-1	-0.407982	0.753677	0.0424746	0.407836	71.2	253.2	70	53.2	29.7	98.9
ENSG00000189221	ENST00000490604	MAOA	monoamine oxidase A [Source:HGNC Symbol;Acc:6833]	chrX:43515467-43606068	chrX:43600451-43603451	1	-0.180661	0.882299	0.0425733	0.4084	1325.1	1268.4	1369	1168.6	1218.9	1088.7
ENSG00000167074	ENST00000266304	TEF	thyrotrophic embryonic factor [Source:HGNC Symbol;Acc:11722]	chr22:41763337-41795330	chr22:41775433-41778433	1	-0.341771	0.789072	0.0426207	0.408472	246.6	329.1	230.6	198	162.9	235.1
ENSG00000101844	ENST00000474825	ATG4A	autophagy related 4A, cysteine peptidase [Source:HGNC Symbol;Acc:16489]	chrX:107334898-107397901	chrX:107390762-107393762	1	0.337806	1.26383	0.0428595	0.408844	129.1	97.2	119.4	139.9	173.2	153.4
ENSG00000117016	ENST00000372684	RIMS3	regulating synaptic membrane exocytosis 3 [Source:HGNC Symbol;Acc:21292]	chr1:41086351-41131329	chr1:41130829-41133829	-1	-0.319734	0.801218	0.0428285	0.408844	209.4	229.7	187.3	150.6	140.9	186.7
ENSG00000117318	ENST00000486541	ID3	inhibitor of DNA binding 3, dominant negative helix-loop-helix protein [Source:HGNC Symbol;Acc:5362]	chr1:23884409-23886285	chr1:23885434-23888434	-1	-0.415908	0.749548	0.0427792	0.408844	125.8	282.1	139	87.6	91.8	152.4
ENSG00000161547	ENST00000582449	SRSF2	serine/arginine-rich splicing factor 2 [Source:HGNC Symbol;Acc:10783]	chr17:74730197-74733456	chr17:74732137-74735137	-1	0.26725	1.20351	0.0428026	0.408844	6841.3	4690.9	5744.5	6692.6	7920.6	6684.6
ENSG00000176142	ENST00000486235	TMEM39A	transmembrane protein 39A [Source:HGNC Symbol;Acc:25600]	chr3:119148347-119187677	chr3:119180355-119183355	-1	0.189317	1.14022	0.0427833	0.408844	2165.9	1930.8	2257.2	2505	2515.3	2280.3
ENSG00000001617	ENST00000420831	SEMA3F	sema domain, immunoglobulin domain (Ig), short basic domain, secreted, (semaphorin) 3F [Source:HGNC Symbol;Acc:10728]	chr3:50192478-50226508	chr3:50208740-50211740	1	-0.418081	0.74842	0.0431608	0.40897	101	370.8	166.7	101.5	59.5	169.5
ENSG00000085377	ENST00000448705	PREP	prolyl endopeptidase [Source:HGNC Symbol;Acc:9358]	chr6:105725440-105850959	chr6:105771143-105774143	-1	0.241941	1.18258	0.0431216	0.40897	998.1	749	968.6	1077	1121.9	1070.5
ENSG00000101882	ENST00000482407	NKAP	NFKB activating protein [Source:HGNC Symbol;Acc:29873]	chrX:119059014-119077735	chrX:119066215-119069215	-1	0.308766	1.23865	0.0430735	0.40897	568.6	489.4	641.3	725.1	894.4	576.1
ENSG00000105393	ENST00000598188	BABAM1	BRISC and BRCA1 A complex member 1 [Source:HGNC Symbol;Acc:25008]	chr19:17378159-17392058	chr19:17375659-17378659	1	-0.377632	0.7697	0.0431611	0.40897	151.5	193.4	139	112.1	80.1	142.3
ENSG00000110237	ENST00000537198	ARHGEF17	Rho guanine nucleotide exchange factor (GEF) 17 [Source:HGNC Symbol;Acc:21726]	chr11:73019334-73080136	chr11:73065022-73068022	1	-0.41253	0.751305	0.0429256	0.40897	243.3	511.8	233.6	183.3	143.5	285.5
ENSG00000144043	ENST00000478068	TEX261	testis expressed 261 [Source:HGNC Symbol;Acc:30712]	chr2:71213068-71222075	chr2:71216351-71219351	-1	0.162514	1.11924	0.0432326	0.40897	2068.3	2092.2	2041.1	2330.7	2185.7	2452.9
ENSG00000147224	ENST00000372435	PRPS1	phosphoribosyl pyrophosphate synthetase 1 [Source:HGNC Symbol;Acc:9462]	chrX:106871737-106894256	chrX:106869237-106872237	1	0.217913	1.16305	0.043135	0.40897	1303.5	1027.9	1091.1	1363.4	1323.6	1344
ENSG00000163902	ENST00000481168	RPN1	ribophorin I [Source:HGNC Symbol;Acc:10381]	chr3:128338817-128399918	chr3:128369164-128372164	-1	0.216436	1.16186	0.043207	0.40897	6661.7	7650.7	8596.7	8911.1	8581.1	9429
ENSG00000164379	ENST00000296839	FOXQ1	forkhead box Q1 [Source:HGNC Symbol;Acc:20951]	chr6:1312675-1314992	chr6:1310175-1313175	1	0.163258	1.11981	0.0429735	0.40897	2482.1	2289.9	2388	2724.3	2790.6	2543.7
ENSG00000091527	ENST00000431519	CDV3	CDV3 homolog (mouse) [Source:HGNC Symbol;Acc:26928]	chr3:133292574-133309105	chr3:133290320-133293320	1	0.23411	1.17618	0.043442	0.410185	6588.9	5208	5987.4	7160.7	7827.6	6251.7
ENSG00000132793	ENST00000496565	LPIN3	lipin 3 [Source:HGNC Symbol;Acc:14451]	chr20:39969560-39989222	chr20:39983251-39986251	1	-0.418953	0.747967	0.0435253	0.410185	148.1	289.6	126.6	110.5	59.5	155.4
ENSG00000142910	ENST00000457433	TINAGL1	tubulointerstitial nephritis antigen-like 1 [Source:HGNC Symbol;Acc:19168]	chr1:32042116-32053288	chr1:32039616-32042616	1	-0.411483	0.75185	0.0435616	0.410185	239.2	483	227.5	180	130.5	277.5
ENSG00000167635	ENST00000586094	ZNF146	zinc finger protein 146 [Source:HGNC Symbol;Acc:12931]	chr19:36705504-36729676	chr19:36703508-36706508	1	0.256434	1.19452	0.0435252	0.410185	2685.7	2437.3	2848.1	3397	3714.7	2611.3
ENSG00000184988	ENST00000331615	TMEM106A	transmembrane protein 106A [Source:HGNC Symbol;Acc:28288]	chr17:41363854-41372061	chr17:41361394-41364394	1	-0.304376	0.809792	0.043455	0.410185	391.5	526.8	366.4	339.6	298.6	360.2
ENSG00000178188	ENST00000563674	SH2B1	SH2B adaptor protein 1 [Source:HGNC Symbol;Acc:30417]	chr16:28857921-28885526	chr16:28872699-28875699	1	-0.412842	0.751142	0.0437416	0.411501	256.6	628.3	284.1	218.5	169.3	328.9
ENSG00000069020	ENST00000406039	MAST4	microtubule associated serine/threonine kinase family member 4 [Source:HGNC Symbol;Acc:19037]	chr5:65892176-66465423	chr5:65889984-65892984	1	-0.272742	0.827745	0.0438391	0.412039	270.6	305.6	296.4	257	228.8	215.9
ENSG00000110925	ENST00000548981	CSRNP2	cysteine-serine-rich nuclear protein 2 [Source:HGNC Symbol;Acc:16006]	chr12:51454990-51477447	chr12:51476926-51479926	-1	0.248881	1.18829	0.0440461	0.412155	306.2	355.8	342.8	423.9	417.5	373.3
ENSG00000116761	ENST00000370938	CTH	cystathionase (cystathionine gamma-lyase) [Source:HGNC Symbol;Acc:2501]	chr1:70876901-70905534	chr1:70874455-70877455	1	0.234586	1.17657	0.0440452	0.412155	709.3	569.5	670.1	760.3	840.1	732.5
ENSG00000117597	ENST00000491415	DIEXF	digestive organ expansion factor homolog (zebrafish) [Source:HGNC Symbol;Acc:28440]	chr1:210001352-210030910	chr1:209998852-210001852	1	0.198581	1.14757	0.0439325	0.412155	688.6	684.9	733.9	865.8	801.4	769.9
ENSG00000130695	ENST00000476272	CEP85	centrosomal protein 85kDa [Source:HGNC Symbol;Acc:25309]	chr1:26560691-26605299	chr1:26558191-26561191	1	0.252019	1.19087	0.0439438	0.412155	448.6	497.9	413.8	561.4	486	601.4
ENSG00000138668	ENST00000514325	HNRNPD	heterogeneous nuclear ribonucleoprotein D (AU-rich element RNA binding protein 1, 37kDa) [Source:HGNC Symbol;Acc:5036]	chr4:83273651-83295656	chr4:83279495-83282495	-1	0.248348	1.18785	0.0441335	0.412155	8059.6	6679.4	7771.2	8623.9	10678.9	7943.8
ENSG00000151576	ENST00000466050	QTRTD1	queuine tRNA-ribosyltransferase domain containing 1 [Source:HGNC Symbol;Acc:25771]	chr3:113724680-113807269	chr3:113773087-113776087	1	0.226088	1.16966	0.0441289	0.412155	865.7	687.1	756.5	928	950	863.7
ENSG00000196663	ENST00000560060	TECPR2	tectonin beta-propeller repeat containing 2 [Source:HGNC Symbol;Acc:19957]	chr14:102829300-102968818	chr14:102898676-102901676	1	-0.330915	0.795032	0.0440747	0.412155	263.2	398.6	287.2	253.7	204.2	253.3
ENSG00000132305	ENST00000409258	IMMT	inner membrane protein, mitochondrial [Source:HGNC Symbol;Acc:6047]	chr2:86371055-86422893	chr2:86422056-86425056	-1	0.193156	1.14326	0.0442213	0.412222	4596.7	3867	4740.9	5032.1	5164.9	5023.8
ENSG00000198876	ENST00000396990	DCAF12	DDB1 and CUL4 associated factor 12 [Source:HGNC Symbol;Acc:19911]	chr9:34086385-34127397	chr9:34126897-34129897	-1	0.168265	1.12371	0.0441977	0.412222	2062.5	2037.7	2087.4	2496.8	2299.4	2189.5
ENSG00000136295	ENST00000477439	TTYH3	tweety family member 3 [Source:HGNC Symbol;Acc:22222]	chr7:2671585-2704436	chr7:2685090-2688090	1	-0.355102	0.781814	0.0442991	0.412467	1112.4	1719.3	862.5	868.3	758.7	1048.3
ENSG00000141664	ENST00000591435	ZCCHC2	zinc finger, CCHC domain containing 2 [Source:HGNC Symbol;Acc:22916]	chr18:60190240-60254942	chr18:60223275-60226275	1	0.195628	1.14522	0.0444566	0.412467	2960.5	2729	2971.6	3485.4	3560.9	2958.4
ENSG00000143545	ENST00000484297	RAB13	RAB13, member RAS oncogene family [Source:HGNC Symbol;Acc:9762]	chr1:153954127-153958834	chr1:153957338-153960338	-1	-0.298553	0.813068	0.044388	0.412467	311.2	347.3	291.3	237.3	212	293.6
ENSG00000183431	ENST00000462258	SF3A3	splicing factor 3a, subunit 3, 60kDa [Source:HGNC Symbol;Acc:10767]	chr1:38422647-38456593	chr1:38455145-38458145	-1	0.218374	1.16342	0.0444304	0.412467	2482.9	2059.1	2517.7	2726.8	3036.2	2554.8
ENSG00000197961	ENST00000591447	ZNF121	zinc finger protein 121 [Source:HGNC Symbol;Acc:12904]	chr19:9671029-9695209	chr19:9677919-9680919	-1	0.270746	1.20643	0.0444897	0.412467	723.4	503.3	569.2	743.9	774.2	708.3
ENSG00000204682	ENST00000377113	CASC10	cancer susceptibility candidate 10 [Source:HGNC Symbol;Acc:31448]	chr10:21781587-21786191	chr10:21785691-21788691	-1	-0.259246	0.835525	0.0444825	0.412467	427.9	510.8	481.7	375.6	436.9	350.1
ENSG00000118640	ENST00000409760	VAMP8	vesicle-associated membrane protein 8 [Source:HGNC Symbol;Acc:12647]	chr2:85788685-85809154	chr2:85802216-85805216	1	-0.229708	0.852807	0.0445695	0.412833	849.2	984.1	879	779.1	668.2	828.4
ENSG00000154001	ENST00000556484	PPP2R5E	protein phosphatase 2, regulatory subunit B', epsilon isoform [Source:HGNC Symbol;Acc:9313]	chr14:63838075-64010092	chr14:63974456-63977456	-1	0.281399	1.21537	0.0447545	0.414172	1308.5	948.9	1260.9	1521.3	1659.6	1225.9
ENSG00000203799	ENST00000514758	CCDC162P	coiled-coil domain containing 162, pseudogene [Source:HGNC Symbol;Acc:21565]	chr6:109612231-109676266	chr6:109609731-109612731	1	-0.37158	0.772935	0.0448124	0.414333	81.1	109	79.3	62.2	67.2	59.5
ENSG00000166881	ENST00000300128	TMEM194A	transmembrane protein 194A [Source:HGNC Symbol;Acc:29001]	chr12:57449426-57481846	chr12:57472052-57475052	-1	0.25304	1.19172	0.0448556	0.414357	754.8	587.7	785.4	887.9	907.4	794.1
ENSG00000131910	ENST00000254227	NR0B2	nuclear receptor subfamily 0, group B, member 2 [Source:HGNC Symbol;Acc:7961]	chr1:27237980-27240457	chr1:27239957-27242957	-1	-0.406946	0.754218	0.044941	0.414532	293.8	688.1	342.8	262.7	188.7	380.4
ENSG00000168439	ENST00000540501	STIP1	stress-induced-phosphoprotein 1 [Source:HGNC Symbol;Acc:11387]	chr11:63952744-63972015	chr11:63951275-63954275	1	0.18839	1.13949	0.0449556	0.414532	3525.8	4091.4	3972	4604.1	4087	4606
ENSG00000104450	ENST00000520508	SPAG1	sperm associated antigen 1 [Source:HGNC Symbol;Acc:11212]	chr8:101170134-101271506	chr8:101168063-101171063	1	0.288708	1.22155	0.0451582	0.415396	249.9	204.1	257.3	295.4	333.5	271.4
ENSG00000105662	ENST00000601916	CRTC1	CREB regulated transcription coactivator 1 [Source:HGNC Symbol;Acc:16062]	chr19:18794487-18893004	chr19:18851220-18854220	1	-0.416632	0.749172	0.0451712	0.415396	71.2	166.7	87.5	61.4	32.3	86.8
ENSG00000130935	ENST00000580914	NOL11	nucleolar protein 11 [Source:HGNC Symbol;Acc:24557]	chr17:65713949-65740647	chr17:65717725-65720725	1	0.253298	1.19193	0.0451655	0.415396	3122.7	2463	3307.1	3381.5	4120.6	3318.6
ENSG00000170537	ENST00000421369	TMC7	transmembrane channel-like 7 [Source:HGNC Symbol;Acc:23000]	chr16:18995256-19075264	chr16:18993109-18996109	1	0.322832	1.25078	0.0452599	0.415497	183.7	151.7	186.3	274.2	206.8	203.8
ENSG00000183579	ENST00000544604	ZNRF3	zinc and ring finger 3 [Source:HGNC Symbol;Acc:18126]	chr22:29279580-29453475	chr22:29277080-29280080	1	-0.149985	0.90126	0.0452635	0.415497	2070.8	2078.3	2046.2	1839.7	1799.2	1923.1
ENSG00000092758	ENST00000467819	COL9A3	collagen, type IX, alpha 3 [Source:HGNC Symbol;Acc:2219]	chr20:61447596-61472511	chr20:61465271-61468271	1	-0.357588	0.780468	0.0453711	0.416112	449.4	719.1	364.4	347.8	354.2	401.6
ENSG00000011009	ENST00000374503	LYPLA2	lysophospholipase II [Source:HGNC Symbol;Acc:6738]	chr1:24117460-24122029	chr1:24115193-24118193	1	-0.413962	0.75056	0.0454449	0.416415	105.9	378.3	147.2	99.8	64.6	166.5
ENSG00000142599	ENST00000492766	RERE	arginine-glutamic acid dipeptide (RE) repeats [Source:HGNC Symbol;Acc:9965]	chr1:8412457-8877702	chr1:8483226-8486226	-1	-0.201962	0.869368	0.0454925	0.416478	1634.6	1797.3	1494.5	1479.6	1314.5	1444.9
ENSG00000163346	ENST00000368463	PBXIP1	pre-B-cell leukemia homeobox interacting protein 1 [Source:HGNC Symbol;Acc:21199]	chr1:154916552-154928599	chr1:154928080-154931080	-1	-0.40611	0.754655	0.0456079	0.417135	173	338.7	226.4	154.7	90.5	216.9
ENSG00000169131	ENST00000520331	ZNF354A	zinc finger protein 354A [Source:HGNC Symbol;Acc:11628]	chr5:178138593-178157703	chr5:178155884-178158884	-1	0.323716	1.25155	0.0456458	0.417135	123.3	110.1	128.7	151.4	183.5	144.3
ENSG00000089351	ENST00000424536	GRAMD1A	GRAM domain containing 1A [Source:HGNC Symbol;Acc:29305]	chr19:35485688-35517375	chr19:35488860-35491860	1	-0.409783	0.752737	0.0457584	0.417418	265.7	613.3	290.3	239.8	146.1	329.9
ENSG00000168393	ENST00000420144	DTYMK	deoxythymidylate kinase (thymidylate kinase) [Source:HGNC Symbol;Acc:3061]	chr2:242615157-242626406	chr2:242624792-242627792	-1	-0.361461	0.778376	0.0457261	0.417418	347.6	484	383.9	273.3	202.9	390.5
ENSG00000127241	ENST00000490558	MASP1	mannan-binding lectin serine peptidase 1 (C4/C2 activating component of Ra-reactive factor) [Source:HGNC Symbol;Acc:6901]	chr3:186935942-187009810	chr3:186980544-186983544	-1	-0.261683	0.834114	0.0458494	0.417503	661.3	800.3	604.2	594.9	497.6	588.2
ENSG00000181467	ENST00000323534	RAP2B	RAP2B, member of RAS oncogene family [Source:HGNC Symbol;Acc:9862]	chr3:152880029-152886265	chr3:152877529-152880529	1	0.274338	1.20944	0.0458185	0.417503	755.6	569.5	615.5	843.7	890.6	681.1
ENSG00000005007	ENST00000600012	UPF1	UPF1 regulator of nonsense transcripts homolog (yeast) [Source:HGNC Symbol;Acc:9962]	chr19:18942747-18979045	chr19:18957317-18960317	1	-0.379046	0.768946	0.0461505	0.418977	801.2	1387	726.7	674.3	460.1	868.7
ENSG00000104897	ENST00000221494	SF3A2	splicing factor 3a, subunit 2, 66kDa [Source:HGNC Symbol;Acc:10766]	chr19:2236520-2248678	chr19:2234020-2237020	1	-0.414058	0.750509	0.046081	0.418977	116.7	371.9	124.5	112.1	68.5	149.3
ENSG00000109572	ENST00000504131	CLCN3	chloride channel, voltage-sensitive 3 [Source:HGNC Symbol;Acc:2021]	chr4:170533784-170644824	chr4:170539488-170542488	1	0.210866	1.15738	0.0461212	0.418977	1598.2	1322.8	1467.8	1769.3	1816	1553.8
ENSG00000134153	ENST00000532113	EMC7	ER membrane protein complex subunit 7 [Source:HGNC Symbol;Acc:24301]	chr15:34376218-34394149	chr15:34393528-34396528	-1	0.20438	1.15219	0.0461906	0.418977	1495.5	1553.7	1844.5	1878.1	1976.3	1839.4
ENSG00000269430	ENST00000596691	LRRC3DN	LRRC3 downstream neighbor (non-protein coding) [Source:HGNC Symbol;Acc:1270]	chr21:45879814-45882078	chr21:45877314-45880314	1	-0.4031	0.756232	0.0462161	0.418977	176.3	398.6	171.9	147.3	139.6	186.7
ENSG00000104964	ENST00000587393	AES	amino-terminal enhancer of split [Source:HGNC Symbol;Acc:307]	chr19:3052908-3063105	chr19:3057246-3060246	-1	-0.387029	0.764703	0.0463011	0.419375	580.2	1210.7	750.4	545.8	390.3	772.9
ENSG00000138758	ENST00000510515	2017-09-11	septin 11 [Source:HGNC Symbol;Acc:25589]	chr4:77870856-77961537	chr4:77868490-77871490	1	0.249152	1.18851	0.046565	0.42102	3385.9	2650	3559.3	3874.1	4315.8	3440.7
ENSG00000156642	ENST00000565282	NPTN	neuroplastin [Source:HGNC Symbol;Acc:17867]	chr15:73852355-73926475	chr15:73924646-73927646	-1	0.218793	1.16376	0.0465546	0.42102	2485.4	2250.3	2954.1	3068	3126.6	2866.5
ENSG00000106028	ENST00000465582	SSBP1	single-stranded DNA binding protein 1, mitochondrial [Source:HGNC Symbol;Acc:11317]	chr7:141438121-141487722	chr7:141435700-141438700	1	0.241065	1.18186	0.0467226	0.422071	1608.9	1239.5	1528.5	1640.8	1973.7	1654.7
ENSG00000157637	ENST00000546352	SLC38A10	solute carrier family 38, member 10 [Source:HGNC Symbol;Acc:28237]	chr17:79218800-79269347	chr17:79255516-79258516	-1	-0.41042	0.752404	0.0468038	0.422229	237.5	531.1	226.4	189.9	122.8	284.5
ENSG00000203485	ENST00000477497	INF2	inverted formin, FH2 and WH2 domain containing [Source:HGNC Symbol;Acc:23791]	chr14:105155943-105185942	chr14:105176550-105179550	1	-0.407355	0.754005	0.0468226	0.422229	172.1	341.9	163.7	114.6	100.8	201.8
ENSG00000162290	ENST00000607628	DCP1A	decapping mRNA 1A [Source:HGNC Symbol;Acc:18714]	chr3:53317447-53381654	chr3:53381154-53384154	-1	0.192807	1.14299	0.0468922	0.422484	1227.4	1024.7	1093.1	1288.9	1275.7	1293.5
ENSG00000174684	ENST00000311181	B3GNT1	UDP-GlcNAc:betaGal beta-1,3-N-acetylglucosaminyltransferase 1 [Source:HGNC Symbol;Acc:15685]	chr11:66112843-66115163	chr11:66114663-66117663	-1	-0.201676	0.86954	0.0470287	0.423341	1299.4	1442.5	1332.9	1116.2	1094.8	1296.6
ENSG00000140992	ENST00000471311	PDPK1	3-phosphoinositide dependent protein kinase-1 [Source:HGNC Symbol;Acc:8816]	chr16:2587965-2653189	chr16:2613107-2616107	1	-0.157049	0.896857	0.0472734	0.425169	1731.4	1750.3	1682.9	1595.8	1536.8	1478.2
ENSG00000025434	ENST00000532630	NR1H3	nuclear receptor subfamily 1, group H, member 3 [Source:HGNC Symbol;Acc:7966]	chr11:47269851-47290396	chr11:47267978-47270978	1	-0.389608	0.763337	0.0473433	0.425424	199.5	306.7	185.3	139.9	106	212.9
ENSG00000055957	ENST00000480409	ITIH1	inter-alpha-trypsin inhibitor heavy chain 1 [Source:HGNC Symbol;Acc:6166]	chr3:52811603-52826078	chr3:52809111-52812111	1	-0.401193	0.757232	0.0482146	0.425969	174.6	393.2	226.4	164.5	111.2	225
ENSG00000081760	ENST00000418937	AACS	acetoacetyl-CoA synthetase [Source:HGNC Symbol;Acc:21298]	chr12:125549925-125627873	chr12:125547480-125550480	1	-0.318699	0.801793	0.0482236	0.425969	776.3	1128.4	738	667.8	548	797.1
ENSG00000104689	ENST00000221132	TNFRSF10A	tumor necrosis factor receptor superfamily, member 10a [Source:HGNC Symbol;Acc:11904]	chr8:23047965-23082639	chr8:23082139-23085139	-1	0.313709	1.2429	0.0477724	0.425969	157.3	198.7	162.6	242.2	187.4	242.2
ENSG00000110768	ENST00000534213	GTF2H1	general transcription factor IIH, polypeptide 1, 62kDa [Source:HGNC Symbol;Acc:4655]	chr11:18343842-18388591	chr11:18341614-18344614	1	0.215164	1.16084	0.0475078	0.425969	1241.5	1119.8	1370	1460	1585.9	1339.9
ENSG00000111678	ENST00000542222	C12orf57	chromosome 12 open reading frame 57 [Source:HGNC Symbol;Acc:29521]	chr12:7052141-7055166	chr12:7050096-7053096	1	-0.406013	0.754706	0.0480774	0.425969	52.1	194.5	86.5	45	36.2	87.8
ENSG00000117139	ENST00000367264	KDM5B	lysine (K)-specific demethylase 5B [Source:HGNC Symbol;Acc:18039]	chr1:202696526-202778598	chr1:202777046-202780046	-1	0.189476	1.14035	0.047604	0.425969	2380.3	2071.9	2398.3	2766.1	2670.4	2437.7
ENSG00000119335	ENST00000485056	SET	SET nuclear oncogene [Source:HGNC Symbol;Acc:10760]	chr9:131445703-131458679	chr9:131452130-131455130	1	0.251745	1.19065	0.0475721	0.425969	7596.1	6105.6	7762.9	8668.9	9957.6	7458.5
ENSG00000120915	ENST00000521684	EPHX2	epoxide hydrolase 2, cytoplasmic [Source:HGNC Symbol;Acc:3402]	chr8:27348296-27403081	chr8:27346227-27349227	1	-0.246697	0.842824	0.0481926	0.425969	514.8	611.2	536.3	437.8	420.1	514.6
ENSG00000130749	ENST00000595341	ZC3H4	zinc finger CCCH-type containing 4 [Source:HGNC Symbol;Acc:17808]	chr19:47567444-47617009	chr19:47597244-47600244	-1	-0.269562	0.829572	0.0482371	0.425969	449.4	565.3	485.8	397.7	352.9	459.1
ENSG00000135387	ENST00000528948	CAPRIN1	cell cycle associated protein 1 [Source:HGNC Symbol;Acc:6743]	chr11:34073230-34122703	chr11:34110666-34113666	1	0.213428	1.15944	0.048032	0.425969	8090.2	6913.4	8644	9273.7	9956.4	8510.8
ENSG00000143630	ENST00000368358	HCN3	hyperpolarization activated cyclic nucleotide-gated potassium channel 3 [Source:HGNC Symbol;Acc:19183]	chr1:155247374-155259639	chr1:155244874-155247874	1	-0.330878	0.795053	0.0476533	0.425969	195.3	226.5	167.8	146.5	122.8	171.5
ENSG00000148835	ENST00000351396	TAF5	TAF5 RNA polymerase II, TATA box binding protein (TBP)-associated factor, 100kDa [Source:HGNC Symbol;Acc:11539]	chr10:105127724-105148822	chr10:105125224-105128224	1	0.294391	1.22637	0.0476651	0.425969	374.9	286.4	313.9	416.5	478.2	349.1
ENSG00000155959	ENST00000286428	VBP1	von Hippel-Lindau binding protein 1 [Source:HGNC Symbol;Acc:12662]	chrX:154425284-154468098	chrX:154442143-154445143	1	0.259115	1.19674	0.0481103	0.425969	1307.7	1034.3	1396.8	1394.5	1756.5	1430.7
ENSG00000164934	ENST00000521999	DCAF13	DDB1 and CUL4 associated factor 13 [Source:HGNC Symbol;Acc:24535]	chr8:104426942-104455681	chr8:104425113-104428113	1	0.260161	1.19761	0.0481385	0.425969	1762	1286.5	1781.7	1929.7	2194.7	1799
ENSG00000182307	ENST00000529593	C8orf33	chromosome 8 open reading frame 33 [Source:HGNC Symbol;Acc:26104]	chr8:146277764-146281416	chr8:146275354-146278354	1	0.209981	1.15667	0.0480286	0.425969	530.5	626.2	573.3	664.5	661.8	694.2
ENSG00000182973	ENST00000430408	CNOT10	CCR4-NOT transcription complex, subunit 10 [Source:HGNC Symbol;Acc:23817]	chr3:32726637-32815367	chr3:32773814-32776814	1	0.21862	1.16362	0.0480284	0.425969	934.4	826	1003.6	1108.1	1163.3	987.8
ENSG00000186868	ENST00000574436	MAPT	microtubule-associated protein tau [Source:HGNC Symbol;Acc:6893]	chr17:43971748-44105700	chr17:44037204-44040204	1	-0.378344	0.76932	0.0477993	0.425969	108.4	174.2	128.7	97.4	69.8	113
ENSG00000196418	ENST00000491848	ZNF124	zinc finger protein 124 [Source:HGNC Symbol;Acc:12907]	chr1:247285277-247335318	chr1:247334807-247337807	-1	0.281885	1.21578	0.047704	0.425969	353.4	302.4	333.5	381.4	496.3	367.3
ENSG00000198756	ENST00000361927	COLGALT2	collagen beta(1-O)galactosyltransferase 2 [Source:HGNC Symbol;Acc:16790]	chr1:183898796-184006863	chr1:184006363-184009363	-1	0.290865	1.22337	0.0481566	0.425969	280.6	227.6	311.9	364.2	303.7	369.3
ENSG00000214796	ENST00000449915			chr1:202820956-202830748	chr1:202827850-202830850	-1	-0.401252	0.757201	0.0477961	0.425969	75.3	130.4	72.1	48.3	51.7	75.7
ENSG00000143398	ENST00000424999	PIP5K1A	phosphatidylinositol-4-phosphate 5-kinase, type I, alpha [Source:HGNC Symbol;Acc:8994]	chr1:151170425-151222012	chr1:151168530-151171530	1	0.153925	1.11259	0.0483796	0.426859	1875.4	1742.8	1753.9	2045.9	1982.7	1973.6
ENSG00000138463	ENST00000261038	DIRC2	disrupted in renal carcinoma 2 [Source:HGNC Symbol;Acc:16628]	chr3:122513642-122599986	chr3:122511142-122514142	1	0.238226	1.17954	0.0484334	0.426965	581	485.1	564.1	644	722.5	593.3
ENSG00000132275	ENST00000534343	RRP8	ribosomal RNA processing 8, methyltransferase, homolog (yeast) [Source:HGNC Symbol;Acc:29030]	chr11:6616305-6624850	chr11:6624309-6627309	-1	0.258493	1.19623	0.0486119	0.427433	203.6	212.6	199.7	249.6	249.5	254.3
ENSG00000143627	ENST00000392414	PKLR	pyruvate kinase, liver and RBC [Source:HGNC Symbol;Acc:9020]	chr1:155259630-155271225	chr1:155270292-155273292	-1	-0.400443	0.757626	0.0485525	0.427433	206.9	330.2	152.3	143.2	94.4	197.8
ENSG00000181788	ENST00000482706	SIAH2	siah E3 ubiquitin protein ligase 2 [Source:HGNC Symbol;Acc:10858]	chr3:150458914-150481264	chr3:150480718-150483718	-1	0.154619	1.11313	0.0485775	0.427433	3407.4	3300.7	3630.3	3747.3	4019.8	3791.8
ENSG00000145041	ENST00000335891	VPRBP	Vpr (HIV-1) binding protein [Source:HGNC Symbol;Acc:30911]	chr3:51433298-51534010	chr3:51517354-51520354	-1	0.198248	1.1473	0.0490089	0.430554	902.1	833.5	884.2	1107.2	973.3	950.5
ENSG00000108639	ENST00000589168	SYNGR2	synaptogyrin 2 [Source:HGNC Symbol;Acc:11499]	chr17:76164639-76169608	chr17:76162199-76165199	1	-0.407919	0.75371	0.0492304	0.430574	223.5	546	248.1	177.6	117.6	303.7
ENSG00000119523	ENST00000238477	ALG2	ALG2, alpha-1,3/1,6-mannosyltransferase [Source:HGNC Symbol;Acc:23159]	chr9:101978708-101984238	chr9:101983724-101986724	-1	0.193219	1.14331	0.0490589	0.430574	2233	1942.6	2295.3	2500.9	2647.1	2316.6
ENSG00000139083	ENST00000545027	ETV6	ets variant 6 [Source:HGNC Symbol;Acc:3495]	chr12:11802788-12048336	chr12:11902935-11905935	1	0.307122	1.23724	0.0491768	0.430574	200.3	229.7	236.7	347.8	259.8	250.2
ENSG00000166478	ENST00000299606	ZNF143	zinc finger protein 143 [Source:HGNC Symbol;Acc:12928]	chr11:9481866-9550071	chr11:9480070-9483070	1	0.239515	1.1806	0.0492025	0.430574	494.9	453.1	539.4	612.1	647.6	528.7
ENSG00000181513	ENST00000398322	ACBD4	acyl-CoA binding domain containing 4 [Source:HGNC Symbol;Acc:23337]	chr17:43209967-43221548	chr17:43210554-43213554	1	-0.400774	0.757452	0.0492521	0.430574	100.1	187	93.7	83.5	55.6	98.9
ENSG00000235162	ENST00000443585	C12orf75	chromosome 12 open reading frame 75 [Source:HGNC Symbol;Acc:35164]	chr12:105629068-105789875	chr12:105721914-105724914	1	0.278782	1.21317	0.0492638	0.430574	306.2	236.1	291.3	337.2	387.8	320.9
ENSG00000119729	ENST00000489448	RHOQ	ras homolog family member Q [Source:HGNC Symbol;Acc:17736]	chr2:46768945-46810260	chr2:46804923-46807923	1	0.283687	1.2173	0.0493101	0.43061	328.6	284.2	360.3	423.9	458.8	342
ENSG00000034063	ENST00000262952	UHRF1	ubiquitin-like with PHD and ring finger domains 1 [Source:HGNC Symbol;Acc:12556]	chr19:4903092-4962165	chr19:4907010-4910010	1	-0.358725	0.779854	0.0493557	0.430641	187.9	226.5	151.3	100.7	148.6	156.4
ENSG00000005175	ENST00000551293	RPAP3	RNA polymerase II associated protein 3 [Source:HGNC Symbol;Acc:26151]	chr12:48057070-48099844	chr12:48099282-48102282	-1	0.295502	1.22731	0.0496514	0.431147	948.5	754.4	1049.9	1156.3	1416.6	938.4
ENSG00000104529	ENST00000530109	EEF1D	eukaryotic translation elongation factor 1 delta (guanine nucleotide exchange protein) [Source:HGNC Symbol;Acc:3211]	chr8:144661867-144681711	chr8:144662410-144665410	-1	-0.374927	0.771145	0.0495119	0.431147	517.3	1357	429.2	281.5	192.6	479.3
ENSG00000135763	ENST00000258243	URB2	URB2 ribosome biogenesis 2 homolog (S. cerevisiae) [Source:HGNC Symbol;Acc:28967]	chr1:229761981-229795946	chr1:229759481-229762481	1	0.253987	1.1925	0.0496345	0.431147	317	396.4	332.5	451.7	396.8	421.8
ENSG00000137942	ENST00000604705	FNBP1L	formin binding protein 1-like [Source:HGNC Symbol;Acc:20851]	chr1:93913688-94020218	chr1:93911339-93914339	1	0.229504	1.17243	0.0496666	0.431147	1860.5	1702.2	2005.1	2305.3	2453.2	1870.7
ENSG00000143549	ENST00000473036	TPM3	tropomyosin 3 [Source:HGNC Symbol;Acc:12012]	chr1:154127784-154167124	chr1:154155150-154158150	-1	0.219399	1.16425	0.0495771	0.431147	3309.7	3171.4	4180	4173.6	4304.1	4095.5
ENSG00000165156	ENST00000522655	ZHX1	zinc fingers and homeoboxes 1 [Source:HGNC Symbol;Acc:12871]	chr8:124260696-124287781	chr8:124287281-124290281	-1	0.253784	1.19233	0.0495275	0.431147	1532	1396.6	1644.8	1972.2	2108.1	1492.3
ENSG00000104886	ENST00000589791	PLEKHJ1	pleckstrin homology domain containing, family J member 1 [Source:HGNC Symbol;Acc:18211]	chr19:2230002-2237703	chr19:2236164-2239164	-1	-0.400837	0.757419	0.0497885	0.431838	237.5	475.5	245	176.8	126.7	294.6
ENSG00000161944	ENST00000380952	ASGR2	asialoglycoprotein receptor 2 [Source:HGNC Symbol;Acc:743]	chr17:7004641-7019019	chr17:7017628-7020628	-1	-0.338304	0.790971	0.0498937	0.432017	2728.7	4371.4	2674.1	2226.8	1897.4	3107.7
ENSG00000198431	ENST00000531689	TXNRD1	thioredoxin reductase 1 [Source:HGNC Symbol;Acc:12437]	chr12:104609557-104744061	chr12:104678273-104681273	1	0.184261	1.13623	0.0498918	0.432017	5767	4996.5	5432.6	6244.9	6603.5	5693.7
ENSG00000065154	ENST00000467675	OAT	ornithine aminotransferase [Source:HGNC Symbol;Acc:8091]	chr10:126085872-126107545	chr10:126096860-126099860	-1	0.242399	1.18296	0.050056	0.432111	3127.7	2203.3	2566	3167.1	3369.6	2982.6
ENSG00000112739	ENST00000490653	PRPF4B	pre-mRNA processing factor 4B [Source:HGNC Symbol;Acc:17346]	chr6:4021501-4065217	chr6:4058716-4061716	1	0.20473	1.15247	0.0500521	0.432111	3496.8	3062.4	3360.6	3884.8	4266.6	3404.3
ENSG00000114850	ENST00000463503	SSR3	signal sequence receptor, gamma (translocon-associated protein gamma) [Source:HGNC Symbol;Acc:11325]	chr3:156257929-156272973	chr3:156272134-156275134	-1	0.207692	1.15484	0.0500735	0.432111	7449.6	6522.3	8398	8821.9	9008.9	8284.8
ENSG00000132405	ENST00000427736	TBC1D14	TBC1 domain family, member 14 [Source:HGNC Symbol;Acc:29246]	chr4:6910969-7034845	chr4:6909475-6912475	1	-0.210786	0.864066	0.0500342	0.432111	974.1	1225.6	1136.3	964.8	950	932.3
ENSG00000160703	ENST00000422249	NLRX1	NLR family member X1 [Source:HGNC Symbol;Acc:29890]	chr11:119037277-119054725	chr11:119036617-119039617	1	-0.407364	0.754	0.0501331	0.43226	74.5	210.5	117.3	74.5	47.8	107
ENSG00000119446	ENST00000417201	RBM18	RNA binding motif protein 18 [Source:HGNC Symbol;Acc:28413]	chr9:124999903-125027118	chr9:125026618-125029618	-1	0.243556	1.18391	0.0502782	0.432782	787.9	643.3	788.4	895.3	997.8	788
ENSG00000145287	ENST00000515389	PLAC8	placenta-specific 8 [Source:HGNC Symbol;Acc:19254]	chr4:84011201-84058228	chr4:84035389-84038389	-1	0.363353	1.28641	0.0502501	0.432782	148.1	90.8	108.1	173.5	190	130.2
ENSG00000131100	ENST00000473248	ATP6V1E1	ATPase, H+ transporting, lysosomal 31kDa, V1 subunit E1 [Source:HGNC Symbol;Acc:857]	chr22:18074902-18111584	chr22:18077558-18080558	-1	0.194575	1.14439	0.0504685	0.434055	1104.1	1073.9	1289.7	1302.8	1354.6	1346
ENSG00000124570	ENST00000380529	SERPINB6	serpin peptidase inhibitor, clade B (ovalbumin), member 6 [Source:HGNC Symbol;Acc:8950]	chr6:2948393-2972090	chr6:2970940-2973940	-1	0.174944	1.12892	0.0505172	0.434109	846.7	828.1	875.9	969.8	1003	926.3
ENSG00000106484	ENST00000458161	MEST	mesoderm specific transcript [Source:HGNC Symbol;Acc:7028]	chr7:130126012-130146133	chr7:130131871-130134871	1	0.216111	1.1616	0.0506191	0.434618	1244.8	1094.2	1346.3	1397.8	1593.7	1347
ENSG00000025772	ENST00000372813	TOMM34	translocase of outer mitochondrial membrane 34 [Source:HGNC Symbol;Acc:15746]	chr20:43570771-43589127	chr20:43588627-43591627	-1	0.270783	1.20646	0.0507056	0.434996	1096.6	1588.9	1484.2	1750.5	1503.2	1911
ENSG00000001167	ENST00000341376	NFYA	nuclear transcription factor Y, alpha [Source:HGNC Symbol;Acc:7804]	chr6:41040684-41067715	chr6:41038184-41041184	1	0.18076	1.13348	0.0508128	0.435186	1294.4	1190.4	1379.3	1482.9	1522.6	1406.5
ENSG00000105767	ENST00000593506	CADM4	cell adhesion molecule 4 [Source:HGNC Symbol;Acc:30825]	chr19:44126520-44143991	chr19:44129623-44132623	-1	-0.396617	0.759637	0.0508017	0.435186	125.8	259.7	135.9	99	84	147.3
ENSG00000145592	ENST00000507642	RPL37	ribosomal protein L37 [Source:HGNC Symbol;Acc:10347]	chr5:40825364-40835437	chr5:40834209-40837209	-1	-0.265493	0.831914	0.0509832	0.435551	7097.9	9409.5	7257.6	6351.3	5437.7	7479.6
ENSG00000184454	ENST00000486262	NCMAP	noncompact myelin associated protein [Source:HGNC Symbol;Acc:29332]	chr1:24882602-24935819	chr1:24913455-24916455	1	-0.298811	0.812922	0.0509616	0.435551	350.9	291.7	255.3	224.2	266.3	213.9
ENSG00000214026	ENST00000462288	MRPL23	mitochondrial ribosomal protein L23 [Source:HGNC Symbol;Acc:10322]	chr11:1968508-2005752	chr11:1966284-1969284	1	-0.400699	0.757491	0.050983	0.435551	205.3	433.8	239.8	155.5	113.7	273.4
ENSG00000006194	ENST00000574674	ZNF263	zinc finger protein 263 [Source:HGNC Symbol;Acc:13056]	chr16:3313743-3351401	chr16:3337903-3340903	1	0.206469	1.15386	0.0512221	0.436421	694.4	659.3	577.4	759.4	744.5	749.7
ENSG00000060566	ENST00000602147	CREB3L3	cAMP responsive element binding protein 3-like 3 [Source:HGNC Symbol;Acc:18855]	chr19:4153598-4173051	chr19:4151165-4154165	1	-0.35376	0.782542	0.0515118	0.436421	336.9	628.3	440.5	320.8	274	413.7
ENSG00000078747	ENST00000461661	ITCH	itchy E3 ubiquitin protein ligase [Source:HGNC Symbol;Acc:13890]	chr20:32951041-33099198	chr20:33056806-33059806	1	0.212807	1.15894	0.0512222	0.436421	4518.1	3819	4556.7	5175.3	5492	4457.7
ENSG00000100242	ENST00000433561	SUN2	Sad1 and UNC84 domain containing 2 [Source:HGNC Symbol;Acc:14210]	chr22:39130730-39190148	chr22:39151139-39154139	-1	-0.404453	0.755523	0.0511549	0.436421	217.7	534.3	219.2	184.1	115	275.5
ENSG00000106144	ENST00000392925	CASP2	caspase 2, apoptosis-related cysteine peptidase [Source:HGNC Symbol;Acc:1503]	chr7:142985308-143004789	chr7:142982988-142985988	1	0.208615	1.15558	0.0515042	0.436421	591.8	616.5	634	786.4	696.7	665.9
ENSG00000163701	ENST00000295980	IL17RE	interleukin 17 receptor E [Source:HGNC Symbol;Acc:18439]	chr3:9944296-9958086	chr3:9941803-9944803	1	-0.372095	0.772659	0.0514958	0.436421	214.4	335.5	189.4	166.1	128	214.9
ENSG00000167840	ENST00000571076	ZNF232	zinc finger protein 232 [Source:HGNC Symbol;Acc:13026]	chr17:5008836-5026411	chr17:5014636-5017636	-1	0.244788	1.18492	0.0513989	0.436421	287.2	324.8	299.5	338	369.7	393.5
ENSG00000173085	ENST00000503391	COQ2	coenzyme Q2 4-hydroxybenzoate polyprenyltransferase [Source:HGNC Symbol;Acc:25223]	chr4:84182689-84206067	chr4:84205448-84208448	-1	0.276318	1.2111	0.0513212	0.436421	264	218	251.1	281.5	347.7	289.6
ENSG00000184983	ENST00000470753	NDUFA6	NADH dehydrogenase (ubiquinone) 1 alpha subcomplex, 6, 14kDa [Source:HGNC Symbol;Acc:7690]	chr22:42481529-42486959	chr22:42482839-42485839	-1	0.197528	1.14673	0.05139	0.436421	869.9	883.7	928.4	960.8	1143.9	1003.9
ENSG00000213523	ENST00000602875	SRA1	steroid receptor RNA activator 1 [Source:HGNC Symbol;Acc:11281]	chr5:139916925-139937895	chr5:139936531-139939531	-1	0.280017	1.21421	0.0514014	0.436421	288.8	405	394.2	473	417.5	468.2
ENSG00000065809	ENST00000494865	FAM107B	family with sequence similarity 107, member B [Source:HGNC Symbol;Acc:23726]	chr10:14560556-14816896	chr10:14597384-14600384	-1	0.249492	1.18879	0.0518691	0.436483	1479	1048.2	1389.5	1545.9	1712.6	1499.4
ENSG00000070087	ENST00000461930	PFN2	profilin 2 [Source:HGNC Symbol;Acc:8882]	chr3:149682691-149768575	chr3:149688191-149691191	-1	0.191244	1.14175	0.0516704	0.436483	3145.9	2759	3061.1	3363.5	3792.3	3173.3
ENSG00000104904	ENST00000589361	OAZ1	ornithine decarboxylase antizyme 1 [Source:HGNC Symbol;Acc:8095]	chr19:2269485-2273487	chr19:2268818-2271818	1	-0.34374	0.787996	0.0515678	0.436483	2189.9	3554	2182.1	1793	1461.9	2545.7
ENSG00000108733	ENST00000585380	PEX12	peroxisomal biogenesis factor 12 [Source:HGNC Symbol;Acc:8854]	chr17:33901814-33905882	chr17:33905382-33908382	-1	0.253412	1.19202	0.0516106	0.436483	248.3	245.8	274.8	290.5	337.4	310.8
ENSG00000114354	ENST00000490574	TFG	TRK-fused gene [Source:HGNC Symbol;Acc:11758]	chr3:100428205-100467810	chr3:100425722-100428722	1	0.176147	1.12986	0.0519034	0.436483	3060.6	2619	3073.5	3232.5	3390.3	3334.7
ENSG00000145246	ENST00000505476	ATP10D	ATPase, class V, type 10D [Source:HGNC Symbol;Acc:13549]	chr4:47487305-47595503	chr4:47577829-47580829	1	0.276461	1.21122	0.0518221	0.436483	196.2	191.3	223.4	239	283.1	242.2
ENSG00000147324	ENST00000521881	MFHAS1	malignant fibrous histiocytoma amplified sequence 1 [Source:HGNC Symbol;Acc:16982]	chr8:8640864-8751155	chr8:8717041-8720041	-1	0.205797	1.15332	0.0518377	0.436483	1287.8	1092	1100.3	1450.1	1357.2	1251.1
ENSG00000163513	ENST00000359013	TGFBR2	transforming growth factor, beta receptor II (70/80kDa) [Source:HGNC Symbol;Acc:11773]	chr3:30647994-30735634	chr3:30645593-30648593	1	0.181521	1.13408	0.0518539	0.436483	11354.4	11975.1	13118.4	14616.7	14049.8	12958.5
ENSG00000176624	ENST00000406189	MEX3C	mex-3 RNA binding family member C [Source:HGNC Symbol;Acc:28040]	chr18:48700920-48744674	chr18:48723190-48726190	-1	0.232263	1.17468	0.0517744	0.436483	2433.3	1940.5	2423	2816.8	2940.5	2359
ENSG00000066654	ENST00000431224	THUMPD1	THUMP domain containing 1 [Source:HGNC Symbol;Acc:23807]	chr16:20744986-20753406	chr16:20752906-20755906	-1	0.253753	1.1923	0.0519649	0.436642	2570.7	1925.5	2366.3	2862.6	3147.3	2358
ENSG00000100483	ENST00000569518	VCPKMT	valosin containing protein lysine (K) methyltransferase [Source:HGNC Symbol;Acc:20352]	chr14:50575350-50583318	chr14:50582695-50585695	-1	0.357072	1.28082	0.0521265	0.437117	96.8	64.1	81.3	103.9	104.7	132.2
ENSG00000105618	ENST00000445124	PRPF31	pre-mRNA processing factor 31 [Source:HGNC Symbol;Acc:15446]	chr19:54618837-54635140	chr19:54616659-54619659	1	-0.402026	0.756795	0.0522166	0.437117	89.4	222.3	98.8	66.3	72.4	107
ENSG00000111300	ENST00000548181	NAA25	N(alpha)-acetyltransferase 25, NatB auxiliary subunit [Source:HGNC Symbol;Acc:25783]	chr12:112464500-112546826	chr12:112472709-112475709	-1	0.24122	1.18199	0.052187	0.437117	1586.6	1205.3	1420.4	1739.8	1858.7	1477.2
ENSG00000135541	ENST00000488690	AHI1	Abelson helper integration site 1 [Source:HGNC Symbol;Acc:21575]	chr6:135604670-135818914	chr6:135818287-135821287	-1	0.267572	1.20378	0.0521919	0.437117	403.9	321.6	408.6	433.7	533.8	438.9
ENSG00000177602	ENST00000325418	GSG2	germ cell associated 2 (haspin) [Source:HGNC Symbol;Acc:19682]	chr17:3627211-3630067	chr17:3624711-3627711	1	0.301425	1.23236	0.0522779	0.437117	178.8	135.7	143.1	191.5	205.5	193.7
ENSG00000178927	ENST00000579751	C17orf62	chromosome 17 open reading frame 62 [Source:HGNC Symbol;Acc:28672]	chr17:80400465-80408705	chr17:80403306-80406306	-1	-0.373699	0.771801	0.0522759	0.437117	181.3	337.7	212	144.8	140.9	214.9
ENSG00000032444	ENST00000595889	PNPLA6	patatin-like phospholipase domain containing 6 [Source:HGNC Symbol;Acc:16268]	chr19:7598890-7626650	chr19:7604894-7607894	1	-0.394159	0.760933	0.0523787	0.437602	72	196.6	60.7	46.6	25.9	89.8
ENSG00000070413	ENST00000545799	DGCR2	DiGeorge syndrome critical region gene 2 [Source:HGNC Symbol;Acc:2845]	chr22:19023795-19109967	chr22:19109420-19112420	-1	-0.379049	0.768944	0.0524254	0.437634	581	1002.3	562	472.2	303.7	672
ENSG00000110719	ENST00000530063	TCIRG1	T-cell, immune regulator 1, ATPase, H+ transporting, lysosomal V0 subunit A3 [Source:HGNC Symbol;Acc:11647]	chr11:67806483-67818362	chr11:67815013-67818013	1	-0.376208	0.77046	0.0525387	0.438222	55.5	169.9	43.2	32.7	12.9	70.6
ENSG00000124380	ENST00000488986	SNRNP27	small nuclear ribonucleoprotein 27kDa (U4/U6.U5) [Source:HGNC Symbol;Acc:30240]	chr2:70120692-70132707	chr2:70121152-70124152	1	0.260827	1.19817	0.0526248	0.438583	846.7	822.8	1065.3	1135.1	1274.4	949.5
ENSG00000112299	ENST00000367928	VNN1	vanin 1 [Source:HGNC Symbol;Acc:12705]	chr6:133002729-133035188	chr6:133034688-133037688	-1	-0.363317	0.777375	0.0527568	0.438819	118.4	99.4	125.6	99.8	81.4	59.5
ENSG00000136709	ENST00000393006	WDR33	WD repeat domain 33 [Source:HGNC Symbol;Acc:25651]	chr2:128458596-128568761	chr2:128568245-128571245	-1	0.153582	1.11233	0.0527818	0.438819	2482.1	2362.5	2547.5	2691.6	2899.1	2670.8
ENSG00000187954	ENST00000533764	CYHR1	cysteine/histidine-rich 1 [Source:HGNC Symbol;Acc:17806]	chr8:145674965-145691060	chr8:145690317-145693317	-1	-0.401224	0.757216	0.0527491	0.438819	86.9	251.1	98.8	68.7	45.2	121.1
ENSG00000064932	ENST00000590446	SBNO2	strawberry notch homolog 2 (Drosophila) [Source:HGNC Symbol;Acc:29158]	chr19:1107636-1174282	chr19:1119617-1122617	-1	-0.376545	0.77028	0.0529913	0.439104	48.8	176.3	47.3	28.6	16.8	73.7
ENSG00000067334	ENST00000460191	DNTTIP2	deoxynucleotidyltransferase, terminal, interacting protein 2 [Source:HGNC Symbol;Acc:24013]	chr1:94333373-94345474	chr1:94344974-94347974	-1	0.246658	1.18646	0.0531922	0.439104	1689.2	1426.5	1942.3	1963.2	2318.8	1844.4
ENSG00000105223	ENST00000359274	PLD3	phospholipase D family, member 3 [Source:HGNC Symbol;Acc:17158]	chr19:40854363-40886346	chr19:40869401-40872401	1	-0.399675	0.758029	0.0535031	0.439104	247.5	543.9	287.2	195.6	116.3	337
ENSG00000107338	ENST00000377707	SHB	Src homology 2 domain containing adaptor protein B [Source:HGNC Symbol;Acc:10838]	chr9:37919131-38069210	chr9:38068708-38071708	-1	0.307778	1.2378	0.0530581	0.439104	195.3	207.3	219.2	271.7	210.7	320.9
ENSG00000110811	ENST00000536140	LEPREL2	leprecan-like 2 [Source:HGNC Symbol;Acc:19318]	chr12:6937572-6949018	chr12:6935688-6938688	1	-0.401159	0.757249	0.0534541	0.439104	134.1	325.9	130.7	115.4	72.4	158.4
ENSG00000112304	ENST00000476436	ACOT13	acyl-CoA thioesterase 13 [Source:HGNC Symbol;Acc:20999]	chr6:24667263-24705293	chr6:24685130-24688130	1	-0.227328	0.854216	0.0534665	0.439104	373.3	365.4	375.7	294.6	328.3	316.8
ENSG00000125630	ENST00000409894	POLR1B	polymerase (RNA) I polypeptide B, 128kDa [Source:HGNC Symbol;Acc:20454]	chr2:113299492-113334635	chr2:113297303-113300303	1	0.195793	1.14535	0.0529641	0.439104	1754.6	1521.6	1757	2081.1	1963.4	1773.8
ENSG00000131773	ENST00000522433	KHDRBS3	KH domain containing, RNA binding, signal transduction associated 3 [Source:HGNC Symbol;Acc:18117]	chr8:136469700-136668965	chr8:136603074-136606074	1	0.215482	1.16109	0.0531326	0.439104	643.9	743.7	795.6	822.5	909.9	834.4
ENSG00000141569	ENST00000540812	TRIM65	tripartite motif containing 65 [Source:HGNC Symbol;Acc:27316]	chr17:73876416-73893084	chr17:73892221-73895221	-1	-0.304076	0.809961	0.0532672	0.439104	336	473.4	330.4	288.1	262.4	330.9
ENSG00000141720	ENST00000581097	PIP4K2B	phosphatidylinositol-5-phosphate 4-kinase, type II, beta [Source:HGNC Symbol;Acc:8998]	chr17:36921942-36956379	chr17:36955879-36958879	-1	-0.156593	0.897141	0.0531478	0.439104	2599.6	2717.3	2584.6	2447.7	2197.3	2406.4
ENSG00000149657	ENST00000253001	LSM14B	LSM14B, SCD6 homolog B (S. cerevisiae) [Source:HGNC Symbol;Acc:15887]	chr20:60697517-60710434	chr20:60695017-60698017	1	-0.213955	0.86217	0.0534984	0.439104	1089.2	1164.7	932.5	866.6	881.5	965.6
ENSG00000155876	ENST00000380527	RRAGA	Ras-related GTP binding A [Source:HGNC Symbol;Acc:16963]	chr9:19049372-19051019	chr9:19046872-19049872	1	0.180776	1.13349	0.0533405	0.439104	1479.8	1327.1	1248.5	1559	1520	1552.8
ENSG00000188211	ENST00000338965	NCR3LG1	natural killer cell cytotoxicity receptor 3 ligand 1 [Source:HGNC Symbol;Acc:42400]	chr11:17373273-17398888	chr11:17370773-17373773	1	0.19856	1.14755	0.0531515	0.439104	1964	1957.6	2005.1	2560.6	2290.4	2012.9
ENSG00000197363	ENST00000525105	ZNF517	zinc finger protein 517 [Source:HGNC Symbol;Acc:27984]	chr8:146024261-146036554	chr8:146025755-146028755	1	-0.344627	0.787511	0.0532852	0.439104	360.9	557.8	329.4	308.5	240.4	359.2
ENSG00000205352	ENST00000379786	PRR13	proline rich 13 [Source:HGNC Symbol;Acc:24528]	chr12:53835389-53840429	chr12:53833046-53836046	1	0.206147	1.1536	0.0529693	0.439104	455.2	428.5	475.5	524.6	514.4	545.9
ENSG00000228474	ENST00000456793	OST4	oligosaccharyltransferase 4 homolog (S. cerevisiae) [Source:HGNC Symbol;Acc:32483]	chr2:27293340-27294641	chr2:27294141-27297141	-1	-0.349649	0.784775	0.0534349	0.439104	598.4	866.6	567.1	434.5	363.2	669
ENSG00000172428	ENST00000489698	MYEOV2	myeloma overexpressed 2 [Source:HGNC Symbol;Acc:21314]	chr2:241065980-241076224	chr2:241075093-241078093	-1	-0.364102	0.776953	0.0535603	0.43922	212.7	280	200.7	125.2	134.4	226
ENSG00000133027	ENST00000255389	PEMT	phosphatidylethanolamine N-methyltransferase [Source:HGNC Symbol;Acc:8830]	chr17:17408877-17495022	chr17:17494514-17497514	-1	-0.401433	0.757106	0.0536087	0.439265	61.2	132.5	65.9	51.6	27.1	68.6
ENSG00000140297	ENST00000560210	GCNT3	glucosaminyl (N-acetyl) transferase 3, mucin type [Source:HGNC Symbol;Acc:4205]	chr15:59887074-59932438	chr15:59906230-59909230	1	0.265657	1.20218	0.053676	0.43929	216.8	188.1	223.4	252.1	249.5	274.4
ENSG00000196961	ENST00000593788	AP2A1	adaptor-related protein complex 2, alpha 1 subunit [Source:HGNC Symbol;Acc:561]	chr19:50270225-50310370	chr19:50301449-50304449	1	-0.349861	0.78466	0.0536977	0.43929	419.6	765.1	485.8	407.5	312.8	483.3
ENSG00000176248	ENST00000483432	ANAPC2	anaphase promoting complex subunit 2 [Source:HGNC Symbol;Acc:19989]	chr9:140069236-140082989	chr9:140074429-140077429	-1	-0.386658	0.764899	0.0537738	0.439468	61.2	165.6	47.3	36	19.4	74.7
ENSG00000182372	ENST00000518780	CLN8	ceroid-lipofuscinosis, neuronal 8 (epilepsy, progressive with mental retardation) [Source:HGNC Symbol;Acc:2079]	chr8:1703944-1734738	chr8:1701447-1704447	1	-0.248446	0.841802	0.0538054	0.439468	493.3	566.3	460.1	418.2	372.2	460.1
ENSG00000168734	ENST00000372892	PKIG	protein kinase (cAMP-dependent, catalytic) inhibitor gamma [Source:HGNC Symbol;Acc:9019]	chr20:43160426-43252888	chr20:43157926-43160926	1	-0.328184	0.796539	0.0540111	0.440796	334.4	489.4	357.2	304.4	224.9	352.1
ENSG00000144278	ENST00000450838	GALNT13	UDP-N-acetyl-alpha-D-galactosamine:polypeptide N-acetylgalactosaminyltransferase 13 (GalNAc-T13) [Source:HGNC Symbol;Acc:23242]	chr2:154728426-155310361	chr2:155155592-155158592	1	0.270704	1.2064	0.0540967	0.441142	315.3	284.2	340.7	369.1	456.3	345.1
ENSG00000108651	ENST00000490218	UTP6	UTP6, small subunit (SSU) processome component, homolog (yeast) [Source:HGNC Symbol;Acc:18279]	chr17:30187923-30228784	chr17:30227859-30230859	-1	0.191918	1.14228	0.0546088	0.443642	1358.2	1134.8	1315.4	1483.7	1518.7	1389.4
ENSG00000122861	ENST00000372764	PLAU	plasminogen activator, urokinase [Source:HGNC Symbol;Acc:9052]	chr10:75668935-75677255	chr10:75668415-75671415	1	0.355842	1.27973	0.0546201	0.443642	69.5	86.6	79.3	89.2	104.7	136.2
ENSG00000198624	ENST00000521308	CCDC69	coiled-coil domain containing 69 [Source:HGNC Symbol;Acc:24487]	chr5:150560613-150603706	chr5:150603154-150606154	-1	-0.210475	0.864253	0.0545937	0.443642	1114	1358.1	1261.9	1087.6	965.5	1131.1
ENSG00000205544	ENST00000575427	TMEM256	transmembrane protein 256 [Source:HGNC Symbol;Acc:28618]	chr17:7306294-7307456	chr17:7306299-7309299	-1	-0.372275	0.772563	0.0545374	0.443642	206.9	200.9	118.4	103.1	102.1	155.4
ENSG00000232640	ENST00000413088			chr6:170125187-170125950	chr6:170125450-170128450	-1	-0.373091	0.772127	0.0545331	0.443642	95.2	180.6	134.8	76.9	106	97.9
ENSG00000196208	ENST00000234142	GREB1	growth regulation by estrogen in breast cancer 1 [Source:HGNC Symbol;Acc:24885]	chr2:11674242-11782914	chr2:11693979-11696979	1	-0.21237	0.863118	0.0546798	0.443774	3908.1	4814.8	3882.5	3649.9	3259.8	3834.2
ENSG00000101464	ENST00000462389	PIGU	phosphatidylinositol glycan anchor biosynthesis, class U [Source:HGNC Symbol;Acc:15791]	chr20:33148346-33264910	chr20:33264394-33267394	-1	0.169677	1.12481	0.0547894	0.444311	1604.8	1613.5	1838.3	1929.7	1892.3	1896.9
ENSG00000187778	ENST00000548646	MCRS1	microspherule protein 1 [Source:HGNC Symbol;Acc:6960]	chr12:49950327-49961936	chr12:49953063-49956063	-1	-0.388879	0.763723	0.0549045	0.444892	307.1	637.9	356.1	275.8	166.7	393.5
ENSG00000119684	ENST00000556257	MLH3	mutL homolog 3 [Source:HGNC Symbol;Acc:7128]	chr14:75480467-75518235	chr14:75517660-75520660	-1	0.227538	1.17083	0.0550114	0.445405	401.4	344.1	400.4	454.2	476.9	433.9
ENSG00000013561	ENST00000515613	RNF14	ring finger protein 14 [Source:HGNC Symbol;Acc:10058]	chr5:141337893-141369856	chr5:141346216-141349216	1	0.240423	1.18134	0.0552236	0.446114	442	361.2	427.2	481.2	541.6	462.1
ENSG00000086475	ENST00000327347	SEPHS1	selenophosphate synthetase 1 [Source:HGNC Symbol;Acc:19685]	chr10:13359424-13390297	chr10:13389797-13392797	-1	0.153913	1.11258	0.0554606	0.446114	1218.3	1181.8	1177.5	1295.5	1352	1353.1
ENSG00000095539	ENST00000521006	SEMA4G	sema domain, immunoglobulin domain (Ig), transmembrane domain (TM) and short cytoplasmic domain, (semaphorin) 4G [Source:HGNC Symbol;Acc:10735]	chr10:102729275-102745628	chr10:102726780-102729780	1	-0.342798	0.78851	0.0554098	0.446114	1972.3	3387.3	1958.7	1823.3	1302.9	2212.7
ENSG00000100079	ENST00000215886	LGALS2	lectin, galactoside-binding, soluble, 2 [Source:HGNC Symbol;Acc:6562]	chr22:37966255-37978623	chr22:37975587-37978587	-1	-0.368608	0.774529	0.0558698	0.446114	173	321.6	226.4	153.9	126.7	214.9
ENSG00000101266	ENST00000608490	CSNK2A1	casein kinase 2, alpha 1 polypeptide [Source:HGNC Symbol;Acc:2457]	chr20:459116-524465	chr20:488706-491706	-1	0.201963	1.15026	0.0559786	0.446114	5763.7	5076.6	6025.5	6721.2	7076.6	5808.8
ENSG00000104756	ENST00000520405	KCTD9	potassium channel tetramerization domain containing 9 [Source:HGNC Symbol;Acc:22401]	chr8:25285366-25315992	chr8:25307627-25310627	-1	0.2862	1.21942	0.0555062	0.446114	494.9	411.4	570.2	594.9	744.5	529.7
ENSG00000106346	ENST00000479544	USP42	ubiquitin specific peptidase 42 [Source:HGNC Symbol;Acc:20068]	chr7:6144515-6201195	chr7:6142106-6145106	1	0.21013	1.15679	0.0555483	0.446114	422.1	396.4	427.2	473	515.7	472.2
ENSG00000111328	ENST00000535796	CDK2AP1	cyclin-dependent kinase 2 associated protein 1 [Source:HGNC Symbol;Acc:14002]	chr12:123745528-123756881	chr12:123752331-123755331	-1	0.247284	1.18697	0.0552594	0.446114	508.2	672.1	652.6	770.9	775.5	672
ENSG00000111339	ENST00000544616	ART4	ADP-ribosyltransferase 4 (Dombrock blood group) [Source:HGNC Symbol;Acc:726]	chr12:14978503-14996429	chr12:14995496-14998496	-1	-0.201203	0.869825	0.0559855	0.446114	849.2	853.8	933.6	697.2	829.8	746.7
ENSG00000113356	ENST00000503973	POLR3G	polymerase (RNA) III (DNA directed) polypeptide G (32kD) [Source:HGNC Symbol;Acc:30075]	chr5:89767565-89810370	chr5:89768181-89771181	1	0.353978	1.27808	0.0561274	0.446114	132.4	76.9	128.7	149.8	182.2	144.3
ENSG00000122729	ENST00000379923	ACO1	aconitase 1, soluble [Source:HGNC Symbol;Acc:117]	chr9:32384618-32454767	chr9:32382118-32385118	1	0.200211	1.14887	0.0556308	0.446114	1415.3	1176.5	1379.3	1478.8	1662.2	1473.1
ENSG00000132604	ENST00000566051	TERF2	telomeric repeat binding factor 2 [Source:HGNC Symbol;Acc:11729]	chr16:69389464-69442474	chr16:69394874-69397874	-1	0.187997	1.13918	0.0560914	0.446114	779.6	765.1	887.3	916.6	943.5	933.3
ENSG00000136052	ENST00000415674	SLC41A2	solute carrier family 41 (magnesium transporter), member 2 [Source:HGNC Symbol;Acc:31045]	chr12:105196331-105352522	chr12:105351571-105354571	-1	0.265728	1.20224	0.0551748	0.446114	320.3	255.4	340.7	374	405.9	354.2
ENSG00000137274	ENST00000380379	BPHL	biphenyl hydrolase-like (serine hydrolase) [Source:HGNC Symbol;Acc:1094]	chr6:3118608-3153812	chr6:3116426-3119426	1	-0.250785	0.840439	0.0558798	0.446114	330.2	360.1	298.5	267.6	255.9	288.6
ENSG00000156232	ENST00000286760	WHAMM	WAS protein homolog associated with actin, golgi membranes and microtubules [Source:HGNC Symbol;Acc:30493]	chr15:83478380-83503611	chr15:83475880-83478880	1	0.240472	1.18138	0.0561459	0.446114	239.2	232.9	247	279.1	290.8	296.6
ENSG00000158470	ENST00000371711	B4GALT5	UDP-Gal:betaGlcNAc beta 1,4- galactosyltransferase, polypeptide 5 [Source:HGNC Symbol;Acc:928]	chr20:48249482-48330415	chr20:48329915-48332915	-1	0.138157	1.1005	0.0552854	0.446114	2289.3	2190.5	2257.2	2508.3	2507.5	2422.6
ENSG00000159176	ENST00000531916	CSRP1	cysteine and glycine-rich protein 1 [Source:HGNC Symbol;Acc:2469]	chr1:201452658-201478584	chr1:201478084-201481084	-1	-0.315992	0.803299	0.0560485	0.446114	445.3	634.7	528	368.3	332.2	521.6
ENSG00000164751	ENST00000518986	PEX2	peroxisomal biogenesis factor 2 [Source:HGNC Symbol;Acc:9717]	chr8:77892494-77913280	chr8:77898263-77901263	-1	-0.240448	0.846482	0.0556731	0.446114	558.7	429.6	507.4	415.7	408.4	419.7
ENSG00000167395	ENST00000564189	ZNF646	zinc finger protein 646 [Source:HGNC Symbol;Acc:29004]	chr16:31085743-31095517	chr16:31083244-31086244	1	-0.380671	0.76808	0.0558415	0.446114	176.3	340.9	164.7	152.2	116.3	182.6
ENSG00000170854	ENST00000360258	MINA	MYC induced nuclear antigen [Source:HGNC Symbol;Acc:19441]	chr3:97660662-97691301	chr3:97690431-97693431	-1	0.206024	1.1535	0.0559491	0.446114	768.1	677.5	772	880.6	922.9	786
ENSG00000172482	ENST00000470255	AGXT	alanine-glyoxylate aminotransferase [Source:HGNC Symbol;Acc:341]	chr2:241807896-241819919	chr2:241813830-241816830	1	-0.395466	0.760244	0.055431	0.446114	238.4	639	259.4	215.2	164.2	315.8
ENSG00000188021	ENST00000338222	UBQLN2	ubiquilin 2 [Source:HGNC Symbol;Acc:12509]	chrX:56590026-56593443	chrX:56587526-56590526	1	0.203505	1.15149	0.0560515	0.446114	715.1	615.5	706.1	829.8	800.1	741.6
ENSG00000188130	ENST00000488504	MAPK12	mitogen-activated protein kinase 12 [Source:HGNC Symbol;Acc:6874]	chr22:50683879-50700254	chr22:50699474-50702474	-1	-0.395208	0.76038	0.0554137	0.446114	62.9	168.8	77.2	55.6	24.6	82.7
ENSG00000273319	ENST00000608412			chr7:130621223-130624420	chr7:130618723-130621723	1	0.355775	1.27967	0.0559492	0.446114	71.2	56.6	82.3	90	117.6	89.8
ENSG00000105287	ENST00000593363	PRKD2	protein kinase D2 [Source:HGNC Symbol;Acc:17293]	chr19:47177532-47220384	chr19:47219869-47222869	-1	-0.396289	0.75981	0.0565231	0.447026	83.6	198.7	108.1	67.1	47.8	114
ENSG00000116957	ENST00000366601	TBCE	tubulin folding cofactor E [Source:HGNC Symbol;Acc:11582]	chr1:235530675-235612283	chr1:235528175-235531175	1	0.225695	1.16934	0.0563559	0.447026	964.2	820.6	1010.8	1091.7	1235.7	995.9
ENSG00000135316	ENST00000444272	SYNCRIP	synaptotagmin binding, cytoplasmic RNA interacting protein [Source:HGNC Symbol;Acc:16918]	chr6:86318053-86353510	chr6:86353010-86356010	-1	0.247981	1.18754	0.0564969	0.447026	4744	3777.3	4605.1	5137.7	6281.7	4508.2
ENSG00000147457	ENST00000520102	CHMP7	charged multivesicular body protein 7 [Source:HGNC Symbol;Acc:28439]	chr8:23101150-23119512	chr8:23111616-23114616	1	0.212104	1.15838	0.056521	0.447026	538	648.6	643.3	740.6	703.1	698.2
ENSG00000152484	ENST00000282344	USP12	ubiquitin specific peptidase 12 [Source:HGNC Symbol;Acc:20485]	chr13:27640293-27746033	chr13:27745533-27748533	-1	0.248078	1.18762	0.0565193	0.447026	999.8	896.5	1063.3	1233.3	1379.1	980.7
ENSG00000166847	ENST00000563998	DCTN5	dynactin 5 (p25) [Source:HGNC Symbol;Acc:24594]	chr16:23652713-23681195	chr16:23650292-23653292	1	0.155462	1.11378	0.0563931	0.447026	3703.7	3490.9	3720.9	4149.1	4269.2	3796.8
ENSG00000139116	ENST00000552475	KIF21A	kinesin family member 21A [Source:HGNC Symbol;Acc:19349]	chr12:39687030-39837192	chr12:39725326-39728326	-1	0.259285	1.19689	0.0565958	0.447256	2022.8	1533.4	2109	2468.2	2542.4	1943.3
ENSG00000002586	ENST00000449611	CD99	CD99 molecule [Source:HGNC Symbol;Acc:7082]	chrX:2609220-2659350	chrX:2607041-2610041	1	-0.260621	0.834729	0.0567112	0.447476	2360.4	2869	2420.9	2051.6	1669.9	2500.3
ENSG00000112773	ENST00000412306	FAM46A	family with sequence similarity 46, member A [Source:HGNC Symbol;Acc:18345]	chr6:82201156-82462491	chr6:82461029-82464029	-1	0.246457	1.18629	0.0566751	0.447476	795.4	602.7	835.8	930.5	934.5	842.5
ENSG00000108375	ENST00000580014	RNF43	ring finger protein 43 [Source:HGNC Symbol;Acc:18505]	chr17:56429861-56494956	chr17:56494456-56497456	-1	-0.182891	0.880936	0.0568028	0.447508	1616.4	1883.8	1634.5	1502.5	1423.1	1559.9
ENSG00000197933	ENST00000545749	ZNF823	zinc finger protein 823 [Source:HGNC Symbol;Acc:30936]	chr19:11832080-11849824	chr19:11849288-11852288	-1	0.256414	1.19451	0.0567959	0.447508	247.5	241.5	296.4	306.9	341.2	313.8
ENSG00000132170	ENST00000397000	PPARG	peroxisome proliferator-activated receptor gamma [Source:HGNC Symbol;Acc:9236]	chr3:12328867-12475855	chr3:12351387-12354387	1	0.185557	1.13726	0.0568973	0.447864	753.2	709.5	723.6	889.6	784.6	829.4
ENSG00000138326	ENST00000478655	RPS24	ribosomal protein S24 [Source:HGNC Symbol;Acc:10411]	chr10:79793518-79816570	chr10:79791121-79794121	1	-0.16583	0.891416	0.0569355	0.447864	16590.9	14238.3	15171.8	13614.2	13783.5	13385.3
ENSG00000065361	ENST00000549472	ERBB3	v-erb-b2 avian erythroblastic leukemia viral oncogene homolog 3 [Source:HGNC Symbol;Acc:3431]	chr12:56473641-56497289	chr12:56477803-56480803	1	-0.150719	0.900802	0.0569966	0.448	8674.5	9029.1	8252.9	7920.9	7371.3	7990.2
ENSG00000157827	ENST00000475377	FMNL2	formin-like 2 [Source:HGNC Symbol;Acc:18267]	chr2:153191751-153506348	chr2:153473592-153476592	1	0.207166	1.15442	0.0571657	0.448813	5467.4	4697.3	5519.1	6559.2	6422.6	5334.5
ENSG00000213593	ENST00000529403	TMX2	thioredoxin-related transmembrane protein 2 [Source:HGNC Symbol;Acc:30739]	chr11:57480072-57508445	chr11:57477586-57480586	1	0.20634	1.15376	0.0571879	0.448813	1709.1	1362.4	1454.4	1708.7	1894.8	1684
ENSG00000153208	ENST00000473065	MERTK	c-mer proto-oncogene tyrosine kinase [Source:HGNC Symbol;Acc:7027]	chr2:112656056-112787138	chr2:112752447-112755447	1	0.180436	1.13323	0.0572511	0.448964	1705.8	1964	1992.7	2108.1	2073.2	2278.3
ENSG00000214106	ENST00000397551	PAXIP1-AS2	PAXIP1 antisense RNA 2 [Source:HGNC Symbol;Acc:48958]	chr7:154720208-154741618	chr7:154717727-154720727	1	-0.350132	0.784512	0.0573544	0.44943	84.4	109	79.3	66.3	69.8	59.5
ENSG00000079313	ENST00000170168	REXO1	REX1, RNA exonuclease 1 homolog (S. cerevisiae) [Source:HGNC Symbol;Acc:24616]	chr19:1815248-1848452	chr19:1847952-1850952	-1	-0.390992	0.762605	0.0575281	0.450101	59.6	179.5	64.8	45.8	32.3	81.7
ENSG00000144451	ENST00000413312	SPAG16	sperm associated antigen 16 [Source:HGNC Symbol;Acc:23225]	chr2:214149113-215275225	chr2:214146640-214149640	1	-0.265864	0.831701	0.0575069	0.450101	390.6	298.1	399.4	295.4	298.6	287.6
ENSG00000100603	ENST00000557663	SNW1	SNW domain containing 1 [Source:HGNC Symbol;Acc:16696]	chr14:78183942-78227550	chr14:78226999-78229999	-1	0.193136	1.14325	0.0576896	0.450675	1639.6	1424.4	1716.9	1879.8	1932.3	1706.2
ENSG00000163170	ENST00000469676	BOLA3	bolA family member 3 [Source:HGNC Symbol;Acc:24415]	chr2:74362525-74375121	chr2:74374539-74377539	-1	0.257911	1.19575	0.0576587	0.450675	402.2	346.2	428.2	435.4	557.1	454
ENSG00000125952	ENST00000341653	MAX	MYC associated factor X [Source:HGNC Symbol;Acc:6913]	chr14:65472892-65569413	chr14:65568605-65571605	-1	0.234772	1.17672	0.0578845	0.451508	552.9	722.3	611.4	739.8	701.8	814.3
ENSG00000183520	ENST00000488453	UTP11L	UTP11-like, U3 small nucleolar ribonucleoprotein, (yeast) [Source:HGNC Symbol;Acc:24329]	chr1:38474930-38490496	chr1:38479755-38482755	1	0.228136	1.17132	0.0578453	0.451508	763.1	730.9	957.2	991.9	1008.2	917.2
ENSG00000226479	ENST00000426077	TMEM185B	transmembrane protein 185B [Source:HGNC Symbol;Acc:18896]	chr2:120978854-120980984	chr2:120980484-120983484	-1	0.250997	1.19003	0.0579499	0.451674	203.6	222.3	217.2	269.2	266.3	246.2
ENSG00000173226	ENST00000471726	IQCB1	IQ motif containing B1 [Source:HGNC Symbol;Acc:28949]	chr3:121488610-121553926	chr3:121553339-121556339	-1	0.246166	1.18605	0.0581105	0.45258	831	730.9	838.9	966.5	1136.1	809.2
ENSG00000079385	ENST00000352591	CEACAM1	carcinoembryonic antigen-related cell adhesion molecule 1 (biliary glycoprotein) [Source:HGNC Symbol;Acc:1814]	chr19:43011456-43065386	chr19:43032098-43035098	-1	0.210144	1.1568	0.0586442	0.453797	3048.2	3293.2	4020.4	4199	4076.6	3855.4
ENSG00000089234	ENST00000547043	BRAP	BRCA1 associated protein [Source:HGNC Symbol;Acc:1099]	chr12:112079950-112123790	chr12:112110615-112113615	-1	0.198277	1.14733	0.0584918	0.453797	534.7	569.5	599	677.6	678.6	616.5
ENSG00000103199	ENST00000585977	ZNF500	zinc finger protein 500 [Source:HGNC Symbol;Acc:23716]	chr16:4798240-4817625	chr16:4817125-4820125	-1	-0.390882	0.762663	0.0585895	0.453797	72.8	129.3	66.9	65.5	32.3	65.6
ENSG00000108256	ENST00000579665	NUFIP2	nuclear fragile X mental retardation protein interacting protein 2 [Source:HGNC Symbol;Acc:17634]	chr17:27582854-27621136	chr17:27620633-27623633	-1	0.1954	1.14504	0.0583862	0.453797	3172.4	2795.3	3062.2	3672.8	3718.6	3050.2
ENSG00000131697	ENST00000506941	NPHP4	nephronophthisis 4 [Source:HGNC Symbol;Acc:19104]	chr1:5922871-6052533	chr1:5937026-5940026	-1	-0.37734	0.769856	0.0586661	0.453797	141.5	281	166.7	111.3	104.7	174.6
ENSG00000144283	ENST00000481115	PKP4	plakophilin 4 [Source:HGNC Symbol;Acc:9026]	chr2:159313476-159539391	chr2:159431353-159434353	1	0.139039	1.10117	0.0586571	0.453797	3807.2	3623.4	3865	4307	4142.6	4027.9
ENSG00000156413	ENST00000524754	FUT6	fucosyltransferase 6 (alpha (1,3) fucosyltransferase) [Source:HGNC Symbol;Acc:4017]	chr19:5830621-5839742	chr19:5839203-5842203	-1	-0.377911	0.769551	0.0584328	0.453797	110.1	214.8	120.4	112.9	73.7	107
ENSG00000169446	ENST00000305963	MMGT1	membrane magnesium transporter 1 [Source:HGNC Symbol;Acc:28100]	chrX:135044229-135056222	chrX:135055722-135058722	-1	0.212993	1.15909	0.0584279	0.453797	840.9	735.2	870.8	947.7	1056	872.8
ENSG00000188554	ENST00000341165	NBR1	neighbor of BRCA1 gene 1 [Source:HGNC Symbol;Acc:6746]	chr17:41322498-41363708	chr17:41319998-41322998	1	-0.170134	0.88876	0.0584685	0.453797	6343.9	5709.2	6282.8	5722	5507.5	4968.3
ENSG00000146904	ENST00000497891	EPHA1	EPH receptor A1 [Source:HGNC Symbol;Acc:3385]	chr7:143087382-143105985	chr7:143104243-143107243	-1	-0.385788	0.765361	0.0587726	0.454277	104.3	175.2	106	73.7	53	118.1
ENSG00000124406	ENST00000506713	ATP8A1	ATPase, aminophospholipid transporter (APLT), class I, type 8A, member 1 [Source:HGNC Symbol;Acc:13531]	chr4:42410390-42659122	chr4:42557752-42560752	-1	-0.28314	0.8218	0.058825	0.454303	253.3	202	217.2	185.8	187.4	161.4
ENSG00000175582	ENST00000541588	RAB6A	RAB6A, member RAS oncogene family [Source:HGNC Symbol;Acc:9786]	chr11:73386683-73472182	chr11:73471619-73474619	-1	0.252034	1.19088	0.0588648	0.454303	4310.4	3256.9	4301.4	4948.6	5467.4	4051.1
ENSG00000140948	ENST00000268616	ZCCHC14	zinc finger, CCHC domain containing 14 [Source:HGNC Symbol;Acc:24134]	chr16:87439852-87525651	chr16:87525151-87528151	-1	-0.152742	0.899539	0.0589666	0.454746	2673.3	2668.1	2479.6	2379.8	2413.2	2213.7
ENSG00000101400	ENST00000217381	SNTA1	syntrophin, alpha 1 [Source:HGNC Symbol;Acc:11167]	chr20:31995761-32031698	chr20:32031198-32034198	-1	-0.38747	0.764469	0.059173	0.454807	94.4	177.4	91.6	67.1	54.3	105.9
ENSG00000154429	ENST00000366686	CCSAP	centriole, cilia and spindle-associated protein [Source:HGNC Symbol;Acc:29578]	chr1:229456758-229479041	chr1:229475880-229478880	-1	0.26369	1.20055	0.0591144	0.454807	684.5	492.6	639.2	774.2	822	647.8
ENSG00000185049	ENST00000382882	NELFA	negative elongation factor complex member A [Source:HGNC Symbol;Acc:12768]	chr4:1984441-2043630	chr4:2011337-2014337	-1	-0.372242	0.772581	0.0591102	0.454807	171.3	330.2	181.2	150.6	116.3	192.7
ENSG00000186111	ENST00000539785	PIP5K1C	phosphatidylinositol-4-phosphate 5-kinase, type I, gamma [Source:HGNC Symbol;Acc:8996]	chr19:3630181-3700477	chr19:3699963-3702963	-1	-0.388292	0.764034	0.0591969	0.454807	145.7	285.3	165.7	130.9	67.2	172.5
ENSG00000213339	ENST00000585885	QTRT1	queuine tRNA-ribosyltransferase 1 [Source:HGNC Symbol;Acc:23797]	chr19:10812106-10824113	chr19:10809630-10812630	1	-0.379239	0.768843	0.0590473	0.454807	58.8	196.6	67.9	36	27.1	93.8
ENSG00000104885	ENST00000478937	DOT1L	DOT1-like histone H3K79 methyltransferase [Source:HGNC Symbol;Acc:24948]	chr19:2164148-2232577	chr19:2161697-2164697	1	-0.372206	0.7726	0.0592955	0.454881	351.7	733	340.7	303.6	252	405.6
ENSG00000183726	ENST00000487234	TMEM50A	transmembrane protein 50A [Source:HGNC Symbol;Acc:30590]	chr1:25664408-25688852	chr1:25666583-25669583	1	0.189726	1.14055	0.0592628	0.454881	1935.9	1740.6	2010.2	2158	2388.6	2000.8
ENSG00000011007	ENST00000418390	TCEB3	transcription elongation factor B (SIII), polypeptide 3 (110kDa, elongin A) [Source:HGNC Symbol;Acc:11620]	chr1:24069645-24088549	chr1:24067145-24070145	1	0.187316	1.13864	0.0596154	0.455285	1140.5	1311.1	1326.8	1535.2	1361	1435.8
ENSG00000102786	ENST00000491997	INTS6	integrator complex subunit 6 [Source:HGNC Symbol;Acc:14879]	chr13:51928213-52028400	chr13:52025203-52028203	-1	0.246986	1.18673	0.0595968	0.455285	1261.3	1071.7	1346.3	1551.6	1686.8	1225.9
ENSG00000131446	ENST00000514283	MGAT1	mannosyl (alpha-1,3-)-glycoprotein beta-1,2-N-acetylglucosaminyltransferase [Source:HGNC Symbol;Acc:7044]	chr5:180217541-180242652	chr5:180230423-180233423	-1	-0.350609	0.784253	0.0595711	0.455285	624.9	920	558.9	509	330.9	660.9
ENSG00000171490	ENST00000572090	RSL1D1	ribosomal L1 domain containing 1 [Source:HGNC Symbol;Acc:24534]	chr16:11929056-11945442	chr16:11944865-11947865	-1	0.219232	1.16411	0.0594369	0.455285	12978.2	13269.1	15659.7	16448.2	18441.8	14594
ENSG00000198546	ENST00000361518	ZNF511	zinc finger protein 511 [Source:HGNC Symbol;Acc:28445]	chr10:135121979-135166033	chr10:135119479-135122479	1	-0.370507	0.773511	0.0595947	0.455285	165.5	245.8	131.7	119.5	89.2	158.4
ENSG00000231925	ENST00000480730	TAPBP	TAP binding protein (tapasin) [Source:HGNC Symbol;Acc:11566]	chr6:33267471-33282164	chr6:33281326-33284326	-1	-0.282958	0.821904	0.0595029	0.455285	873.2	1247	926.4	828.2	657.9	926.3
ENSG00000153574	ENST00000283646	RPIA	ribose 5-phosphate isomerase A [Source:HGNC Symbol;Acc:10297]	chr2:88991162-89050452	chr2:88988662-88991662	1	0.17267	1.12714	0.0597069	0.455457	718.4	728.7	746.2	847	847.9	793.1
ENSG00000198894	ENST00000554447	CIPC	CLOCK-interacting pacemaker [Source:HGNC Symbol;Acc:20365]	chr14:77564440-77583630	chr14:77562956-77565956	1	0.239223	1.18036	0.059727	0.455457	410.5	331.2	423	489.4	457.6	455.1
ENSG00000178105	ENST00000526794	DDX10	DEAD (Asp-Glu-Ala-Asp) box polypeptide 10 [Source:HGNC Symbol;Acc:2735]	chr11:108535752-108811657	chr11:108533349-108536349	1	0.235563	1.17737	0.0598211	0.455835	821.8	689.2	866.7	955	1065	834.4
ENSG00000125485	ENST00000310532	DDX31	DEAD (Asp-Glu-Ala-Asp) box polypeptide 31 [Source:HGNC Symbol;Acc:16715]	chr9:135468384-135545788	chr9:135545288-135548288	-1	0.235519	1.17733	0.0600553	0.456669	356.7	413.5	414.8	508.2	421.4	486.3
ENSG00000128159	ENST00000473946	TUBGCP6	tubulin, gamma complex associated protein 6 [Source:HGNC Symbol;Acc:18127]	chr22:50656118-50683421	chr22:50664120-50667120	-1	-0.390797	0.762708	0.0600458	0.456669	122.5	253.2	106	90.8	55.6	138.2
ENSG00000160223	ENST00000400379	ICOSLG	inducible T-cell co-stimulator ligand [Source:HGNC Symbol;Acc:17087]	chr21:45642874-45660849	chr21:45660328-45663328	-1	-0.390733	0.762742	0.0600646	0.456669	94.4	164.6	77.2	69.6	34.9	93.8
ENSG00000101311	ENST00000378844	FERMT1	fermitin family member 1 [Source:HGNC Symbol;Acc:15889]	chr20:6055492-6104191	chr20:6100639-6103639	-1	0.183407	1.13556	0.0603583	0.458328	1575	1514.1	1735.4	1766.8	2008.6	1750.6
ENSG00000168763	ENST00000305510	CNNM3	cyclin M3 [Source:HGNC Symbol;Acc:104]	chr2:97481982-97499648	chr2:97479487-97482487	1	-0.356269	0.781182	0.0603724	0.458328	576	1203.2	680.4	597.4	430.4	702.3
ENSG00000198886	ENST00000361381	MT-ND4	mitochondrially encoded NADH dehydrogenase 4 [Source:HGNC Symbol;Acc:7459]	chrMT:10760-12137	chrMT:8260-11260	1	0.341902	1.26743	0.0604743	0.458761	132736	130197	210617	257149	253908	140849
ENSG00000089775	ENST00000394715	ZBTB25	zinc finger and BTB domain containing 25 [Source:HGNC Symbol;Acc:13112]	chr14:64915824-64971931	chr14:64970802-64973802	-1	-0.272218	0.828046	0.0605831	0.458896	253.3	212.6	235.7	189	205.5	170.5
ENSG00000115310	ENST00000404909	RTN4	reticulon 4 [Source:HGNC Symbol;Acc:14085]	chr2:55199325-55339757	chr2:55277464-55280464	-1	0.237545	1.17898	0.0605885	0.458896	6063.3	4622.5	5797	6366	7588.4	5856.2
ENSG00000123094	ENST00000542004	RASSF8	Ras association (RalGDS/AF-6) domain family (N-terminal) member 8 [Source:HGNC Symbol;Acc:13232]	chr12:26111962-26232825	chr12:26162169-26165169	1	0.295077	1.22695	0.060736	0.458896	146.5	132.5	134.8	162	205.5	165.5
ENSG00000131508	ENST00000511691	UBE2D2	ubiquitin-conjugating enzyme E2D 2 [Source:HGNC Symbol;Acc:12475]	chr5:138906016-139008018	chr5:138977489-138980489	1	0.224472	1.16835	0.0606668	0.458896	2973.7	2382.8	2878.9	3109.8	3739.3	2930.1
ENSG00000147789	ENST00000528130	ZNF7	zinc finger protein 7 [Source:HGNC Symbol;Acc:13139]	chr8:146052849-146072894	chr8:146051927-146054927	1	0.23075	1.17344	0.0607613	0.458896	366.6	330.2	358.2	441.1	443.3	376.4
ENSG00000159111	ENST00000421763	MRPL10	mitochondrial ribosomal protein L10 [Source:HGNC Symbol;Acc:14055]	chr17:45900638-45908900	chr17:45908396-45911396	-1	-0.256038	0.837385	0.0607565	0.458896	1531.1	1935.1	1415.3	1355.2	1123.2	1505.4
ENSG00000100116	ENST00000323205	GCAT	glycine C-acetyltransferase [Source:HGNC Symbol;Acc:4188]	chr22:38203912-38213183	chr22:38201412-38204412	1	-0.389771	0.763251	0.0609321	0.459346	70.3	159.2	70	49.1	37.5	85.8
ENSG00000111912	ENST00000453302	NCOA7	nuclear receptor coactivator 7 [Source:HGNC Symbol;Acc:21081]	chr6:126102307-126252266	chr6:126109586-126112586	1	0.217959	1.16309	0.0609556	0.459346	1075.9	873	993.3	1181.7	1264.1	1029.2
ENSG00000177225	ENST00000442059	PDDC1	Parkinson disease 7 domain containing 1 [Source:HGNC Symbol;Acc:26616]	chr11:767220-777488	chr11:776987-779987	-1	-0.340779	0.789615	0.0608925	0.459346	335.2	547.1	331.4	266	244.3	371.3
ENSG00000118217	ENST00000476437	ATF6	activating transcription factor 6 [Source:HGNC Symbol;Acc:791]	chr1:161736084-161933860	chr1:161807365-161810365	1	0.20481	1.15253	0.0611861	0.460115	1775.3	1783.4	2183.1	2383.9	2250.3	2057.3
ENSG00000130312	ENST00000252602	MRPL34	mitochondrial ribosomal protein L34 [Source:HGNC Symbol;Acc:14488]	chr19:17403418-17417652	chr19:17413977-17416977	1	0.252246	1.19106	0.0611717	0.460115	277.3	299.2	277.9	356.8	386.5	299.7
ENSG00000188986	ENST00000343053	NELFB	negative elongation factor complex member B [Source:HGNC Symbol;Acc:24324]	chr9:140149625-140167998	chr9:140147125-140150125	1	-0.369185	0.77422	0.0611926	0.460115	283.9	511.8	310.8	258.6	156.4	333
ENSG00000251322	ENST00000262795	SHANK3	SH3 and multiple ankyrin repeat domains 3 [Source:HGNC Symbol;Acc:14294]	chr22:51112843-51171726	chr22:51110570-51113570	1	-0.386638	0.76491	0.0612519	0.460222	143.2	351.5	155.4	136.7	89.2	174.6
ENSG00000104613	ENST00000518424	INTS10	integrator complex subunit 10 [Source:HGNC Symbol;Acc:25548]	chr8:19674651-19709594	chr8:19672402-19675402	1	0.186507	1.13801	0.0615545	0.460465	2050.9	1764.2	2048.3	2320.1	2357.6	2054.3
ENSG00000136891	ENST00000537512	TEX10	testis expressed 10 [Source:HGNC Symbol;Acc:25988]	chr9:103064359-103115221	chr9:103114665-103117665	-1	0.221701	1.16611	0.0615147	0.460465	1330	1170	1341.2	1532.8	1722.9	1295.5
ENSG00000140350	ENST00000495764	ANP32A	acidic (leucine-rich) nuclear phosphoprotein 32 family, member A [Source:HGNC Symbol;Acc:13233]	chr15:69070874-69113236	chr15:69109454-69112454	-1	0.170107	1.12514	0.0614701	0.460465	3481.9	3251.6	3796	3978	4195.6	3750.4
ENSG00000152056	ENST00000444408	AP1S3	adaptor-related protein complex 1, sigma 3 subunit [Source:HGNC Symbol;Acc:18971]	chr2:224616403-224702744	chr2:224702244-224705244	-1	0.310353	1.24001	0.0615203	0.460465	167.2	119.7	149.2	199.7	209.4	163.5
ENSG00000162889	ENST00000294981	MAPKAPK2	mitogen-activated protein kinase-activated protein kinase 2 [Source:HGNC Symbol;Acc:6887]	chr1:206858289-206907628	chr1:206855789-206858789	1	0.221966	1.16632	0.0614426	0.460465	754	918.9	800.8	1066.3	859.5	996.9
ENSG00000183844	ENST00000398647	FAM3B	family with sequence similarity 3, member B [Source:HGNC Symbol;Acc:1253]	chr21:42676139-42729358	chr21:42686241-42689241	1	-0.188909	0.877269	0.0615477	0.460465	768.1	749	792.6	615.4	692.8	703.3
ENSG00000075856	ENST00000550619	SART3	squamous cell carcinoma antigen recognized by T cells 3 [Source:HGNC Symbol;Acc:16860]	chr12:108916357-108955176	chr12:108947474-108950474	-1	0.159691	1.11705	0.062251	0.461261	1356.5	1537.6	1464.7	1633.4	1604	1652.7
ENSG00000102858	ENST00000590457	MGRN1	mahogunin ring finger 1, E3 ubiquitin protein ligase [Source:HGNC Symbol;Acc:20254]	chr16:4666494-4740975	chr16:4711917-4714917	1	-0.375081	0.771062	0.062275	0.461261	337.7	705.2	359.2	315.9	195.2	412.7
ENSG00000129292	ENST00000220847	PHF20L1	PHD finger protein 20-like 1 [Source:HGNC Symbol;Acc:24280]	chr8:133787618-133861052	chr8:133785375-133788375	1	0.227762	1.17102	0.0617533	0.461261	779.6	626.2	796.7	904.3	929.3	791
ENSG00000131652	ENST00000574498	THOC6	THO complex 6 homolog (Drosophila) [Source:HGNC Symbol;Acc:28369]	chr16:3074028-3077756	chr16:3071561-3074561	1	-0.386466	0.765001	0.0621299	0.461261	139.9	318.4	157.5	113.8	76.3	184.6
ENSG00000136810	ENST00000374517	TXN	thioredoxin [Source:HGNC Symbol;Acc:12435]	chr9:113006091-113018920	chr9:113018420-113021420	-1	0.224893	1.16869	0.0618258	0.461261	3616.8	3053.9	3734.3	3646.6	4787.5	3927
ENSG00000138131	ENST00000260702	LOXL4	lysyl oxidase-like 4 [Source:HGNC Symbol;Acc:17171]	chr10:100007447-100028007	chr10:100027507-100030507	-1	0.238292	1.1796	0.0618476	0.461261	284.7	320.6	284.1	364.2	323.1	379.4
ENSG00000139055	ENST00000266397	ERP27	endoplasmic reticulum protein 27 [Source:HGNC Symbol;Acc:26495]	chr12:15066969-15092016	chr12:15091516-15094516	-1	0.31562	1.24455	0.0623375	0.461261	101	82.3	113.2	124.4	134.4	133.2
ENSG00000151327	ENST00000553955	FAM177A1	family with sequence similarity 177, member A1 [Source:HGNC Symbol;Acc:19829]	chr14:35514113-35582336	chr14:35513387-35516387	1	0.235834	1.17759	0.0619479	0.461261	1598.2	1301.5	1598.5	1764.4	2084.8	1552.8
ENSG00000169087	ENST00000306103	HSPBAP1	HSPB (heat shock 27kDa) associated protein 1 [Source:HGNC Symbol;Acc:16389]	chr3:122458846-122512671	chr3:122512171-122515171	-1	0.307842	1.23785	0.0622218	0.461261	115	95.1	110.1	138.3	155.1	126.1
ENSG00000170485	ENST00000433408	NPAS2	neuronal PAS domain protein 2 [Source:HGNC Symbol;Acc:7895]	chr2:101436614-101613291	chr2:101596216-101599216	1	0.196612	1.146	0.0621559	0.461261	913.7	960.6	1063.3	1149	1218.9	1033.2
ENSG00000175387	ENST00000585978	SMAD2	SMAD family member 2 [Source:HGNC Symbol;Acc:6768]	chr18:45357922-45457515	chr18:45449513-45452513	-1	0.213307	1.15934	0.061845	0.461261	2177.5	1865.7	2232.5	2470.6	2753.1	2153.2
ENSG00000179981	ENST00000580243	TSHZ1	teashirt zinc finger homeobox 1 [Source:HGNC Symbol;Acc:10669]	chr18:72922710-73001905	chr18:72920984-72923984	1	-0.247996	0.842066	0.0623295	0.461261	260.7	299.2	267.6	230.8	235.2	214.9
ENSG00000183617	ENST00000330133	MRPL54	mitochondrial ribosomal protein L54 [Source:HGNC Symbol;Acc:16685]	chr19:3762662-3768573	chr19:3760162-3763162	1	-0.384933	0.765815	0.0619345	0.461261	78.6	203	79.3	54	33.6	105.9
ENSG00000198833	ENST00000435041	UBE2J1	ubiquitin-conjugating enzyme E2, J1 [Source:HGNC Symbol;Acc:17598]	chr6:90036344-90062567	chr6:90062067-90065067	-1	0.204248	1.15209	0.0621142	0.461261	2750.3	2352.9	2746.2	3081.1	3378.7	2692
ENSG00000259877	ENST00000570267			chr16:89281638-89284061	chr16:89283561-89286561	-1	-0.336758	0.791818	0.0621022	0.461261	105.1	120.7	107	96.6	81.4	64.6
ENSG00000166261	ENST00000530393	ZNF202	zinc finger protein 202 [Source:HGNC Symbol;Acc:12994]	chr11:123594885-123612383	chr11:123611863-123614863	-1	0.243793	1.1841	0.0624466	0.461401	328.6	352.6	325.3	378.9	469.2	372.3
ENSG00000198093	ENST00000599671	ZNF649	zinc finger protein 649 [Source:HGNC Symbol;Acc:25741]	chr19:52392477-52408293	chr19:52399972-52402972	-1	0.309485	1.23927	0.0624164	0.461401	164.7	142.1	184.2	210.3	257.2	176.6
ENSG00000100031	ENST00000445029	GGT1	gamma-glutamyltransferase 1 [Source:HGNC Symbol;Acc:4250]	chr22:24979718-25024972	chr22:24996651-24999651	1	-0.386099	0.765196	0.0626575	0.462034	66.2	234	98.8	69.6	50.4	101.9
ENSG00000114302	ENST00000438535	PRKAR2A	protein kinase, cAMP-dependent, regulatory, type II, alpha [Source:HGNC Symbol;Acc:9391]	chr3:48782030-48885279	chr3:48802283-48805283	-1	0.186535	1.13803	0.062711	0.462034	2056.7	1841.1	2150.2	2415	2433.8	2094.7
ENSG00000164933	ENST00000297578	SLC25A32	solute carrier family 25 (mitochondrial folate carrier), member 32 [Source:HGNC Symbol;Acc:29683]	chr8:104410863-104427417	chr8:104426832-104429832	-1	0.242428	1.18298	0.0627294	0.462034	1123.1	863.4	1115.8	1237.4	1415.3	1098.8
ENSG00000214655	ENST00000604729	ZSWIM8	zinc finger, SWIM-type containing 8 [Source:HGNC Symbol;Acc:23528]	chr10:75545340-75561551	chr10:75542840-75545840	1	-0.380653	0.76809	0.0627582	0.462034	205.3	434.9	180.1	193.1	117.6	211.9
ENSG00000257017	ENST00000576168	HP	haptoglobin [Source:HGNC Symbol;Acc:5141]	chr16:72088491-72094954	chr16:72087560-72090560	1	0.219088	1.164	0.0626651	0.462034	1024.6	1367.7	1139.4	1412.5	1304.2	1449.9
ENSG00000125772	ENST00000481690	GPCPD1	glycerophosphocholine phosphodiesterase GDE1 homolog (S. cerevisiae) [Source:HGNC Symbol;Acc:26957]	chr20:5525085-5591672	chr20:5591070-5594070	-1	0.301805	1.23269	0.0628532	0.462401	301.3	213.7	291.3	332.3	418.8	295.6
ENSG00000100599	ENST00000556418	RIN3	Ras and Rab interactor 3 [Source:HGNC Symbol;Acc:18751]	chr14:92980118-93155339	chr14:93116346-93119346	1	-0.386585	0.764938	0.0629645	0.462641	89.4	257.5	117.3	93.3	60.7	120.1
ENSG00000136518	ENST00000494843	ACTL6A	actin-like 6A [Source:HGNC Symbol;Acc:24124]	chr3:179280668-179306196	chr3:179278218-179281218	1	0.228805	1.17186	0.0629763	0.462641	1163.7	975.6	1313.4	1315.1	1517.4	1286.5
ENSG00000138385	ENST00000260956	SSB	Sjogren syndrome antigen B (autoantigen La) [Source:HGNC Symbol;Acc:11316]	chr2:170648443-170668574	chr2:170652822-170655822	1	0.261803	1.19898	0.0630392	0.46277	5061	4093.6	5935.9	5938.8	7302.8	5361.8
ENSG00000107651	ENST00000475542	SEC23IP	SEC23 interacting protein [Source:HGNC Symbol;Acc:17018]	chr10:121652223-121702014	chr10:121686657-121689657	1	0.204223	1.15207	0.0631213	0.463032	2666.7	2190.5	2687.5	2872.4	3223.6	2702.1
ENSG00000139835	ENST00000375430	GRTP1	growth hormone regulated TBC protein 1 [Source:HGNC Symbol;Acc:20310]	chr13:113978505-114018446	chr13:114017913-114020913	-1	-0.251028	0.840297	0.0631655	0.463032	431.2	430.6	335.5	332.3	308.9	341
ENSG00000182481	ENST00000583269	KPNA2	karyopherin alpha 2 (RAG cohort 1, importin alpha 1) [Source:HGNC Symbol;Acc:6395]	chr17:66031635-66042958	chr17:66029324-66032324	1	0.238965	1.18015	0.0633146	0.463793	4528.9	3215.2	4522.7	4686.7	5290.3	4794.7
ENSG00000005882	ENST00000511026	PDK2	pyruvate dehydrogenase kinase, isozyme 2 [Source:HGNC Symbol;Acc:8810]	chr17:48172101-48189516	chr17:48170601-48173601	1	-0.377278	0.769889	0.0635247	0.464048	122.5	297.1	201.7	144.8	91.8	164.5
ENSG00000005889	ENST00000459724	ZFX	zinc finger protein, X-linked [Source:HGNC Symbol;Acc:12869]	chrX:24167290-24234372	chrX:24165471-24168471	1	-0.168944	0.889494	0.0635639	0.464048	2412.6	2202.3	2301.5	2146.6	2108.1	1860.6
ENSG00000115687	ENST00000437780	PASK	PAS domain containing serine/threonine kinase [Source:HGNC Symbol;Acc:17270]	chr2:242045514-242089679	chr2:242088398-242091398	-1	-0.321194	0.800407	0.0634908	0.464048	231.7	285.3	201.7	157.9	155.1	226
ENSG00000137491	ENST00000530015	SLCO2B1	solute carrier organic anion transporter family, member 2B1 [Source:HGNC Symbol;Acc:10962]	chr11:74811608-74917594	chr11:74908099-74911099	1	-0.337693	0.791306	0.0635763	0.464048	297.1	481.9	280	236.5	219.7	314.8
ENSG00000170473	ENST00000398213	WIBG	within bgcn homolog (Drosophila) [Source:HGNC Symbol;Acc:30258]	chr12:56295197-56326402	chr12:56320396-56323396	-1	-0.246666	0.842842	0.0634885	0.464048	533.8	559.9	488.9	388.7	403.3	512.6
ENSG00000156510	ENST00000395086	HKDC1	hexokinase domain containing 1 [Source:HGNC Symbol;Acc:23302]	chr10:70980059-71027315	chr10:70977559-70980559	1	0.291043	1.22352	0.0636221	0.464051	131.6	124	131.7	148.9	160.3	185.7
ENSG00000083312	ENST00000506351	TNPO1	transportin 1 [Source:HGNC Symbol;Acc:6401]	chr5:72112139-72212560	chr5:72141511-72144511	1	0.220236	1.16492	0.0638466	0.465025	5805.9	4750.7	5788.8	6915.1	6908.6	5508.1
ENSG00000183876	ENST00000328668	ARSI	arylsulfatase family, member I [Source:HGNC Symbol;Acc:32521]	chr5:149675906-149718870	chr5:149682016-149685016	-1	-0.381899	0.767427	0.0638386	0.465025	131.6	237.2	128.7	108	56.9	145.3
ENSG00000101940	ENST00000497756	WDR13	WD repeat domain 13 [Source:HGNC Symbol;Acc:14352]	chrX:48448430-48463581	chrX:48453393-48456393	1	-0.364114	0.776946	0.0639742	0.465623	44.7	183.8	58.7	41.7	16.8	74.7
ENSG00000062194	ENST00000424459	GPBP1	GC-rich promoter binding protein 1 [Source:HGNC Symbol;Acc:29520]	chr5:56469775-56560506	chr5:56467275-56470275	1	0.238996	1.18017	0.0644985	0.465708	2507.8	2125.3	2777	2930.5	3453.6	2542.7
ENSG00000067208	ENST00000491940	EVI5	ecotropic viral integration site 5 [Source:HGNC Symbol;Acc:3501]	chr1:92974253-93257961	chr1:93131012-93134012	-1	0.232622	1.17497	0.0645243	0.465708	645.6	537.5	656.7	739.8	819.5	645.8
ENSG00000125970	ENST00000493399	RALY	RALY heterogeneous nuclear ribonucleoprotein [Source:HGNC Symbol;Acc:15921]	chr20:32581452-32696114	chr20:32657372-32660372	1	-0.326832	0.797285	0.0643711	0.465708	2045.1	3431.1	1881.6	1761.1	1442.5	2263.2
ENSG00000126261	ENST00000592672	UBA2	ubiquitin-like modifier activating enzyme 2 [Source:HGNC Symbol;Acc:30661]	chr19:34919257-34960853	chr19:34921665-34924665	1	0.231946	1.17442	0.0641596	0.465708	4880.6	4185.5	5756.8	5914.3	6541.5	5272
ENSG00000132740	ENST00000537458	IGHMBP2	immunoglobulin mu binding protein 2 [Source:HGNC Symbol;Acc:5542]	chr11:68671310-68708070	chr11:68697915-68700915	1	-0.347872	0.785742	0.0645323	0.465708	120.8	182.7	134.8	91.7	86.6	133.2
ENSG00000135679	ENST00000258148	MDM2	MDM2 oncogene, E3 ubiquitin protein ligase [Source:HGNC Symbol;Acc:6973]	chr12:69201956-69239214	chr12:69199744-69202744	1	0.197831	1.14697	0.0641132	0.465708	3751.7	3109.4	3717.8	4078.7	4465.7	3722.2
ENSG00000157020	ENST00000397109	SEC13	SEC13 homolog (S. cerevisiae) [Source:HGNC Symbol;Acc:10697]	chr3:10334815-10362862	chr3:10362225-10365225	-1	-0.288567	0.818715	0.0641384	0.465708	3012.6	4064.7	3003.5	2450.2	2096.5	3375.1
ENSG00000168067	ENST00000444560	MAP4K2	mitogen-activated protein kinase kinase kinase kinase 2 [Source:HGNC Symbol;Acc:6864]	chr11:64556290-64570713	chr11:64570199-64573199	-1	-0.382778	0.76696	0.0642342	0.465708	64.6	122.9	71	45.8	36.2	76.7
ENSG00000205978	ENST00000554505	NYNRIN	NYN domain and retroviral integrase containing [Source:HGNC Symbol;Acc:20165]	chr14:24867992-24888494	chr14:24879300-24882300	1	-0.382155	0.767291	0.0644196	0.465708	60.4	144.3	77.2	58.1	43.9	71.6
ENSG00000210082	ENST00000387347	MT-RNR2	mitochondrially encoded 16S RNA [Source:HGNC Symbol;Acc:7471]	chrMT:1671-3229	chrMT:-829-2171	1	0.325998	1.25353	0.0641726	0.465708	115040	109395	167758	202793	207077	116905
ENSG00000230647	ENST00000436469			chr17:14277456-14324343	chr17:14274956-14277956	1	0.292827	1.22504	0.0643953	0.465708	157.3	156	170.9	189.9	249.5	182.6
ENSG00000272341	ENST00000606924			chr6:16764577-16767114	chr6:16762077-16765077	1	0.302345	1.23315	0.0644058	0.465708	192	135.7	159.5	200.5	241.7	192.7
ENSG00000096401	ENST00000371477	CDC5L	cell division cycle 5-like [Source:HGNC Symbol;Acc:1743]	chr6:44355262-44418163	chr6:44352762-44355762	1	0.233791	1.17592	0.0647242	0.466106	2538.4	1970.4	2697.8	2813.5	3213.2	2611.3
ENSG00000118680	ENST00000581193	MYL12B	myosin, light chain 12B, regulatory [Source:HGNC Symbol;Acc:29827]	chr18:3261907-3278282	chr18:3259915-3262915	1	0.234457	1.17646	0.0646888	0.466106	2724.6	2264.2	3295.8	3215.3	3545.4	3173.3
ENSG00000135250	ENST00000462282	SRPK2	SRSF protein kinase 2 [Source:HGNC Symbol;Acc:11306]	chr7:104751151-105039755	chr7:105039255-105042255	-1	0.207147	1.1544	0.0646782	0.466106	1206.7	992.7	1133.3	1325.7	1408.9	1164.4
ENSG00000128272	ENST00000337304	ATF4	activating transcription factor 4 [Source:HGNC Symbol;Acc:786]	chr22:39915700-39918691	chr22:39914069-39917069	1	0.201276	1.14972	0.0649791	0.467323	7718.6	9573	9517.9	10825.3	9558.3	10780.1
ENSG00000164163	ENST00000506506	ABCE1	ATP-binding cassette, sub-family E (OABP), member 1 [Source:HGNC Symbol;Acc:69]	chr4:146019084-146050331	chr4:146016966-146019966	1	0.243592	1.18394	0.0649847	0.467323	3853.5	2872.2	3939.1	4410.1	4775.9	3720.1
ENSG00000137154	ENST00000315377	RPS6	ribosomal protein S6 [Source:HGNC Symbol;Acc:10429]	chr9:19375713-19380252	chr9:19379696-19382696	-1	-0.238006	0.847917	0.0650667	0.467584	32356.6	39183.3	40697.3	30585.4	26729.5	35970.5
ENSG00000112877	ENST00000499639	CEP72	centrosomal protein 72kDa [Source:HGNC Symbol;Acc:25547]	chr5:612387-667283	chr5:650641-653641	1	-0.337917	0.791183	0.065157	0.467904	84.4	101.5	85.4	67.1	54.3	74.7
ENSG00000173960	ENST00000535786	UBXN2A	UBX domain protein 2A [Source:HGNC Symbol;Acc:27265]	chr2:24150155-24227779	chr2:24160976-24163976	1	0.23048	1.17322	0.0652156	0.467973	1000.6	861.2	1074.6	1202.2	1306.7	1000.9
ENSG00000233822	ENST00000449538	HIST1H2BN	histone cluster 1, H2bn [Source:HGNC Symbol;Acc:4749]	chr6:27806323-27823487	chr6:27803823-27806823	1	0.329343	1.25644	0.0652582	0.467973	86.1	110.1	104	136.7	161.6	108
ENSG00000145833	ENST00000452510	DDX46	DEAD (Asp-Glu-Ala-Asp) box polypeptide 46 [Source:HGNC Symbol;Acc:18681]	chr5:134094469-134190823	chr5:134091971-134094971	1	0.213859	1.15979	0.0654014	0.468672	2652.6	2215.1	2639.1	2996	3285.6	2549.7
ENSG00000134884	ENST00000400198	ARGLU1	arginine and glutamate rich 1 [Source:HGNC Symbol;Acc:25482]	chr13:107194021-107220512	chr13:107220012-107223012	-1	0.189882	1.14067	0.0654808	0.468844	1233.2	1139.1	1063.3	1269.3	1448.9	1243.1
ENSG00000138613	ENST00000558631	APH1B	APH1B gamma secretase subunit [Source:HGNC Symbol;Acc:24080]	chr15:63568217-63601325	chr15:63576880-63579880	1	-0.339487	0.790322	0.0655436	0.468844	105.1	78	79.3	63.8	64.6	62.6
ENSG00000187889	ENST00000497991	C1orf168	chromosome 1 open reading frame 168 [Source:HGNC Symbol;Acc:27295]	chr1:57184477-57285369	chr1:57186029-57189029	-1	-0.324679	0.798476	0.0655629	0.468844	91.9	86.6	85.4	66.3	65.9	64.6
ENSG00000181192	ENST00000415935	DHTKD1	dehydrogenase E1 and transketolase domain containing 1 [Source:HGNC Symbol;Acc:23537]	chr10:12110971-12165224	chr10:12128674-12131674	1	-0.189528	0.876893	0.065639	0.46906	520.6	516.1	547.6	456.6	464	456.1
ENSG00000114125	ENST00000393000	RNF7	ring finger protein 7 [Source:HGNC Symbol;Acc:10070]	chr3:141457046-141466402	chr3:141454639-141457639	1	0.191249	1.14175	0.0658325	0.470114	945.2	1014	1032.4	1124.4	1277	1049.3
ENSG00000166454	ENST00000566488	ATMIN	ATM interactor [Source:HGNC Symbol;Acc:29034]	chr16:81069452-81080963	chr16:81071630-81074630	1	0.191049	1.14159	0.0662224	0.472568	2610.4	2392.5	2945.8	3147.4	3219.7	2794.9
ENSG00000153827	ENST00000470302	TRIP12	thyroid hormone receptor interactor 12 [Source:HGNC Symbol;Acc:12306]	chr2:230628554-230787955	chr2:230657323-230660323	-1	0.200817	1.14935	0.0664156	0.473287	5541.9	4517.8	5190.7	6196.6	6298.5	5234.6
ENSG00000197798	ENST00000525728	FAM118B	family with sequence similarity 118, member B [Source:HGNC Symbol;Acc:26110]	chr11:126081309-126132881	chr11:126079161-126082161	1	0.217257	1.16252	0.0663772	0.473287	383.2	377.2	414.8	471.4	496.3	419.7
ENSG00000116661	ENST00000354287	FBXO2	F-box protein 2 [Source:HGNC Symbol;Acc:13581]	chr1:11708424-11715842	chr1:11714239-11717239	-1	-0.37016	0.773697	0.0665695	0.473723	346.8	718.1	320.1	295.4	209.4	409.7
ENSG00000225921	ENST00000420088	NOL7	nucleolar protein 7, 27kDa [Source:HGNC Symbol;Acc:21040]	chr6:13615559-13632971	chr6:13613279-13616279	1	0.28643	1.21962	0.0665498	0.473723	302.9	280	401.4	399.4	487.3	365.3
ENSG00000015532	ENST00000507602	XYLT2	xylosyltransferase II [Source:HGNC Symbol;Acc:15517]	chr17:48423453-48440499	chr17:48420996-48423996	1	-0.38139	0.767698	0.0666559	0.474008	111.7	303.5	128.7	81	71.1	163.5
ENSG00000176454	ENST00000562404	LPCAT4	lysophosphatidylcholine acyltransferase 4 [Source:HGNC Symbol;Acc:30059]	chr15:34651106-34659479	chr15:34655441-34658441	-1	-0.381368	0.767709	0.0667252	0.474171	87.7	224.4	87.5	76.1	50.4	107
ENSG00000227615	ENST00000428553			chr11:74456761-74457159	chr11:74456659-74459659	-1	0.310749	1.24035	0.0667808	0.474237	214.4	143.2	153.4	247.1	230.1	195.7
ENSG00000175662	ENST00000478943	TOM1L2	target of myb1-like 2 (chicken) [Source:HGNC Symbol;Acc:11984]	chr17:17746828-17875736	chr17:17774878-17777878	-1	-0.367458	0.775147	0.0668684	0.474529	110.1	195.5	117.3	105.6	62	113
ENSG00000106733	ENST00000490321	NMRK1	nicotinamide riboside kinase 1 [Source:HGNC Symbol;Acc:26057]	chr9:77675489-77703133	chr9:77702551-77705551	-1	-0.281527	0.82272	0.0670608	0.47481	187.9	176.3	189.4	139.1	169.3	132.2
ENSG00000141543	ENST00000570837	EIF4A3	eukaryotic translation initiation factor 4A3 [Source:HGNC Symbol;Acc:18683]	chr17:78109013-78120982	chr17:78113775-78116775	-1	0.134361	1.09761	0.0671402	0.47481	2449	2371.1	2502.2	2657.2	2631.6	2772.7
ENSG00000146457	ENST00000358372	WTAP	Wilms tumor 1 associated protein [Source:HGNC Symbol;Acc:16846]	chr6:160146617-160177351	chr6:160144117-160147117	1	0.199716	1.14847	0.0670306	0.47481	3209.6	2776.1	3401.8	3410.9	4063.7	3432.6
ENSG00000168522	ENST00000533383	FNTA	farnesyltransferase, CAAX box, alpha [Source:HGNC Symbol;Acc:3782]	chr8:42889337-42940931	chr8:42908973-42911973	1	0.249461	1.18876	0.0670958	0.47481	1169.5	990.5	1332.9	1356.8	1672.5	1227.9
ENSG00000181523	ENST00000576856	SGSH	N-sulfoglucosamine sulfohydrolase [Source:HGNC Symbol;Acc:10818]	chr17:78180515-78194722	chr17:78185517-78188517	-1	-0.38085	0.767985	0.0669637	0.47481	145.7	371.9	152.3	127.7	80.1	191.7
ENSG00000198203	ENST00000492554	SULT1C2	sulfotransferase family, cytosolic, 1C, member 2 [Source:HGNC Symbol;Acc:11456]	chr2:108905095-108926371	chr2:108907643-108910643	1	0.263059	1.20002	0.0672321	0.475131	158.9	157.1	158.5	186.6	210.7	190.7
ENSG00000196136	ENST00000555820	SERPINA3	serpin peptidase inhibitor, clade A (alpha-1 antiproteinase, antitrypsin), member 3 [Source:HGNC Symbol;Acc:16]	chr14:95078714-95090392	chr14:95076227-95079227	1	0.313815	1.24299	0.0672919	0.475225	184.6	173.1	127.6	231.6	171.9	236.1
ENSG00000091136	ENST00000439976	LAMB1	laminin, beta 1 [Source:HGNC Symbol;Acc:6486]	chr7:107564244-107643700	chr7:107643121-107646121	-1	0.179748	1.13269	0.0676525	0.477443	5121.4	5403.6	6157.2	6402.9	5914.6	6722.9
ENSG00000071243	ENST00000497502	ING3	inhibitor of growth family, member 3 [Source:HGNC Symbol;Acc:14587]	chr7:120590803-120617270	chr7:120605050-120608050	1	0.252522	1.19129	0.0680306	0.478131	277.3	289.6	315	341.3	418.8	319.8
ENSG00000125482	ENST00000334270	TTF1	transcription termination factor, RNA polymerase I [Source:HGNC Symbol;Acc:12397]	chr9:135251008-135282209	chr9:135281709-135284709	-1	0.239648	1.1807	0.0680066	0.478131	252.4	221.2	263.5	288.1	308.9	293.6
ENSG00000138640	ENST00000511145	FAM13A	family with sequence similarity 13, member A [Source:HGNC Symbol;Acc:19367]	chr4:89647106-90032549	chr4:89857073-89860073	-1	-0.324091	0.798802	0.0679679	0.478131	420.4	251.1	278.9	260.2	255.9	192.7
ENSG00000174780	ENST00000507126	SRP72	signal recognition particle 72kDa [Source:HGNC Symbol;Acc:11303]	chr4:57333081-57369839	chr4:57364178-57367178	1	0.213957	1.15986	0.0679946	0.478131	3993.4	3686.5	4798.6	4991.2	5317.5	4372
ENSG00000182871	ENST00000355480	COL18A1	collagen, type XVIII, alpha 1 [Source:HGNC Symbol;Acc:2195]	chr21:46825052-46933634	chr21:46872903-46875903	1	-0.295134	0.814996	0.0680097	0.478131	195.3	867.7	182.2	105.6	62	217.9
ENSG00000224189	ENST00000413969	HOXD-AS1	HOXD cluster antisense RNA 1 [Source:HGNC Symbol;Acc:43755]	chr2:177037923-177053686	chr2:177053186-177056186	-1	0.164235	1.12057	0.0679349	0.478131	2721.3	2598.7	2938.6	3240.7	3197.7	2870.6
ENSG00000136021	ENST00000553148	SCYL2	SCY1-like 2 (S. cerevisiae) [Source:HGNC Symbol;Acc:19286]	chr12:100660918-100735502	chr12:100708993-100711993	1	0.247144	1.18686	0.0681499	0.478641	1844.8	1415.8	1865.1	2188.3	2326.6	1716.3
ENSG00000138315	ENST00000334011	OIT3	oncoprotein induced transcript 3 [Source:HGNC Symbol;Acc:29953]	chr10:74653339-74692791	chr10:74650839-74653839	1	-0.315656	0.803486	0.0682324	0.478891	110.9	103.6	101.9	72	77.6	89.8
ENSG00000100359	ENST00000467915	SGSM3	small G protein signaling modulator 3 [Source:HGNC Symbol;Acc:25228]	chr22:40766595-40806293	chr22:40800843-40803843	1	-0.378435	0.769272	0.0683947	0.479088	54.6	145.3	66.9	53.2	28.4	69.6
ENSG00000104880	ENST00000359920	ARHGEF18	Rho/Rac guanine nucleotide exchange factor (GEF) 18 [Source:HGNC Symbol;Acc:17090]	chr19:7459999-7537363	chr19:7502074-7505074	1	-0.364097	0.776955	0.0683587	0.479088	120.8	157.1	102.9	85.9	53	116
ENSG00000269821	ENST00000597346	KCNQ1OT1	KCNQ1 opposite strand/antisense transcript 1 (non-protein coding) [Source:HGNC Symbol;Acc:6295]	chr11:2629558-2721224	chr11:2720724-2723724	-1	-0.261103	0.83445	0.068401	0.479088	575.2	505.4	392.2	380.5	400.7	414.7
ENSG00000004399	ENST00000511018	PLXND1	plexin D1 [Source:HGNC Symbol;Acc:9107]	chr3:129274018-129325661	chr3:129290201-129293201	-1	-0.362665	0.777726	0.06869	0.479108	447.8	822.8	426.1	360.9	244.3	540.8
ENSG00000076351	ENST00000584995	SLC46A1	solute carrier family 46 (folate transporter), member 1 [Source:HGNC Symbol;Acc:30521]	chr17:26721661-26734215	chr17:26733148-26736148	-1	-0.206511	0.86663	0.0686493	0.479108	432.9	480.8	424.1	378.9	385.2	380.4
ENSG00000087586	ENST00000422322	AURKA	aurora kinase A [Source:HGNC Symbol;Acc:11393]	chr20:54944445-54967393	chr20:54966687-54969687	-1	0.214205	1.16006	0.0691771	0.479108	3108.6	2293.1	2927.3	3161.3	3492.4	3153.1
ENSG00000089063	ENST00000379299	TMEM230	transmembrane protein 230 [Source:HGNC Symbol;Acc:15876]	chr20:5080486-5093749	chr20:5093188-5096188	-1	0.193879	1.14383	0.0693751	0.479108	4235	3547.5	4208.8	4620.5	5066.7	4175.2
ENSG00000103174	ENST00000569793	NAGPA	N-acetylglucosamine-1-phosphodiester alpha-N-acetylglucosaminidase [Source:HGNC Symbol;Acc:17378]	chr16:5074845-5084142	chr16:5080152-5083152	-1	-0.366142	0.775854	0.0692537	0.479108	230.1	457.3	250.1	192.3	138.3	291.6
ENSG00000115484	ENST00000394440	CCT4	chaperonin containing TCP1, subunit 4 (delta) [Source:HGNC Symbol;Acc:1617]	chr2:62095224-62115939	chr2:62115439-62118439	-1	0.235746	1.17752	0.0684943	0.479108	8535.5	6300.1	8332.1	9221.3	10367.4	8244.5
ENSG00000118246	ENST00000403094	FASTKD2	FAST kinase domains 2 [Source:HGNC Symbol;Acc:29160]	chr2:207630081-207657233	chr2:207627830-207630830	1	0.227867	1.1711	0.0693381	0.479108	1717.4	1415.8	1912.4	1907.6	2267.1	1844.4
ENSG00000119812	ENST00000498340	FAM98A	family with sequence similarity 98, member A [Source:HGNC Symbol;Acc:24520]	chr2:33808725-33824449	chr2:33823851-33826851	-1	0.244149	1.18439	0.0686772	0.479108	2175	1541.9	2114.2	2293.9	2647.1	2128
ENSG00000131242	ENST00000394744	RAB11FIP4	RAB11 family interacting protein 4 (class II) [Source:HGNC Symbol;Acc:30267]	chr17:29718642-29865236	chr17:29812518-29815518	1	-0.27277	0.827729	0.0687771	0.479108	1340.8	1902	1548.1	1253.7	1028.9	1545.8
ENSG00000132341	ENST00000448750	RAN	RAN, member RAS oncogene family [Source:HGNC Symbol;Acc:9846]	chr12:131356424-131362223	chr12:131354082-131357082	1	0.181618	1.13415	0.0691165	0.479108	7671.4	6543.7	7720.7	8068.2	9063.2	7958.9
ENSG00000163586	ENST00000295834	FABP1	fatty acid binding protein 1, liver [Source:HGNC Symbol;Acc:3555]	chr2:88422510-88427635	chr2:88427135-88430135	-1	0.220424	1.16508	0.0693801	0.479108	16563.6	14338.7	13225.4	16138.1	20009.6	16092.4
ENSG00000164855	ENST00000319018	TMEM184A	transmembrane protein 184A [Source:HGNC Symbol;Acc:28797]	chr7:1581871-1600457	chr7:1595319-1598319	-1	-0.368731	0.774463	0.0692399	0.479108	62.1	214.8	64.8	48.3	33.6	93.8
ENSG00000166965	ENST00000557266	RCCD1	RCC1 domain containing 1 [Source:HGNC Symbol;Acc:30457]	chr15:91498100-91506349	chr15:91496112-91499112	1	0.236559	1.17818	0.0694345	0.479108	218.5	244.7	232.6	283.2	263.7	287.6
ENSG00000167034	ENST00000380871	NKX3-1	NK3 homeobox 1 [Source:HGNC Symbol;Acc:7838]	chr8:23536206-23540440	chr8:23539940-23542940	-1	0.251517	1.19046	0.0688818	0.479108	252.4	250	287.2	342.9	342.5	278.5
ENSG00000171055	ENST00000464964	FEZ2	fasciculation and elongation protein zeta 2 (zygin II) [Source:HGNC Symbol;Acc:3660]	chr2:36778570-36873230	chr2:36810701-36813701	-1	0.251946	1.19081	0.0692059	0.479108	1274.6	937.1	1300	1406.8	1638.9	1248.1
ENSG00000174840	ENST00000311180	PDE12	phosphodiesterase 12 [Source:HGNC Symbol;Acc:25386]	chr3:57542003-57552571	chr3:57539504-57542504	1	0.230327	1.1731	0.0689845	0.479108	944.3	754.4	867.7	1000	1174.9	897
ENSG00000184575	ENST00000541842	XPOT	exportin, tRNA [Source:HGNC Symbol;Acc:12826]	chr12:64798130-64844907	chr12:64816899-64819899	1	0.205062	1.15274	0.0691414	0.479108	8086.9	6850.4	7933.8	9217.2	9772.8	7705.7
ENSG00000185000	ENST00000332324	DGAT1	diacylglycerol O-acyltransferase 1 [Source:HGNC Symbol;Acc:2843]	chr8:145539954-145550573	chr8:145550073-145553073	-1	-0.3733	0.772015	0.0690653	0.479108	264.8	588.8	272.8	198.9	164.2	356.2
ENSG00000198899	ENST00000361899	MT-ATP6	mitochondrially encoded ATP synthase 6 [Source:HGNC Symbol;Acc:7414]	chrMT:8527-9207	chrMT:6027-9027	1	0.327101	1.25449	0.0688571	0.479108	30826.3	27473.2	44762	54210.6	54441.3	30712.7
ENSG00000198933	ENST00000578982	TBKBP1	TBK1 binding protein 1 [Source:HGNC Symbol;Acc:30140]	chr17:45771447-45789416	chr17:45768947-45771947	1	-0.378649	0.769158	0.068601	0.479108	72.8	151.7	52.5	58.9	33.6	67.6
ENSG00000214114	ENST00000462027	MYCBP	MYC binding protein [Source:HGNC Symbol;Acc:7554]	chr1:39328636-39347289	chr1:39339667-39342667	-1	0.276448	1.21121	0.0691671	0.479108	445.3	308.8	437.5	475.5	573.9	451
ENSG00000240230	ENST00000457254	COX19	cytochrome c oxidase assembly homolog 19 (S. cerevisiae) [Source:HGNC Symbol;Acc:28074]	chr7:938415-1015235	chr7:1014685-1017685	-1	-0.233825	0.850377	0.0693901	0.479108	599.2	682.8	504.4	518.8	471.8	497.4
ENSG00000141503	ENST00000571526	MINK1	misshapen-like kinase 1 [Source:HGNC Symbol;Acc:17565]	chr17:4736683-4801356	chr17:4793991-4796991	1	-0.357416	0.780562	0.0696748	0.480441	516.4	958.5	486.9	453.4	290.8	601.4
ENSG00000116489	ENST00000263168	CAPZA1	capping protein (actin filament) muscle Z-line, alpha 1 [Source:HGNC Symbol;Acc:1488]	chr1:113161795-113214241	chr1:113159295-113162295	1	0.237301	1.17879	0.0698259	0.48093	3636.7	2893.6	4054.4	4236.7	4778.5	3725.2
ENSG00000151715	ENST00000527754	TMEM45B	transmembrane protein 45B [Source:HGNC Symbol;Acc:25194]	chr11:129685714-129729898	chr11:129683258-129686258	1	-0.176313	0.884962	0.0699391	0.48093	1346.6	1175.4	1159	1113	1080.6	1041.3
ENSG00000158555	ENST00000533805	GDPD5	glycerophosphodiester phosphodiesterase domain containing 5 [Source:HGNC Symbol;Acc:28804]	chr11:75145685-75236948	chr11:75160485-75163485	-1	-0.353959	0.782434	0.0698672	0.48093	389	1041.8	430.2	243.9	177.1	449
ENSG00000196267	ENST00000602187	ZNF836	zinc finger protein 836 [Source:HGNC Symbol;Acc:34333]	chr19:52657117-52674896	chr19:52672487-52675487	-1	-0.337316	0.791513	0.0700279	0.48093	104.3	103.6	106	90.8	81.4	54.5
ENSG00000197903	ENST00000396891	HIST1H2BK	histone cluster 1, H2bk [Source:HGNC Symbol;Acc:13954]	chr6:27106073-27114619	chr6:27114119-27117119	-1	0.331947	1.25871	0.0699529	0.48093	75.3	69.5	83.4	126.8	89.2	93.8
ENSG00000234753	ENST00000432751			chr6:41462591-41516359	chr6:41514786-41517786	-1	-0.320234	0.80094	0.0699832	0.48093	88.6	107.9	98.8	72	81.4	67.6
ENSG00000011451	ENST00000545156	WIZ	widely interspaced zinc finger motifs [Source:HGNC Symbol;Acc:30917]	chr19:15532319-15560762	chr19:15541494-15544494	-1	-0.376151	0.77049	0.0701142	0.4812	131.6	307.7	108.1	110.5	77.6	144.3
ENSG00000185269	ENST00000477214	NOTUM	notum pectinacetylesterase homolog (Drosophila) [Source:HGNC Symbol;Acc:27106]	chr17:79910388-79919716	chr17:79917186-79920186	-1	-0.320717	0.800672	0.0702041	0.481494	499.1	1777	477.6	293.8	197.8	554.9
ENSG00000018189	ENST00000502653	RUFY3	RUN and FYVE domain containing 3 [Source:HGNC Symbol;Acc:30285]	chr4:71569921-71673032	chr4:71597651-71600651	1	0.252337	1.19114	0.0708143	0.481674	416.3	347.3	398.3	485.3	542.9	395.5
ENSG00000064651	ENST00000504416	SLC12A2	solute carrier family 12 (sodium/potassium/chloride transporter), member 2 [Source:HGNC Symbol;Acc:10911]	chr5:127419458-127525380	chr5:127491180-127494180	1	0.249488	1.18879	0.0703879	0.481674	461.8	367.6	454.9	533.6	586.8	448
ENSG00000105722	ENST00000440177	ERF	Ets2 repressor factor [Source:HGNC Symbol;Acc:3444]	chr19:42751724-42759309	chr19:42758287-42761287	-1	-0.373441	0.771939	0.0703426	0.481674	250.8	575.9	225.4	203	148.6	310.8
ENSG00000111266	ENST00000298573	DUSP16	dual specificity phosphatase 16 [Source:HGNC Symbol;Acc:17909]	chr12:12628829-12715317	chr12:12673559-12676559	-1	0.159772	1.11711	0.070629	0.481674	2087.3	2240.7	2053.4	2525.5	2430	2210.7
ENSG00000119231	ENST00000434433	SENP5	SUMO1/sentrin specific peptidase 5 [Source:HGNC Symbol;Acc:28407]	chr3:196594727-196661585	chr3:196652183-196655183	1	0.19309	1.14321	0.0706769	0.481674	1118.1	925.4	1051.9	1248.8	1233.1	1095.8
ENSG00000128335	ENST00000454728	APOL2	apolipoprotein L, 2 [Source:HGNC Symbol;Acc:619]	chr22:36622256-36636000	chr22:36635107-36638107	-1	0.221806	1.16619	0.0707034	0.481674	495.8	538.5	422	614.6	546.7	563
ENSG00000133243	ENST00000255608	BTBD2	BTB (POZ) domain containing 2 [Source:HGNC Symbol;Acc:15504]	chr19:1985447-2034880	chr19:2015219-2018219	-1	-0.32765	0.796833	0.0704828	0.481674	144.8	503.3	171.9	83.5	63.3	179.6
ENSG00000139613	ENST00000347471	SMARCC2	SWI/SNF related, matrix associated, actin dependent regulator of chromatin, subfamily c, member 2 [Source:HGNC Symbol;Acc:11105]	chr12:56556767-56583351	chr12:56582832-56585832	-1	-0.215227	0.861411	0.0706367	0.481674	599.2	719.1	662.9	576.9	498.9	601.4
ENSG00000166788	ENST00000531751	SAAL1	serum amyloid A-like 1 [Source:HGNC Symbol;Acc:25158]	chr11:18091482-18127638	chr11:18113371-18116371	-1	0.231253	1.17385	0.0703319	0.481674	704.3	570.6	749.3	776.6	902.2	746.7
ENSG00000168175	ENST00000395468	MAPK1IP1L	mitogen-activated protein kinase 1 interacting protein 1-like [Source:HGNC Symbol;Acc:19840]	chr14:55518349-55536910	chr14:55515849-55518849	1	0.176539	1.13017	0.070783	0.481674	2409.3	2095.4	2516.6	2617.1	2838.4	2544.7
ENSG00000183576	ENST00000357563	SETD3	SET domain containing 3 [Source:HGNC Symbol;Acc:20493]	chr14:99864083-99947216	chr14:99946674-99949674	-1	0.173199	1.12756	0.0708427	0.481674	1901.1	1710.7	1932	2157.2	2224.4	1917.1
ENSG00000188599	ENST00000358815	NPIPP1	nuclear pore complex interacting protein pseudogene 1 [Source:HGNC Symbol;Acc:35407]	chr16:15198178-15225458	chr16:15224958-15227958	-1	0.319855	1.2482	0.0705353	0.481674	86.1	127.2	116.3	141.6	129.3	167.5
ENSG00000196476	ENST00000360321	C20orf96	chromosome 20 open reading frame 96 [Source:HGNC Symbol;Acc:16227]	chr20:251504-271390	chr20:270890-273890	-1	-0.236382	0.848871	0.0705012	0.481674	362.5	412.5	372.6	315.9	281.8	354.2
ENSG00000179761	ENST00000578748	PIPOX	pipecolic acid oxidase [Source:HGNC Symbol;Acc:17804]	chr17:27277531-27384234	chr17:27276378-27279378	1	-0.145075	0.904332	0.0710224	0.482255	3361.1	3575.3	3553.1	3066.4	3024.5	3353.9
ENSG00000230055	ENST00000578573	CISD3	CDGSH iron sulfur domain 3 [Source:HGNC Symbol;Acc:27578]	chr17:36886488-36891297	chr17:36884112-36887112	1	-0.373735	0.771782	0.0709845	0.482255	154.8	396.4	180.1	144	99.5	210.9
ENSG00000132256	ENST00000396855	TRIM5	tripartite motif containing 5 [Source:HGNC Symbol;Acc:16276]	chr11:5684425-5959849	chr11:5705839-5708839	-1	0.221362	1.16583	0.0711392	0.482727	320.3	338.7	363.3	433.7	403.3	372.3
ENSG00000115128	ENST00000233468		Pre-mRNA branch site protein p14 [Source:UniProtKB/Swiss-Prot;Acc:Q9Y3B4]	chr2:24290454-24299313	chr2:24298813-24301813	-1	0.205518	1.1531	0.0713367	0.483426	1606.5	1399.8	1697.3	1751.3	2075.8	1670.9
ENSG00000117758	ENST00000472285	STX12	syntaxin 12 [Source:HGNC Symbol;Acc:11430]	chr1:28099694-28150963	chr1:28134258-28137258	1	0.242478	1.18302	0.0712968	0.483426	674.5	518.2	652.6	781.5	815.6	638.7
ENSG00000130528	ENST00000252825	HRC	histidine rich calcium binding protein [Source:HGNC Symbol;Acc:5178]	chr19:49654455-49658681	chr19:49658181-49661181	-1	-0.347763	0.785801	0.0714078	0.483587	121.7	227.6	193.5	132.6	96.9	150.3
ENSG00000119537	ENST00000585750	KDSR	3-ketodihydrosphingosine reductase [Source:HGNC Symbol;Acc:4021]	chr18:60994959-61034743	chr18:61022247-61025247	-1	0.20887	1.15578	0.0714666	0.483665	1044.5	947.8	1040.6	1222.6	1322.3	1011
ENSG00000007168	ENST00000575477	PAFAH1B1	platelet-activating factor acetylhydrolase 1b, regulatory subunit 1 (45kDa) [Source:HGNC Symbol;Acc:8574]	chr17:2496504-2588909	chr17:2494609-2497609	1	0.195031	1.14475	0.0715176	0.483689	2459.8	2058	2363.3	2724.3	2886.2	2355
ENSG00000068354	ENST00000537536	TBC1D25	TBC1 domain family, member 25 [Source:HGNC Symbol;Acc:8092]	chrX:48397845-48420997	chrX:48395617-48398617	1	-0.336662	0.791871	0.0720593	0.483994	108.4	158.1	110.1	93.3	71.1	105.9
ENSG00000116161	ENST00000426793	CACYBP	calcyclin binding protein [Source:HGNC Symbol;Acc:30423]	chr1:174968300-174980851	chr1:174966071-174969071	1	0.269545	1.20543	0.0720155	0.483994	1309.3	1104.9	1656.1	1563.9	2043.5	1471.1
ENSG00000118785	ENST00000509659	SPP1	secreted phosphoprotein 1 [Source:HGNC Symbol;Acc:11255]	chr4:88896819-88904562	chr4:88894367-88897367	1	0.2564	1.19449	0.0716683	0.483994	6926.5	6446.5	9652.7	8601	9055.5	10623.7
ENSG00000127603	ENST00000602421	MACF1	microtubule-actin crosslinking factor 1 [Source:HGNC Symbol;Acc:13664]	chr1:39546988-39952849	chr1:39544589-39547589	1	-0.146084	0.9037	0.0720104	0.483994	2931.5	2991.9	3032.3	2804.5	2488.1	2760.6
ENSG00000129055	ENST00000511751	ANAPC13	anaphase promoting complex subunit 13 [Source:HGNC Symbol;Acc:24540]	chr3:134196548-134205558	chr3:134205058-134208058	-1	0.256374	1.19447	0.0720572	0.483994	1335	1164.7	1628.3	1636.7	2011.2	1425.7
ENSG00000131748	ENST00000484773	STARD3	StAR-related lipid transfer (START) domain containing 3 [Source:HGNC Symbol;Acc:17579]	chr17:37793318-37819737	chr17:37806802-37809802	1	-0.336328	0.792055	0.0719925	0.483994	381.5	646.5	385	346.2	244.3	428.8
ENSG00000136104	ENST00000495244	RNASEH2B	ribonuclease H2, subunit B [Source:HGNC Symbol;Acc:25671]	chr13:51483814-51544592	chr13:51499998-51502998	1	0.23461	1.17659	0.0717436	0.483994	557.8	488.3	642.3	614.6	756.1	659.9
ENSG00000147533	ENST00000518270	GOLGA7	golgin A7 [Source:HGNC Symbol;Acc:24876]	chr8:41347915-41368499	chr8:41345415-41348415	1	0.164626	1.12088	0.0716258	0.483994	1192.6	1098.5	1210.5	1381.4	1327.4	1240
ENSG00000164022	ENST00000358008	AIMP1	aminoacyl tRNA synthetase complex-interacting multifunctional protein 1 [Source:HGNC Symbol;Acc:10648]	chr4:107236701-107270383	chr4:107234353-107237353	1	0.238072	1.17942	0.0720832	0.483994	1976.4	1415.8	1822.9	2032	2380.8	1875.7
ENSG00000165915	ENST00000531865	SLC39A13	solute carrier family 39 (zinc transporter), member 13 [Source:HGNC Symbol;Acc:20859]	chr11:47428683-47438047	chr11:47427679-47430679	1	-0.36958	0.774008	0.0720171	0.483994	77.8	250	84.4	66.3	41.4	115
ENSG00000181061	ENST00000430190	HIGD1A	HIG1 hypoxia inducible domain family, member 1A [Source:HGNC Symbol;Acc:29527]	chr3:42798669-42846023	chr3:42845482-42848482	-1	0.23252	1.17489	0.0720305	0.483994	2910	2551.7	3392.6	3266.9	4150.3	3195.5
ENSG00000103966	ENST00000220325	EHD4	EH-domain containing 4 [Source:HGNC Symbol;Acc:3245]	chr15:42190950-42264776	chr15:42264276-42267276	-1	0.257211	1.19517	0.0721308	0.483996	164.7	178.4	162.6	207.9	192.6	220
ENSG00000006282	ENST00000504265	SPATA20	spermatogenesis associated 20 [Source:HGNC Symbol;Acc:26125]	chr17:48620419-48633213	chr17:48624969-48627969	1	-0.353385	0.782745	0.0726893	0.484248	332.7	676.4	441.6	284.8	241.7	473.2
ENSG00000088325	ENST00000300403	TPX2	TPX2, microtubule-associated [Source:HGNC Symbol;Acc:1249]	chr20:30327074-30389608	chr20:30324574-30327574	1	0.228655	1.17174	0.0725435	0.484248	5608.9	4435.5	6431	6312.8	7079.2	6276.9
ENSG00000100601	ENST00000216489	ALKBH1	alkB, alkylation repair homolog 1 (E. coli) [Source:HGNC Symbol;Acc:17911]	chr14:78138747-78174363	chr14:78173863-78176863	-1	0.246635	1.18644	0.0726389	0.484248	318.6	288.5	380.8	432.1	400.7	367.3
ENSG00000100714	ENST00000545908	MTHFD1	methylenetetrahydrofolate dehydrogenase (NADP+ dependent) 1, methenyltetrahydrofolate cyclohydrolase, formyltetrahydrofolate synthetase [Source:HGNC Symbol;Acc:7432]	chr14:64854749-64926722	chr14:64852249-64855249	1	0.154724	1.11321	0.0725777	0.484248	2194.1	1972.5	2250	2346.2	2488.1	2348.9
ENSG00000121644	ENST00000263831	DESI2	desumoylating isopeptidase 2 [Source:HGNC Symbol;Acc:24264]	chr1:244816237-244872335	chr1:244813905-244816905	1	0.224023	1.16799	0.0724948	0.484248	2328.2	1810.1	2206.8	2520.5	2848.7	2175.4
ENSG00000134108	ENST00000256496	ARL8B	ADP-ribosylation factor-like 8B [Source:HGNC Symbol;Acc:25564]	chr3:5163905-5222596	chr3:5161405-5164405	1	0.247131	1.18684	0.0725716	0.484248	1858.1	1382.7	1902.1	2041.8	2415.7	1802.1
ENSG00000140577	ENST00000560927	CRTC3	CREB regulated transcription coactivator 3 [Source:HGNC Symbol;Acc:26148]	chr15:91073157-91188577	chr15:91080349-91083349	1	-0.222006	0.857372	0.0725536	0.484248	466	535.3	496.1	440.3	367.1	451
ENSG00000148677	ENST00000371697	ANKRD1	ankyrin repeat domain 1 (cardiac muscle) [Source:HGNC Symbol;Acc:15819]	chr10:92671853-92681033	chr10:92680533-92683533	-1	0.241842	1.1825	0.0725222	0.484248	269	221.2	270.7	306.9	321.8	293.6
ENSG00000164543	ENST00000462448	STK17A	serine/threonine kinase 17a [Source:HGNC Symbol;Acc:11395]	chr7:43622357-43666385	chr7:43619857-43622857	1	0.249962	1.18918	0.0723416	0.484248	949.3	722.3	1041.6	1099.1	1238.2	975.7
ENSG00000174442	ENST00000307897	ZWILCH	zwilch kinetochore protein [Source:HGNC Symbol;Acc:25468]	chr15:66797297-66842115	chr15:66794797-66797797	1	0.267649	1.20384	0.0726851	0.484248	907.9	584.5	799.8	953.4	1067.6	835.4
ENSG00000186910	ENST00000334708	SERPINA11	serpin peptidase inhibitor, clade A (alpha-1 antiproteinase, antitrypsin), member 11 [Source:HGNC Symbol;Acc:19193]	chr14:94908801-94919127	chr14:94918627-94921627	-1	-0.239238	0.847193	0.0722184	0.484248	1858.9	2279.2	1766.3	1650.6	1358.4	1881.8
ENSG00000087095	ENST00000496808	NLK	nemo-like kinase [Source:HGNC Symbol;Acc:29858]	chr17:26368763-26523407	chr17:26367556-26370556	1	0.21771	1.16289	0.0728392	0.484489	517.3	475.5	489.9	599	648.8	506.5
ENSG00000089195	ENST00000473131	TRMT6	tRNA methyltransferase 6 homolog (S. cerevisiae) [Source:HGNC Symbol;Acc:20900]	chr20:5917881-5931182	chr20:5930661-5933661	-1	0.214899	1.16062	0.072795	0.484489	1067.7	867.7	1090	1129.3	1330	1109.9
ENSG00000095787	ENST00000420266	WAC	WW domain containing adaptor with coiled-coil [Source:HGNC Symbol;Acc:17327]	chr10:28821422-28912041	chr10:28819935-28822935	1	0.185556	1.13726	0.0729685	0.484489	4864	4563.7	5078.5	5974.8	5856.5	4817.9
ENSG00000106460	ENST00000396668	TMEM106B	transmembrane protein 106B [Source:HGNC Symbol;Acc:22407]	chr7:12250867-12282993	chr7:12248367-12251367	1	-0.236722	0.848671	0.0730571	0.484489	1434.3	1359.2	1812.6	1205.4	1474.8	1150.2
ENSG00000133302	ENST00000493934	ANKRD32	ankyrin repeat domain 32 [Source:HGNC Symbol;Acc:25408]	chr5:93954052-94075141	chr5:94025391-94028391	1	0.298963	1.23026	0.073011	0.484489	242.5	161.3	257.3	266.8	320.5	272.4
ENSG00000168615	ENST00000466936	ADAM9	ADAM metallopeptidase domain 9 [Source:HGNC Symbol;Acc:216]	chr8:38854388-38962663	chr8:38851888-38854888	1	0.197935	1.14706	0.0729457	0.484489	5059.4	4131	5250.4	5687.6	5932.7	5135.8
ENSG00000196652	ENST00000451158	ZKSCAN5	zinc finger with KRAB and SCAN domains 5 [Source:HGNC Symbol;Acc:12867]	chr7:99102274-99132323	chr7:99099798-99102798	1	0.205876	1.15339	0.0730038	0.484489	595.9	558.8	675.2	724.2	761.3	653.8
ENSG00000099364	ENST00000566320	FBXL19	F-box and leucine-rich repeat protein 19 [Source:HGNC Symbol;Acc:25300]	chr16:30934376-30960104	chr16:30951196-30954196	1	-0.370217	0.773666	0.0732966	0.485264	53.8	159.2	49.4	45	37.5	63.6
ENSG00000166278	ENST00000442278	C2	complement component 2 [Source:HGNC Symbol;Acc:1248]	chr6:31865562-31913449	chr6:31892773-31895773	1	-0.322259	0.799817	0.0733163	0.485264	1157.9	1923.4	1201.2	1062.2	751	1364.2
ENSG00000172828	ENST00000568118	CES3	carboxylesterase 3 [Source:HGNC Symbol;Acc:1865]	chr16:66995140-67009051	chr16:66992693-66995693	1	-0.363083	0.777501	0.0733012	0.485264	121.7	224.4	145.1	108	67.2	148.3
ENSG00000183735	ENST00000536906	TBK1	TANK-binding kinase 1 [Source:HGNC Symbol;Acc:11584]	chr12:64845660-64895888	chr12:64875687-64878687	1	0.239935	1.18094	0.0734827	0.486051	958.4	764	1044.7	1130.2	1247.3	966.6
ENSG00000099250	ENST00000432372	NRP1	neuropilin 1 [Source:HGNC Symbol;Acc:8004]	chr10:33466420-33625190	chr10:33623506-33626506	-1	0.256464	1.19455	0.0737746	0.486168	269	219.1	278.9	349.4	305	287.6
ENSG00000104774	ENST00000593686	MAN2B1	mannosidase, alpha, class 2B, member 1 [Source:HGNC Symbol;Acc:6826]	chr19:12757325-12777556	chr19:12767788-12770788	-1	-0.343427	0.788167	0.0737857	0.486168	316.2	580.2	394.2	295.4	209.4	407.6
ENSG00000112096	ENST00000367055	SOD2	superoxide dismutase 2, mitochondrial [Source:HGNC Symbol;Acc:11180]	chr6:160090089-160183561	chr6:160113766-160116766	-1	0.225941	1.16954	0.073548	0.486168	8290.5	6384.5	6739.8	9150.1	9116.2	7235.5
ENSG00000147642	ENST00000528716	SYBU	syntabulin (syntaxin-interacting) [Source:HGNC Symbol;Acc:26011]	chr8:110586207-110704020	chr8:110692541-110695541	-1	-0.287797	0.819152	0.0736072	0.486168	128.3	122.9	127.6	98.2	102.1	96.9
ENSG00000160282	ENST00000498355	FTCD	formimidoyltransferase cyclodeaminase [Source:HGNC Symbol;Acc:3974]	chr21:47556176-47575481	chr21:47574981-47577981	-1	-0.324863	0.798374	0.0736988	0.486168	212.7	664.6	166.7	113.8	93.1	215.9
ENSG00000183605	ENST00000355697	SFXN4	sideroflexin 4 [Source:HGNC Symbol;Acc:16088]	chr10:120900279-120925179	chr10:120924679-120927679	-1	0.153044	1.11191	0.073645	0.486168	835.9	828.1	857.4	937	935.8	944.4
ENSG00000143321	ENST00000495212	HDGF	hepatoma-derived growth factor [Source:HGNC Symbol;Acc:4856]	chr1:156711899-156736717	chr1:156720788-156723788	-1	0.144042	1.105	0.0739408	0.48625	4653	4889.6	4559.8	5276	4881.9	5483.9
ENSG00000147408	ENST00000454498	CSGALNACT1	chondroitin sulfate N-acetylgalactosaminyltransferase 1 [Source:HGNC Symbol;Acc:24290]	chr8:19261672-19615540	chr8:19459506-19462506	-1	0.303909	1.23448	0.0739179	0.48625	223.5	172	203.8	288.9	301.2	194.7
ENSG00000151746	ENST00000551848	BICD1	bicaudal D homolog 1 (Drosophila) [Source:HGNC Symbol;Acc:1049]	chr12:32259769-32536567	chr12:32257269-32260269	1	0.275706	1.21059	0.0739155	0.48625	187.9	148.5	160.6	230.8	188.7	204.8
ENSG00000041357	ENST00000559906	PSMA4	proteasome (prosome, macropain) subunit, alpha type, 4 [Source:HGNC Symbol;Acc:9533]	chr15:78832747-78841604	chr15:78833660-78836660	1	0.225887	1.1695	0.0746684	0.48629	2953.9	2407.4	3237.1	3181.8	3925.4	3137
ENSG00000047849	ENST00000423088	MAP4	microtubule-associated protein 4 [Source:HGNC Symbol;Acc:6862]	chr3:47892182-48130769	chr3:48039870-48042870	-1	0.137849	1.10026	0.0748507	0.48629	3745.1	4041.2	4066.7	4485.4	4173.6	4422.4
ENSG00000051523	ENST00000561972	CYBA	cytochrome b-245, alpha polypeptide [Source:HGNC Symbol;Acc:2577]	chr16:88709691-88717560	chr16:88716962-88719962	-1	-0.327193	0.797086	0.0749526	0.48629	163	468	149.2	90.8	58.2	175.6
ENSG00000056661	ENST00000580830	PCGF2	polycomb group ring finger 2 [Source:HGNC Symbol;Acc:12929]	chr17:36890150-36906070	chr17:36905570-36908570	-1	-0.352734	0.783099	0.0740129	0.48629	390.6	736.2	456	352.7	227.5	508.5
ENSG00000069345	ENST00000563158	DNAJA2	DnaJ (Hsp40) homolog, subfamily A, member 2 [Source:HGNC Symbol;Acc:14884]	chr16:46989299-47007699	chr16:47007075-47010075	-1	0.197704	1.14687	0.0747942	0.48629	3541.5	2970.5	3829	3962.5	4327.4	3710.1
ENSG00000071539	ENST00000166345	TRIP13	thyroid hormone receptor interactor 13 [Source:HGNC Symbol;Acc:12307]	chr5:892758-919472	chr5:890258-893258	1	0.213591	1.15957	0.074535	0.48629	722.5	598.4	762.7	764.3	888	804.2
ENSG00000104375	ENST00000521649	STK3	serine/threonine kinase 3 [Source:HGNC Symbol;Acc:11406]	chr8:99413631-99955055	chr8:99837374-99840374	-1	0.251828	1.19071	0.0743664	0.48629	432.9	370.8	498.2	518.8	608.8	467.2
ENSG00000111412	ENST00000536380	C12orf49	chromosome 12 open reading frame 49 [Source:HGNC Symbol;Acc:26128]	chr12:117153593-117175875	chr12:117175374-117178374	-1	0.204877	1.15259	0.0750406	0.48629	947.6	765.1	960.3	1056.5	1099.9	967.6
ENSG00000126602	ENST00000576788	TRAP1	TNF receptor-associated protein 1 [Source:HGNC Symbol;Acc:16264]	chr16:3701640-3767598	chr16:3726447-3729447	-1	-0.319749	0.801209	0.0743045	0.48629	807	1242.7	770.9	680.9	506.7	912.1
ENSG00000143322	ENST00000509520	ABL2	c-abl oncogene 2, non-receptor tyrosine kinase [Source:HGNC Symbol;Acc:77]	chr1:179068462-179198819	chr1:179111704-179114704	-1	-0.161435	0.894135	0.0743928	0.48629	1171.9	1181.8	1172.4	1124.4	1003	1002.9
ENSG00000143499	ENST00000416415	SMYD2	SET and MYND domain containing 2 [Source:HGNC Symbol;Acc:20982]	chr1:214454445-214510474	chr1:214501820-214504820	1	0.218425	1.16346	0.0742635	0.48629	1619.7	1434	1822.9	1862.6	2202.5	1704.2
ENSG00000143933	ENST00000489742	CALM2	calmodulin 2 (phosphorylase kinase, delta) [Source:HGNC Symbol;Acc:1445]	chr2:47387221-47403740	chr2:47403109-47406109	-1	0.249123	1.18848	0.0744252	0.48629	14489.5	11281.6	16349.3	16058.7	19783.5	15523.3
ENSG00000149115	ENST00000532437	TNKS1BP1	tankyrase 1 binding protein 1, 182kDa [Source:HGNC Symbol;Acc:19081]	chr11:57067112-57092426	chr11:57089171-57092171	-1	-0.359983	0.779174	0.0749094	0.48629	197	396.4	218.2	181.7	115	243.2
ENSG00000150961	ENST00000503683	SEC24D	SEC24 family member D [Source:HGNC Symbol;Acc:10706]	chr4:119643978-119759838	chr4:119757269-119760269	-1	0.196423	1.14585	0.0746329	0.48629	3393.3	2673.5	3332.9	3697.4	3836.2	3362
ENSG00000159322	ENST00000569517	ADPGK	ADP-dependent glucokinase [Source:HGNC Symbol;Acc:25250]	chr15:73043710-73078187	chr15:73075556-73078556	-1	0.149217	1.10897	0.0748972	0.48629	1216.6	1156.2	1264	1317.6	1363.6	1372.2
ENSG00000167393	ENST00000484364	PPP2R3B	protein phosphatase 2, regulatory subunit B'', beta [Source:HGNC Symbol;Acc:13417]	chrX:294698-347690	chrX:305861-308861	-1	-0.370752	0.773379	0.0743914	0.48629	79.5	165.6	60.7	57.3	47.8	80.7
ENSG00000179271	ENST00000316939	GADD45GIP1	growth arrest and DNA-damage-inducible, gamma interacting protein 1 [Source:HGNC Symbol;Acc:29996]	chr19:13064972-13068050	chr19:13067550-13070550	-1	-0.348276	0.785522	0.0748593	0.48629	45.5	211.6	58.7	42.6	22	84.8
ENSG00000188257	ENST00000482011	PLA2G2A	phospholipase A2, group IIA (platelets, synovial fluid) [Source:HGNC Symbol;Acc:9031]	chr1:20301925-20306932	chr1:20306409-20309409	-1	0.329418	1.25651	0.0741452	0.48629	74.5	97.2	120.4	142.4	109.9	144.3
ENSG00000188976	ENST00000477976	NOC2L	nucleolar complex associated 2 homolog (S. cerevisiae) [Source:HGNC Symbol;Acc:24517]	chr1:879584-894689	chr1:893338-896338	-1	-0.343299	0.788237	0.074883	0.48629	475.9	881.5	489.9	401.8	314.1	589.3
ENSG00000197771	ENST00000360003	MCMBP	minichromosome maintenance complex binding protein [Source:HGNC Symbol;Acc:25782]	chr10:121588972-121652068	chr10:121631766-121634766	-1	0.186264	1.13781	0.0743882	0.48629	2521	2326.2	2781.2	2969.8	3165.4	2628.4
ENSG00000204366	ENST00000375527	ZBTB12	zinc finger and BTB domain containing 12 [Source:HGNC Symbol;Acc:19066]	chr6:31867384-31869769	chr6:31869269-31872269	-1	-0.371298	0.773087	0.0741007	0.48629	57.9	147.5	54.6	47.5	37.5	66.6
ENSG00000233276	ENST00000419783	GPX1	glutathione peroxidase 1 [Source:HGNC Symbol;Acc:4553]	chr3:49394609-49396033	chr3:49395533-49398533	-1	-0.363653	0.777194	0.0750373	0.48629	105.9	223.3	93.7	92.5	80.1	102.9
ENSG00000261705	ENST00000561475			chr16:66921918-66922834	chr16:66919418-66922418	1	0.309089	1.23892	0.0746873	0.48629	91.9	81.2	85.4	130.9	106	102.9
ENSG00000100938	ENST00000561035	GMPR2	guanosine monophosphate reductase 2 [Source:HGNC Symbol;Acc:4377]	chr14:24701628-24708448	chr14:24699372-24702372	1	-0.139111	0.908078	0.0753067	0.486775	3936.3	3944	3598.4	3564	3350.2	3468.9
ENSG00000122140	ENST00000371785	MRPS2	mitochondrial ribosomal protein S2 [Source:HGNC Symbol;Acc:14495]	chr9:138391830-138396519	chr9:138389330-138392330	1	-0.369961	0.773803	0.0752821	0.486775	149	392.2	182.2	130.9	80.1	222
ENSG00000158856	ENST00000519959	DMTN	dematin actin binding protein [Source:HGNC Symbol;Acc:3382]	chr8:21906506-21940038	chr8:21908566-21911566	1	-0.334553	0.79303	0.075424	0.486775	437.8	837.7	546.6	429.6	318	566
ENSG00000160789	ENST00000496738	LMNA	lamin A/C [Source:HGNC Symbol;Acc:6636]	chr1:156052364-156109880	chr1:156102112-156105112	1	-0.339831	0.790134	0.075401	0.486775	708.5	1472.4	798.7	660.4	541.6	921.2
ENSG00000163611	ENST00000480527	SPICE1	spindle and centriole associated protein 1 [Source:HGNC Symbol;Acc:25083]	chr3:113161565-113234034	chr3:113233534-113236534	-1	0.270101	1.20589	0.0754351	0.486775	283.1	244.7	321.1	313.4	422.7	327.9
ENSG00000165863	ENST00000588184	C10orf82	chromosome 10 open reading frame 82 [Source:HGNC Symbol;Acc:28500]	chr10:118423207-118429775	chr10:118428966-118431966	-1	-0.348097	0.78562	0.0754487	0.486775	64.6	84.4	83.4	58.9	37.5	63.6
ENSG00000175634	ENST00000556575	RPS6KB2	ribosomal protein S6 kinase, 70kDa, polypeptide 2 [Source:HGNC Symbol;Acc:10437]	chr11:67195931-67202872	chr11:67193454-67196454	1	-0.368969	0.774336	0.0753389	0.486775	151.5	403.9	204.8	154.7	91.8	223
ENSG00000089057	ENST00000423430	SLC23A2	solute carrier family 23 (ascorbic acid transporter), member 2 [Source:HGNC Symbol;Acc:10973]	chr20:4833002-4990939	chr20:4879793-4882793	-1	-0.174441	0.88611	0.0755458	0.486787	3947.9	4778.5	4137.8	3891.3	3527.3	3888.6
ENSG00000090857	ENST00000563930	PDPR	pyruvate dehydrogenase phosphatase regulatory subunit [Source:HGNC Symbol;Acc:30264]	chr16:70147529-70195203	chr16:70177158-70180158	1	-0.229283	0.853059	0.0755307	0.486787	876.5	963.8	873.9	838.8	608.8	818.3
ENSG00000120438	ENST00000546023	TCP1	t-complex 1 [Source:HGNC Symbol;Acc:11655]	chr6:160199530-160210781	chr6:160210205-160213205	-1	0.204594	1.15236	0.075845	0.487346	9080.1	7009.6	7972.9	9810.5	9889.1	8394.8
ENSG00000127838	ENST00000483797	PNKD	paroxysmal nonkinesigenic dyskinesia [Source:HGNC Symbol;Acc:9153]	chr2:219135115-219211516	chr2:219202318-219205318	1	-0.35587	0.781398	0.0758288	0.487346	291.3	570.6	329.4	288.1	160.3	356.2
ENSG00000163344	ENST00000368467	PMVK	phosphomevalonate kinase [Source:HGNC Symbol;Acc:9141]	chr1:154897210-154909467	chr1:154908967-154911967	-1	-0.362813	0.777647	0.075773	0.487346	88.6	138.9	66.9	69.6	43.9	77.7
ENSG00000177889	ENST00000550657	UBE2N	ubiquitin-conjugating enzyme E2N [Source:HGNC Symbol;Acc:12492]	chr12:93799449-93836038	chr12:93835219-93838219	-1	0.225657	1.16931	0.075849	0.487346	2810.7	2139.2	2883.1	2946.9	3517	2868.6
ENSG00000178026	ENST00000491910	FAM211B	family with sequence similarity 211, member B [Source:HGNC Symbol;Acc:33155]	chr22:24981588-24989175	chr22:24988540-24991540	-1	-0.363568	0.77724	0.0759184	0.487346	53.8	172	52.5	42.6	33.6	73.7
ENSG00000196504	ENST00000471167	PRPF40A	PRP40 pre-mRNA processing factor 40 homolog A (S. cerevisiae) [Source:HGNC Symbol;Acc:16463]	chr2:153508107-153574511	chr2:153515391-153518391	-1	0.233031	1.1753	0.075897	0.487346	6742.8	5751.9	7388.3	7754	9374.7	6725.9
ENSG00000119242	ENST00000238156	CCDC92	coiled-coil domain containing 92 [Source:HGNC Symbol;Acc:29563]	chr12:124403207-124457378	chr12:124456871-124459871	-1	-0.339177	0.790492	0.0759849	0.487466	340.2	542.8	316	290.5	192.6	370.3
ENSG00000177606	ENST00000371222	JUN	jun proto-oncogene [Source:HGNC Symbol;Acc:6204]	chr1:59246465-59249785	chr1:59249285-59252285	-1	-0.296118	0.814441	0.0760686	0.487697	390.6	552.4	333.5	362.5	283.1	339
ENSG00000139438	ENST00000543653	FAM222A	family with sequence similarity 222, member A [Source:HGNC Symbol;Acc:25915]	chr12:110152033-110208312	chr12:110150040-110153040	1	-0.31594	0.803328	0.0761281	0.487773	121.7	193.4	166.7	122.8	106	130.2
ENSG00000167792	ENST00000530638	NDUFV1	NADH dehydrogenase (ubiquinone) flavoprotein 1, 51kDa [Source:HGNC Symbol;Acc:7716]	chr11:67374323-67380006	chr11:67371932-67374932	1	-0.356078	0.781286	0.0762825	0.488457	461.8	818.5	412.7	365	230.1	546.9
ENSG00000033170	ENST00000555559	FUT8	fucosyltransferase 8 (alpha (1,6) fucosyltransferase) [Source:HGNC Symbol;Acc:4019]	chr14:65877310-66210839	chr14:65876154-65879154	1	0.273311	1.20858	0.0764628	0.489304	377.4	254.3	376.7	428	456.3	383.4
ENSG00000122783	ENST00000477820	C7orf49	chromosome 7 open reading frame 49 [Source:HGNC Symbol;Acc:22432]	chr7:134777115-134855547	chr7:134853726-134856726	-1	-0.299167	0.812721	0.0765508	0.489561	243.3	359	234.7	231.6	186.1	224
ENSG00000108262	ENST00000585148	GIT1	G protein-coupled receptor kinase interacting ArfGAP 1 [Source:HGNC Symbol;Acc:4272]	chr17:27900487-27921072	chr17:27907899-27910899	-1	-0.357421	0.780559	0.0767095	0.489724	259.9	614.4	288.2	255.3	191.3	330.9
ENSG00000137802	ENST00000514566	MAPKBP1	mitogen-activated protein kinase binding protein 1 [Source:HGNC Symbol;Acc:29536]	chr15:42066632-42120053	chr15:42064240-42067240	1	-0.340892	0.789553	0.0767199	0.489724	84.4	133.6	89.5	67.1	63.3	86.8
ENSG00000149503	ENST00000278849	INCENP	inner centromere protein antigens 135/155kDa [Source:HGNC Symbol;Acc:6058]	chr11:61891445-61920635	chr11:61888970-61891970	1	-0.345406	0.787086	0.0766921	0.489724	264	418.9	227.5	182.5	161.6	292.6
ENSG00000140479	ENST00000348070	PCSK6	proprotein convertase subtilisin/kexin type 6 [Source:HGNC Symbol;Acc:8569]	chr15:101840818-102065405	chr15:102029373-102032373	-1	-0.296767	0.814075	0.0768197	0.490055	1019.7	1654.1	1236.2	982	776.8	1257.2
ENSG00000113552	ENST00000508177	GNPDA1	glucosamine-6-phosphate deaminase 1 [Source:HGNC Symbol;Acc:4417]	chr5:141371314-141392606	chr5:141391859-141394859	-1	0.194331	1.14419	0.0768706	0.490074	976.6	787.5	830.6	952.6	1045.7	1009
ENSG00000166913	ENST00000353703	YWHAB	tyrosine 3-monooxygenase/tryptophan 5-monooxygenase activation protein, beta [Source:HGNC Symbol;Acc:12849]	chr20:43514317-43537173	chr20:43511817-43514817	1	0.218748	1.16372	0.0770672	0.490591	9942.5	7270.3	9365.6	10340.8	11397.5	9710.5
ENSG00000182979	ENST00000490198	MTA1	metastasis associated 1 [Source:HGNC Symbol;Acc:7410]	chr14:105886159-105937066	chr14:105924718-105927718	1	-0.325926	0.797786	0.0770957	0.490591	485	939.2	521.9	441.1	411	575.1
ENSG00000198131	ENST00000599714	ZNF544	zinc finger protein 544 [Source:HGNC Symbol;Acc:16759]	chr19:58739960-58788815	chr19:58738337-58741337	1	0.237225	1.17872	0.0770129	0.490591	335.2	300.3	368.5	405.1	448.5	358.2
ENSG00000129422	ENST00000518138	MTUS1	microtubule associated tumor suppressor 1 [Source:HGNC Symbol;Acc:29789]	chr8:17501304-17658426	chr8:17591256-17594256	-1	0.196188	1.14567	0.0771439	0.490593	2931.5	2573	3110.5	3555	3527.3	2901.9
ENSG00000068878	ENST00000389993	PSME4	proteasome (prosome, macropain) activator subunit 4 [Source:HGNC Symbol;Acc:20635]	chr2:54091204-54197977	chr2:54197477-54200477	-1	0.206765	1.1541	0.0773996	0.490737	6639.3	5145	6550.4	7359.5	7637.6	6456.5
ENSG00000100297	ENST00000451351	MCM5	minichromosome maintenance complex component 5 [Source:HGNC Symbol;Acc:6948]	chr22:35796056-35821423	chr22:35793627-35796627	1	-0.352219	0.783378	0.0774647	0.490737	405.5	785.4	437.5	347.8	235.2	527.7
ENSG00000168496	ENST00000535723	FEN1	flap structure-specific endonuclease 1 [Source:HGNC Symbol;Acc:3650]	chr11:61560109-61564716	chr11:61557923-61560923	1	0.192282	1.14257	0.0775025	0.490737	648	733	669	752.1	744.5	868.7
ENSG00000169093	ENST00000463763	ASMTL	acetylserotonin O-methyltransferase-like [Source:HGNC Symbol;Acc:751]	chrX:1522032-1572655	chrX:1553784-1556784	-1	-0.358065	0.780211	0.0774938	0.490737	103.5	183.8	109.1	85.1	58.2	119.1
ENSG00000185721	ENST00000433341	DRG1	developmentally regulated GTP binding protein 1 [Source:HGNC Symbol;Acc:3029]	chr22:31795509-31924726	chr22:31793103-31796103	1	0.188782	1.1398	0.0773519	0.490737	1534.4	1313.2	1674.7	1727.6	1818.6	1662.8
ENSG00000188938	ENST00000523407	FAM120AOS	family with sequence similarity 120A opposite strand [Source:HGNC Symbol;Acc:23389]	chr9:96208776-96215874	chr9:96213306-96216306	-1	0.191653	1.14207	0.0773672	0.490737	679.5	674.2	666	742.3	875	718.4
ENSG00000236104	ENST00000441117	ZBTB22	zinc finger and BTB domain containing 22 [Source:HGNC Symbol;Acc:13085]	chr6:33282183-33285719	chr6:33285218-33288218	-1	-0.344577	0.787539	0.0773833	0.490737	147.3	206.2	111.2	121.1	78.8	124.1
ENSG00000008853	ENST00000519685	RHOBTB2	Rho-related BTB domain containing 2 [Source:HGNC Symbol;Acc:18756]	chr8:22844930-22877712	chr8:22842430-22845430	1	-0.355521	0.781587	0.078108	0.491528	126.6	196.6	98.8	96.6	64.6	121.1
ENSG00000060971	ENST00000440176	ACAA1	acetyl-CoA acyltransferase 1 [Source:HGNC Symbol;Acc:82]	chr3:38144620-38178733	chr3:38178087-38181087	-1	-0.328767	0.796217	0.0778293	0.491528	802.8	1354.9	773	663.7	515.7	955.5
ENSG00000109775	ENST00000502428	UFSP2	UFM1-specific peptidase 2 [Source:HGNC Symbol;Acc:25640]	chr4:186320694-186347139	chr4:186346584-186349584	-1	0.246106	1.186	0.078071	0.491528	586.8	415.7	551.7	614.6	698	582.2
ENSG00000138495	ENST00000497116	COX17	COX17 cytochrome c oxidase copper chaperone [Source:HGNC Symbol;Acc:2264]	chr3:119373360-119396301	chr3:119395711-119398711	-1	-0.279296	0.823993	0.0779564	0.491528	187.9	156	151.3	138.3	124.1	129.2
ENSG00000159658	ENST00000459797	EFCAB14	EF-hand calcium binding domain 14 [Source:HGNC Symbol;Acc:29051]	chr1:47124366-47184824	chr1:47149736-47152736	-1	0.229218	1.1722	0.0777586	0.491528	946.8	766.1	928.4	1054.9	1209.8	897
ENSG00000173638	ENST00000486303	SLC19A1	solute carrier family 19 (folate transporter), member 1 [Source:HGNC Symbol;Acc:10937]	chr21:46913486-46964325	chr21:46957347-46960347	-1	-0.358623	0.779908	0.0778937	0.491528	234.2	421	227.5	180	117.6	285.5
ENSG00000175550	ENST00000376991	DRAP1	DR1-associated protein 1 (negative cofactor 2 alpha) [Source:HGNC Symbol;Acc:3019]	chr11:65686728-65689032	chr11:65684306-65687306	1	-0.366488	0.775668	0.0780523	0.491528	114.2	336.6	152.3	105.6	73.7	179.6
ENSG00000184182	ENST00000482096	UBE2F	ubiquitin-conjugating enzyme E2F (putative) [Source:HGNC Symbol;Acc:12480]	chr2:238875469-238951236	chr2:238931480-238934480	1	0.213742	1.15969	0.0780243	0.491528	403.9	368.6	452.9	500.8	491.2	451
ENSG00000196535	ENST00000531253	MYO18A	myosin XVIIIA [Source:HGNC Symbol;Acc:31104]	chr17:27400528-27507430	chr17:27506882-27509882	-1	-0.361896	0.778141	0.077681	0.491528	277.3	583.4	269.7	226.7	151.2	355.2
ENSG00000253797	ENST00000521776	UTP14C	UTP14, U3 small nucleolar ribonucleoprotein, homolog C (yeast) [Source:HGNC Symbol;Acc:20321]	chr13:52598827-52607736	chr13:52596327-52599327	1	0.174309	1.12842	0.0778956	0.491528	1006.4	995.9	1089	1214.4	1237	1064.5
ENSG00000035681	ENST00000519174	NSMAF	neutral sphingomyelinase (N-SMase) activation associated factor [Source:HGNC Symbol;Acc:8017]	chr8:59496063-59572403	chr8:59506806-59509806	-1	0.221767	1.16616	0.0781939	0.491766	878.1	673.2	880	995.1	1021.1	871.8
ENSG00000136574	ENST00000532977	GATA4	GATA binding protein 4 [Source:HGNC Symbol;Acc:4173]	chr8:11534468-11617511	chr8:11531969-11534969	1	-0.307934	0.807798	0.0782562	0.491855	653	966	631	553.2	421.4	728.5
ENSG00000108469	ENST00000340830	RECQL5	RecQ protein-like 5 [Source:HGNC Symbol;Acc:9950]	chr17:73622925-73663269	chr17:73662769-73665769	-1	-0.297732	0.81353	0.0784659	0.491862	291.3	413.5	298.5	258.6	202.9	308.8
ENSG00000114423	ENST00000443752	CBLB	Cbl proto-oncogene B, E3 ubiquitin protein ligase [Source:HGNC Symbol;Acc:1542]	chr3:105374305-105588396	chr3:105587896-105590896	-1	0.212298	1.15853	0.0785459	0.491862	519.8	426.3	474.5	591.7	571.3	509.5
ENSG00000138030	ENST00000469936	KHK	ketohexokinase (fructokinase) [Source:HGNC Symbol;Acc:6315]	chr2:27309615-27323640	chr2:27314566-27317566	1	-0.362499	0.777816	0.078485	0.491862	208.6	464.8	199.7	156.3	133.1	270.4
ENSG00000144909	ENST00000296220	OSBPL11	oxysterol binding protein-like 11 [Source:HGNC Symbol;Acc:16397]	chr3:125247702-125313934	chr3:125313434-125316434	-1	0.210298	1.15693	0.0784276	0.491862	732.5	610.1	734.9	858.5	860.8	721.4
ENSG00000157379	ENST00000559088	DHRS1	dehydrogenase/reductase (SDR family) member 1 [Source:HGNC Symbol;Acc:16445]	chr14:24759804-24769039	chr14:24761349-24764349	-1	-0.314524	0.804116	0.0785325	0.491862	393.1	524.7	394.2	332.3	222.3	425.8
ENSG00000231312	ENST00000422128			chr2:39663778-39892483	chr2:39662043-39665043	1	-0.240196	0.84663	0.0785147	0.491862	584.3	491.5	518.8	429.6	517	376.4
ENSG00000101574	ENST00000574538	METTL4	methyltransferase like 4 [Source:HGNC Symbol;Acc:24726]	chr18:2537524-2571508	chr18:2570985-2573985	-1	0.212656	1.15882	0.0787906	0.492358	345.1	309.9	305.7	387.1	387.8	357.2
ENSG00000102882	ENST00000478356	MAPK3	mitogen-activated protein kinase 3 [Source:HGNC Symbol;Acc:6877]	chr16:30125426-30134827	chr16:30133811-30136811	-1	-0.329227	0.795963	0.0788586	0.492358	551.2	1062.1	609.3	520.5	411	683.1
ENSG00000124641	ENST00000409060	MED20	mediator complex subunit 20 [Source:HGNC Symbol;Acc:16840]	chr6:41873092-41888877	chr6:41888331-41891331	-1	0.195365	1.14501	0.078987	0.492358	686.9	574.9	680.4	716.1	800.1	737.6
ENSG00000130702	ENST00000464134	LAMA5	laminin, alpha 5 [Source:HGNC Symbol;Acc:6485]	chr20:60883011-60942368	chr20:60899427-60902427	-1	-0.331808	0.79454	0.0790787	0.492358	417.1	1369.9	435.4	260.2	241.7	490.4
ENSG00000141424	ENST00000269187	SLC39A6	solute carrier family 39 (zinc transporter), member 6 [Source:HGNC Symbol;Acc:18607]	chr18:33688495-33709348	chr18:33708781-33711781	-1	0.178875	1.132	0.0790069	0.492358	2219.7	1884.9	2170.8	2375.7	2594.1	2199.6
ENSG00000149483	ENST00000507563	TMEM138	transmembrane protein 138 [Source:HGNC Symbol;Acc:26944]	chr11:61129473-61136981	chr11:61127359-61130359	1	0.27147	1.20704	0.0790379	0.492358	206.1	220.1	175	274.2	208.1	268.4
ENSG00000151929	ENST00000450186	BAG3	BCL2-associated athanogene 3 [Source:HGNC Symbol;Acc:939]	chr10:121410882-121437331	chr10:121413622-121416622	1	0.234669	1.17664	0.0792029	0.492358	331.1	410.3	389.1	454.2	399.4	501.5
ENSG00000160949	ENST00000497613	TONSL	tonsoku-like, DNA repair protein [Source:HGNC Symbol;Acc:7801]	chr8:145654165-145669827	chr8:145667739-145670739	-1	-0.353975	0.782425	0.0787639	0.492358	48.8	160.3	52.5	45	19.4	69.6
ENSG00000174307	ENST00000485436	PHLDA3	pleckstrin homology-like domain, family A, member 3 [Source:HGNC Symbol;Acc:8934]	chr1:201434620-201438365	chr1:201437209-201440209	-1	-0.346369	0.786561	0.0789875	0.492358	62.1	230.8	61.8	54	22	96.9
ENSG00000183978	ENST00000328434	COA3	cytochrome c oxidase assembly factor 3 [Source:HGNC Symbol;Acc:24990]	chr17:40947165-40950722	chr17:40950222-40953222	-1	-0.213598	0.862384	0.0789156	0.492358	778	929.6	836.8	683.3	651.4	823.3
ENSG00000184178	ENST00000401642	SCFD2	sec1 family domain containing 2 [Source:HGNC Symbol;Acc:30676]	chr4:53739149-54232242	chr4:54231742-54234742	-1	0.244508	1.18469	0.0791663	0.492358	258.2	202	221.3	273.3	274	282.5
ENSG00000186198	ENST00000334287	SLC51B	solute carrier family 51, beta subunit [Source:HGNC Symbol;Acc:29956]	chr15:65337708-65345734	chr15:65335208-65338208	1	0.28388	1.21746	0.0791513	0.492358	124.1	103.6	136.9	148.9	165.4	151.3
ENSG00000137880	ENST00000260447	GCHFR	GTP cyclohydrolase I feedback regulator [Source:HGNC Symbol;Acc:4194]	chr15:41056218-41059906	chr15:41053718-41056718	1	-0.364801	0.776576	0.0794105	0.493349	72.8	161.3	80.3	49.1	38.8	98.9
ENSG00000065559	ENST00000602375	MAP2K4	mitogen-activated protein kinase kinase 4 [Source:HGNC Symbol;Acc:6844]	chr17:11924141-12047147	chr17:11921687-11924687	1	0.211425	1.15783	0.0795405	0.493856	1775.3	1436.1	1870.2	2055.7	2154.6	1764.7
ENSG00000107938	ENST00000530795	EDRF1	erythroid differentiation regulatory factor 1 [Source:HGNC Symbol;Acc:24640]	chr10:127408084-127452712	chr10:127411835-127414835	1	0.216614	1.162	0.0796743	0.494317	539.6	481.9	590.8	653.9	690.2	562
ENSG00000238227	ENST00000557985	C9orf69	chromosome 9 open reading frame 69 [Source:HGNC Symbol;Acc:31009]	chr9:139006427-139010731	chr9:139009880-139012880	-1	-0.351663	0.78368	0.0797114	0.494317	125.8	223.3	108.1	90.8	87.9	131.2
ENSG00000121766	ENST00000479629	ZCCHC17	zinc finger, CCHC domain containing 17 [Source:HGNC Symbol;Acc:30246]	chr1:31769842-31837783	chr1:31767345-31770345	1	0.236394	1.17804	0.0798219	0.494606	395.6	309.9	380.8	392	471.8	449
ENSG00000186918	ENST00000520535	ZNF395	zinc finger protein 395 [Source:HGNC Symbol;Acc:18737]	chr8:28203102-28260218	chr8:28208583-28211583	-1	-0.206854	0.866425	0.0798547	0.494606	630.7	634.7	519.8	482.8	520.9	523.7
ENSG00000131876	ENST00000540017	SNRPA1	small nuclear ribonucleoprotein polypeptide A' [Source:HGNC Symbol;Acc:11152]	chr15:101821715-101835487	chr15:101834960-101837960	-1	0.232456	1.17483	0.0800246	0.495303	523.9	388.9	474.5	545.8	606.2	516.6
ENSG00000170425	ENST00000582124	ADORA2B	adenosine A2b receptor [Source:HGNC Symbol;Acc:264]	chr17:15848231-15879060	chr17:15874677-15877677	1	0.240655	1.18153	0.0800642	0.495303	250.8	205.2	224.4	259.4	276.6	289.6
ENSG00000166484	ENST00000395604	MAPK7	mitogen-activated protein kinase 7 [Source:HGNC Symbol;Acc:6880]	chr17:19281034-19286857	chr17:19279136-19282136	1	-0.360437	0.778928	0.0801419	0.495485	91	148.5	93.7	78.6	37.5	96.9
ENSG00000066651	ENST00000473273	TRMT11	tRNA methyltransferase 11 homolog (S. cerevisiae) [Source:HGNC Symbol;Acc:21080]	chr6:126307576-126360422	chr6:126305197-126308197	1	0.244751	1.18489	0.0803067	0.495527	794.5	602.7	743.2	884.6	999.1	721.4
ENSG00000104915	ENST00000242770	STX10	syntaxin 10 [Source:HGNC Symbol;Acc:11428]	chr19:13254872-13261197	chr19:13260492-13263492	-1	-0.363775	0.777128	0.0802869	0.495527	115	305.6	157.5	108	60.7	176.6
ENSG00000133056	ENST00000367187	PIK3C2B	phosphatidylinositol-4-phosphate 3-kinase, catalytic subunit type 2 beta [Source:HGNC Symbol;Acc:8972]	chr1:204391756-204463852	chr1:204459052-204462052	-1	-0.261388	0.834285	0.0803082	0.495527	197.8	213.7	176	158.8	147.3	167.5
ENSG00000251247	ENST00000432005	ZNF345	zinc finger protein 345 [Source:HGNC Symbol;Acc:16367]	chr19:37341263-37403931	chr19:37339332-37342332	1	-0.299814	0.812357	0.0803427	0.495527	146.5	149.6	172.9	123.6	142.2	94.8
ENSG00000086589	ENST00000199814	RBM22	RNA binding motif protein 22 [Source:HGNC Symbol;Acc:25503]	chr5:150070356-150080669	chr5:150080169-150083169	-1	0.18245	1.13481	0.0804173	0.495612	1148.8	1060	1303.1	1385.5	1375.3	1261.2
ENSG00000143537	ENST00000480331	ADAM15	ADAM metallopeptidase domain 15 [Source:HGNC Symbol;Acc:193]	chr1:155023042-155035252	chr1:155020703-155023703	1	-0.362636	0.777742	0.0805503	0.495612	125	322.7	120.4	100.7	58.2	170.5
ENSG00000179222	ENST00000482599	MAGED1	melanoma antigen family D, 1 [Source:HGNC Symbol;Acc:6813]	chrX:51546103-51645453	chrX:51636252-51639252	1	-0.154336	0.898546	0.0804545	0.495612	7187.2	7181.6	6847.9	6175.3	5873.3	6912.6
ENSG00000240602	ENST00000462937			chr3:151488216-151502682	chr3:151488767-151491767	1	-0.343406	0.788178	0.080526	0.495612	80.3	88.7	63.8	47.5	72.4	44.4
ENSG00000074800	ENST00000489867	ENO1	enolase 1, (alpha) [Source:HGNC Symbol;Acc:3350]	chr1:8921061-8939308	chr1:8938808-8941808	-1	0.197594	1.14678	0.08067	0.495752	22251.1	24976	19851	26479.7	23452.9	27914.7
ENSG00000128059	ENST00000425339	PPAT	phosphoribosyl pyrophosphate amidotransferase [Source:HGNC Symbol;Acc:9238]	chr4:57259528-57301781	chr4:57266582-57269582	-1	0.21879	1.16376	0.0806646	0.495752	1502.2	1226.7	1559.4	1617.9	1951.7	1511.5
ENSG00000110958	ENST00000436399	PTGES3	prostaglandin E synthase 3 (cytosolic) [Source:HGNC Symbol;Acc:16049]	chr12:57057127-57082159	chr12:57081446-57084446	-1	0.253113	1.19178	0.0807666	0.495975	9278.7	6708.3	8833.4	9881.7	12176.9	8393.8
ENSG00000153485	ENST00000415050	TMEM251	transmembrane protein 251 [Source:HGNC Symbol;Acc:20218]	chr14:93651296-93653434	chr14:93648858-93651858	1	0.248869	1.18828	0.0808032	0.495975	288.8	223.3	278.9	319.2	354.2	295.6
ENSG00000108561	ENST00000570805	C1QBP	complement component 1, q subcomponent binding protein [Source:HGNC Symbol;Acc:1243]	chr17:5336097-5352150	chr17:5351650-5354650	-1	0.155068	1.11347	0.0810761	0.496251	4907.1	4630	5455.3	5414.3	5561.8	5808.8
ENSG00000112081	ENST00000339436	SRSF3	serine/arginine-rich splicing factor 3 [Source:HGNC Symbol;Acc:10785]	chr6:36562145-36573377	chr6:36559645-36562645	1	0.191229	1.14174	0.0810531	0.496251	7834.5	6332.2	7749.6	7987.2	9233.8	8078
ENSG00000125868	ENST00000246069	DSTN	destrin (actin depolymerizing factor) [Source:HGNC Symbol;Acc:15750]	chr20:17550508-17590564	chr20:17548008-17551008	1	0.234708	1.17667	0.0811569	0.496251	3808.8	2792.1	3926.8	4050.9	4821.1	3794.8
ENSG00000137818	ENST00000357790	RPLP1	ribosomal protein, large, P1 [Source:HGNC Symbol;Acc:10372]	chr15:69745123-69748255	chr15:69742653-69745653	1	-0.343421	0.78817	0.0811498	0.496251	934.4	2404.2	796.7	633.4	453.7	943.4
ENSG00000142655	ENST00000492696	PEX14	peroxisomal biogenesis factor 14 [Source:HGNC Symbol;Acc:8856]	chr1:10532345-10690815	chr1:10593445-10596445	1	-0.359182	0.779607	0.0811879	0.496251	93.5	211.6	123.5	79.4	65.9	130.2
ENSG00000156603	ENST00000337672	MED19	mediator complex subunit 19 [Source:HGNC Symbol;Acc:29600]	chr11:57471186-57479693	chr11:57479173-57482173	-1	0.301043	1.23203	0.0809176	0.496251	117.5	174.2	159.5	184.1	173.2	230
ENSG00000172932	ENST00000504729	ANKRD13D	ankyrin repeat domain 13 family, member D [Source:HGNC Symbol;Acc:27880]	chr11:67056018-67069956	chr11:67055383-67058383	1	-0.356214	0.781212	0.0810472	0.496251	72	135.7	89.5	63	43.9	87.8
ENSG00000078246	ENST00000397132	TULP3	tubby like protein 3 [Source:HGNC Symbol;Acc:12425]	chr12:2986389-3050306	chr12:2997573-3000573	1	0.19776	1.14692	0.0814312	0.496609	499.9	507.6	558.9	652.2	548	613.5
ENSG00000089902	ENST00000262241	RCOR1	REST corepressor 1 [Source:HGNC Symbol;Acc:17441]	chr14:103058998-103196913	chr14:103056498-103059498	1	0.185374	1.13711	0.0814018	0.496609	1479	1192.5	1353.5	1599.9	1596.3	1428.7
ENSG00000100387	ENST00000216225	RBX1	ring-box 1, E3 ubiquitin protein ligase [Source:HGNC Symbol;Acc:9928]	chr22:41347351-41369313	chr22:41344863-41347863	1	0.218832	1.16379	0.0815046	0.496609	679.5	584.5	794.6	814.3	864.7	759.8
ENSG00000108479	ENST00000587707	GALK1	galactokinase 1 [Source:HGNC Symbol;Acc:4118]	chr17:73747675-73761792	chr17:73759586-73762586	-1	-0.260369	0.834875	0.0813802	0.496609	44.7	278.9	56.6	24.6	15.5	64.6
ENSG00000140365	ENST00000561662	COMMD4	COMM domain containing 4 [Source:HGNC Symbol;Acc:26027]	chr15:75628232-75634268	chr15:75625927-75628927	1	-0.358236	0.780118	0.0815014	0.496609	108.4	173.1	93.7	87.6	45.2	109
ENSG00000169925	ENST00000371842	BRD3	bromodomain containing 3 [Source:HGNC Symbol;Acc:1104]	chr9:136895427-136933657	chr9:136920634-136923634	-1	-0.182645	0.881086	0.081538	0.496609	984.9	1111.3	999.4	987.8	842.7	866.7
ENSG00000105698	ENST00000593708	USF2	upstream transcription factor 2, c-fos interacting [Source:HGNC Symbol;Acc:12594]	chr19:35759881-35770724	chr19:35757684-35760684	1	-0.333467	0.793627	0.0816809	0.497184	547.9	1087.8	778.1	526.2	407.1	795.1
ENSG00000100201	ENST00000431312	DDX17	DEAD (Asp-Glu-Ala-Asp) box helicase 17 [Source:HGNC Symbol;Acc:2740]	chr22:38879445-38903665	chr22:38884466-38887466	-1	0.175422	1.12929	0.0817681	0.497213	11132.6	9375.3	9996.5	12043	12129.1	10561.1
ENSG00000115255	ENST00000395484	REEP6	receptor accessory protein 6 [Source:HGNC Symbol;Acc:30078]	chr19:1491165-1497926	chr19:1492975-1495975	1	-0.332307	0.794266	0.0817829	0.497213	192.8	626.2	254.2	146.5	98.2	248.2
ENSG00000172465	ENST00000372624	TCEAL1	transcription elongation factor A (SII)-like 1 [Source:HGNC Symbol;Acc:11616]	chrX:102883632-102885881	chrX:102881427-102884427	1	-0.20904	0.865113	0.0819716	0.498064	381.5	361.2	395.2	301.2	329.6	341
ENSG00000096384	ENST00000353801	HSP90AB1	heat shock protein 90kDa alpha (cytosolic), class B member 1 [Source:HGNC Symbol;Acc:5258]	chr6:44214824-44221620	chr6:44212324-44215324	1	0.16328	1.11983	0.0820884	0.498181	56457.6	53756	62045.9	67550.7	66279.6	60317.4
ENSG00000153989	ENST00000368494	NUS1	nuclear undecaprenyl pyrophosphate synthase 1 homolog (S. cerevisiae) [Source:HGNC Symbol;Acc:21042]	chr6:117996665-118031803	chr6:117994165-117997165	1	0.219169	1.16406	0.082066	0.498181	2185	1785.5	2260.3	2505.8	2788	2089.6
ENSG00000019144	ENST00000528823	PHLDB1	pleckstrin homology-like domain, family B, member 1 [Source:HGNC Symbol;Acc:23697]	chr11:118477155-118528741	chr11:118518806-118521806	1	-0.353365	0.782756	0.0825944	0.498884	96.8	181.7	112.2	86.7	55.6	116
ENSG00000077721	ENST00000371558	UBE2A	ubiquitin-conjugating enzyme E2A [Source:HGNC Symbol;Acc:12472]	chrX:118708501-118718381	chrX:118706001-118709001	1	0.201111	1.14958	0.082355	0.498884	1051.1	875.1	1093.1	1139.2	1292.5	1088.7
ENSG00000136143	ENST00000470760	SUCLA2	succinate-CoA ligase, ADP-forming, beta subunit [Source:HGNC Symbol;Acc:11448]	chr13:48510622-48612125	chr13:48574909-48577909	-1	0.22748	1.17079	0.0825589	0.498884	1549.3	1202.1	1561.4	1686.6	1976.3	1492.3
ENSG00000140988	ENST00000534461	RPS2	ribosomal protein S2 [Source:HGNC Symbol;Acc:10404]	chr16:2012053-2014861	chr16:2013866-2016866	-1	-0.278328	0.824546	0.0824537	0.498884	1825.8	2257.8	1342.2	1349.5	1217.6	1718.3
ENSG00000178741	ENST00000568783	COX5A	cytochrome c oxidase subunit Va [Source:HGNC Symbol;Acc:2267]	chr15:75212132-75230509	chr15:75229924-75232924	-1	0.181894	1.13437	0.0825352	0.498884	2386.1	2164.9	2486.8	2553.3	3029.7	2480.1
ENSG00000196498	ENST00000429285	NCOR2	nuclear receptor corepressor 2 [Source:HGNC Symbol;Acc:7673]	chr12:124808961-125052135	chr12:125019649-125022649	-1	-0.35107	0.784002	0.0825671	0.498884	382.4	835.6	391.1	388.7	226.2	467.2
ENSG00000198276	ENST00000369892	UCKL1	uridine-cytidine kinase 1-like 1 [Source:HGNC Symbol;Acc:15938]	chr20:62571186-62587769	chr20:62587269-62590269	-1	-0.337791	0.791252	0.0825904	0.498884	356.7	661.4	328.3	302	239.1	409.7
ENSG00000240771	ENST00000469072	ARHGEF25	Rho guanine nucleotide exchange factor (GEF) 25 [Source:HGNC Symbol;Acc:30275]	chr12:58003963-58013162	chr12:58005720-58008720	1	-0.33237	0.794231	0.0823949	0.498884	109.2	151.7	102.9	81.8	67.2	111
ENSG00000148935	ENST00000534801	GAS2	growth arrest-specific 2 [Source:HGNC Symbol;Acc:4167]	chr11:22647188-22834601	chr11:22691623-22694623	1	-0.181473	0.881802	0.0826539	0.498949	1722.3	1597.5	1991.7	1469	1619.5	1554.9
ENSG00000066583	ENST00000514194	ISOC1	isochorismatase domain containing 1 [Source:HGNC Symbol;Acc:24254]	chr5:128430444-128449721	chr5:128427944-128430944	1	0.203427	1.15143	0.0829057	0.499327	1496.4	1305.8	1647.9	1649	1955.6	1593.2
ENSG00000107968	ENST00000542547	MAP3K8	mitogen-activated protein kinase kinase kinase 8 [Source:HGNC Symbol;Acc:6860]	chr10:30722866-30750762	chr10:30720553-30723553	1	0.241995	1.18263	0.0829119	0.499327	260.7	223.3	268.6	308.5	334.8	271.4
ENSG00000108474	ENST00000580201	PIGL	phosphatidylinositol glycan anchor biosynthesis, class L [Source:HGNC Symbol;Acc:8966]	chr17:16120505-16252115	chr17:16213201-16216201	1	-0.297499	0.813662	0.0828828	0.499327	173	229.7	171.9	153	117.6	168.5
ENSG00000122786	ENST00000361388	CALD1	caldesmon 1 [Source:HGNC Symbol;Acc:1441]	chr7:134429003-134655479	chr7:134461664-134464664	1	0.223492	1.16756	0.0828709	0.499327	5636.2	4860.8	6270.5	6342.3	7836.6	5771.4
ENSG00000182197	ENST00000436216	EXT1	exostosin glycosyltransferase 1 [Source:HGNC Symbol;Acc:3512]	chr8:118806729-119124092	chr8:119122153-119125153	-1	0.173854	1.12807	0.0830191	0.499678	1003.9	1211.7	1068.4	1244.7	1202.1	1283.4
ENSG00000169020	ENST00000515116	ATP5I	ATP synthase, H+ transporting, mitochondrial Fo complex, subunit E [Source:HGNC Symbol;Acc:846]	chr4:666225-668127	chr4:666812-669812	-1	-0.25845	0.835985	0.0831072	0.499914	559.5	697.8	615.5	450.9	433	630.6
ENSG00000105373	ENST00000594525	GLTSCR2	glioma tumor suppressor candidate region gene 2 [Source:HGNC Symbol;Acc:4333]	chr19:48248779-48260315	chr19:48246308-48249308	1	-0.333588	0.793561	0.0832087	0.50023	602.5	1269.4	878	703	430.4	829.4
ENSG00000116830	ENST00000470935	TTF2	transcription termination factor, RNA polymerase II [Source:HGNC Symbol;Acc:12398]	chr1:117602925-117650075	chr1:117600484-117603484	1	0.162968	1.11959	0.0833154	0.500578	813.6	741.6	836.8	912.5	894.4	888.9
ENSG00000130669	ENST00000602004	PAK4	p21 protein (Cdc42/Rac)-activated kinase 4 [Source:HGNC Symbol;Acc:16059]	chr19:39616410-39673456	chr19:39613910-39616910	1	-0.359522	0.779423	0.0834601	0.501153	136.6	374	139	99	80.1	202.8
ENSG00000105738	ENST00000595495	SIPA1L3	signal-induced proliferation-associated 1 like 3 [Source:HGNC Symbol;Acc:23801]	chr19:38397868-38699012	chr19:38652911-38655911	1	-0.340782	0.789613	0.0835198	0.501217	201.1	333.4	167.8	153.9	124.1	211.9
ENSG00000120800	ENST00000551998	UTP20	UTP20, small subunit (SSU) processome component, homolog (yeast) [Source:HGNC Symbol;Acc:17897]	chr12:101673887-101780394	chr12:101681181-101684181	1	0.192181	1.14249	0.0836317	0.501594	1817.5	1414.7	1766.3	1883.9	2037	1858.6
ENSG00000119772	ENST00000461228	DNMT3A	DNA (cytosine-5-)-methyltransferase 3 alpha [Source:HGNC Symbol;Acc:2978]	chr2:25455845-25565459	chr2:25466351-25469351	-1	-0.227336	0.854211	0.0836867	0.50163	1077.6	1259.8	973.7	859.3	831.1	1080.6
ENSG00000126091	ENST00000533997	ST3GAL3	ST3 beta-galactoside alpha-2,3-sialyltransferase 3 [Source:HGNC Symbol;Acc:10866]	chr1:44171495-44396831	chr1:44199434-44202434	1	-0.347187	0.786115	0.083755	0.501745	112.6	208.4	118.4	86.7	78.8	133.2
ENSG00000047621	ENST00000545746	C12orf4	chromosome 12 open reading frame 4 [Source:HGNC Symbol;Acc:1184]	chr12:4596894-4647674	chr12:4647174-4650174	-1	0.224021	1.16798	0.0838595	0.501783	322	274.6	339.7	379.7	389.1	347.1
ENSG00000145476	ENST00000378802	CYP4V2	cytochrome P450, family 4, subfamily V, polypeptide 2 [Source:HGNC Symbol;Acc:23198]	chr4:187112674-187134610	chr4:187110174-187113174	1	-0.193847	0.874271	0.083844	0.501783	436.2	426.3	399.4	369.1	359.3	362.2
ENSG00000034152	ENST00000361818	MAP2K3	mitogen-activated protein kinase kinase 3 [Source:HGNC Symbol;Acc:6843]	chr17:21187984-21218552	chr17:21188848-21191848	1	-0.322634	0.799609	0.0844872	0.502351	598.4	1022.6	524.9	492.7	409.7	668
ENSG00000087206	ENST00000511320	UIMC1	ubiquitin interaction motif containing 1 [Source:HGNC Symbol;Acc:30298]	chr5:176332006-176449634	chr5:176433252-176436252	-1	0.18008	1.13295	0.084294	0.502351	989.9	911.5	1029.3	1131	1212.4	1010
ENSG00000090615	ENST00000541013	GOLGA3	golgin A3 [Source:HGNC Symbol;Acc:4426]	chr12:133345495-133405444	chr12:133352778-133355778	-1	-0.233646	0.850483	0.084718	0.502351	1139.7	1260.9	950	931.3	784.6	1068.5
ENSG00000092929	ENST00000587495	UNC13D	unc-13 homolog D (C. elegans) [Source:HGNC Symbol;Acc:23147]	chr17:73823306-73840798	chr17:73836737-73839737	-1	-0.310654	0.806276	0.0846089	0.502351	169.7	562.1	195.6	105.6	64.6	211.9
ENSG00000099937	ENST00000215727	SERPIND1	serpin peptidase inhibitor, clade D (heparin cofactor), member 1 [Source:HGNC Symbol;Acc:4838]	chr22:21128167-21142008	chr22:21125667-21128667	1	-0.163754	0.892699	0.0846235	0.502351	13967.3	16441.6	16262.9	13993.1	13185.1	14205.6
ENSG00000102144	ENST00000476531	PGK1	phosphoglycerate kinase 1 [Source:HGNC Symbol;Acc:8896]	chrX:77320685-77384793	chrX:77377941-77380941	1	0.207844	1.15496	0.0846693	0.502351	10917.4	8084.6	8640.9	11268	11137.7	9997.1
ENSG00000105443	ENST00000595765	CYTH2	cytohesin 2 [Source:HGNC Symbol;Acc:9502]	chr19:48972289-48985571	chr19:48973109-48976109	1	-0.341436	0.789255	0.0849437	0.502351	199.5	360.1	212	184.9	116.3	233.1
ENSG00000129071	ENST00000505883	MBD4	methyl-CpG binding domain protein 4 [Source:HGNC Symbol;Acc:6919]	chr3:129149787-129158878	chr3:129158280-129161280	-1	0.25178	1.19067	0.0850352	0.502351	600	397.5	568.2	615.4	692.8	615.5
ENSG00000132388	ENST00000572484	UBE2G1	ubiquitin-conjugating enzyme E2G 1 [Source:HGNC Symbol;Acc:12482]	chr17:4172554-4269923	chr17:4269423-4272423	-1	0.217729	1.1629	0.084861	0.502351	2641	2059.1	2773.9	3050	3217.1	2579
ENSG00000135766	ENST00000366641	EGLN1	egl-9 family hypoxia-inducible factor 1 [Source:HGNC Symbol;Acc:1232]	chr1:231499497-231560790	chr1:231560290-231563290	-1	0.219976	1.16471	0.0848914	0.502351	1935.9	1459.6	1716.9	2056.5	2271	1739.5
ENSG00000138386	ENST00000416973	NAB1	NGFI-A binding protein 1 (EGR1 binding protein 1) [Source:HGNC Symbol;Acc:7626]	chr2:191511472-191557492	chr2:191511121-191514121	1	0.21821	1.16329	0.0847423	0.502351	1769.5	1390.2	1708.6	1846.2	2227	1695.1
ENSG00000144713	ENST00000434963	RPL32	ribosomal protein L32 [Source:HGNC Symbol;Acc:10336]	chr3:12875984-12883087	chr3:12881881-12884881	-1	-0.205261	0.867382	0.0848218	0.502351	8341	10712.1	9619.8	7952	7358.4	9208
[truncated: 56,184 more rows]
