# Supplementary material for: Use antibiotics in cell culture with caution: genome-wide identification of antibiotic-induced changes in gene expression and regulation
Source: Sci Rep. 2017 Aug 8;7:7533. doi: 10.1038/s41598-017-07757-w (PMC5548911; doi:10.1038/s41598-017-07757-w)
Supplement: Supplementary file 3 — Supplementary Table S2 [file 41598_2017_7757_MOESM3_ESM.xlsx]

## Sheet: SupplementalTable2_9514DEChIPpe
	baseMean	log2FoldChange	lfcSE	stat	pvalue	padj
Partitioned_peaks_41598	2195.56	-2.77222	0.114662	-24.1773	3.85e-129	1.38e-124
Partitioned_peaks_3152	655.571	-2.74639	0.145073	-18.9311	6.32e-80	1.13e-75
Partitioned_peaks_11333	254.824	-2.383	0.160576	-14.8403	8.04e-50	9.61e-46
Partitioned_peaks_41603	177.076	-3.00406	0.210869	-14.2461	4.74e-46	4.25e-42
Partitioned_peaks_12682	240.803	-2.53754	0.181615	-13.9721	2.31e-44	1.65e-40
Partitioned_peaks_22670	261.226	-2.35365	0.174805	-13.4644	2.53e-41	1.51e-37
Partitioned_peaks_22672	308.836	-2.25504	0.168617	-13.3737	8.61e-41	4.41e-37
Partitioned_peaks_39712	255.073	-2.37061	0.178287	-13.2966	2.42e-40	1.08e-36
Partitioned_peaks_36667	169.149	-2.16186	0.17446	-12.3917	2.9e-35	1.15e-31
Partitioned_peaks_50450	186.556	-2.20247	0.18373	-11.9875	4.13e-33	1.48e-29
Partitioned_peaks_39385	726.214	-1.51468	0.127181	-11.9096	1.06e-32	3.44e-29
Partitioned_peaks_35821	238.86	-1.92005	0.173034	-11.0964	1.31e-28	3.9e-25
Partitioned_peaks_45690	116.771	-2.21387	0.204611	-10.8199	2.77e-27	7.64e-24
Partitioned_peaks_4403	185.428	-1.8411	0.172496	-10.6733	1.36e-26	3.47e-23
Partitioned_peaks_35817	123.644	-1.8935	0.198006	-9.56282	1.15e-21	2.74e-18
Partitioned_peaks_49671	97.2945	-2.12272	0.224698	-9.447	3.49e-21	7.81e-18
Partitioned_peaks_25623	98.0212	-1.95701	0.209033	-9.36218	7.81e-21	1.65e-17
Partitioned_peaks_16753	559.387	-1.3299	0.143944	-9.23903	2.49e-20	4.95e-17
Partitioned_peaks_38279	70.933	-2.04503	0.230511	-8.87176	7.2e-19	1.36e-15
Partitioned_peaks_65792	94.188	-1.81035	0.20616	-8.78131	1.62e-18	2.9e-15
Partitioned_peaks_41507	516.335	-1.0732	0.126098	-8.51083	1.73e-17	2.95e-14
Partitioned_peaks_16825	583.262	-1.23268	0.149361	-8.25303	1.54e-16	2.52e-13
Partitioned_peaks_65310	70.7327	-1.94072	0.238678	-8.13113	4.25e-16	6.63e-13
Partitioned_peaks_62283	66.6552	-1.92199	0.240443	-7.99356	1.31e-15	1.96e-12
Partitioned_peaks_22667	64.3515	-1.85671	0.234932	-7.90321	2.72e-15	3.9e-12
Partitioned_peaks_16860	278.83	-1.63032	0.207028	-7.87489	3.41e-15	4.7e-12
Partitioned_peaks_40779	688.62	-0.97899	0.125082	-7.8268	5e-15	6.64e-12
Partitioned_peaks_41575	80.4401	-1.79974	0.230221	-7.81742	5.39e-15	6.9e-12
Partitioned_peaks_62436	88.4167	-1.74913	0.225326	-7.76269	8.31e-15	1.03e-11
Partitioned_peaks_16806	387.147	-1.11607	0.143854	-7.75836	8.6e-15	1.03e-11
Partitioned_peaks_15081	105.365	-1.84623	0.238817	-7.7307	1.07e-14	1.24e-11
Partitioned_peaks_41375	917.224	-0.883707	0.117082	-7.54779	4.43e-14	4.96e-11
Partitioned_peaks_41308	89.3543	-1.58489	0.210166	-7.54116	4.66e-14	5.06e-11
Partitioned_peaks_16875	189.251	-1.32907	0.178707	-7.43715	1.03e-13	1.08e-10
Partitioned_peaks_16622	66.9212	-1.73154	0.235531	-7.35164	1.96e-13	2e-10
Partitioned_peaks_8872	68.2818	-1.83182	0.249634	-7.33802	2.17e-13	2.16e-10
Partitioned_peaks_49670	58.1138	-1.77479	0.245478	-7.22996	4.83e-13	4.68e-10
Partitioned_peaks_41544	90.832	-1.55161	0.214764	-7.2247	5.02e-13	4.74e-10
Partitioned_peaks_31830	54.7537	-1.80128	0.25088	-7.17985	6.98e-13	6.41e-10
Partitioned_peaks_38937	366.192	-1.22541	0.170913	-7.16979	7.51e-13	6.73e-10
Partitioned_peaks_48519	46.9917	-1.80657	0.257801	-7.00762	2.42e-12	2.12e-09
Partitioned_peaks_26541	60.4947	-1.67577	0.240711	-6.96173	3.36e-12	2.87e-09
Partitioned_peaks_26211	192.9	-1.11198	0.160515	-6.9276	4.28e-12	3.57e-09
Partitioned_peaks_10663	81.9341	-1.55171	0.224721	-6.90507	5.02e-12	4.09e-09
Partitioned_peaks_24137	525.579	-0.969458	0.141805	-6.83657	8.11e-12	6.32e-09
Partitioned_peaks_24177	477.192	0.915783	0.133951	6.83668	8.1e-12	6.32e-09
Partitioned_peaks_39085	405.025	-0.92394	0.136166	-6.78541	1.16e-11	8.83e-09
Partitioned_peaks_31588	53.0436	-1.63316	0.241708	-6.75674	1.41e-11	1.05e-08
Partitioned_peaks_62220	240.871	-1.05293	0.155977	-6.75057	1.47e-11	1.08e-08
Partitioned_peaks_38854	577.067	-0.866886	0.128928	-6.72382	1.77e-11	1.27e-08
Partitioned_peaks_36701	887.773	-0.918231	0.137313	-6.68715	2.28e-11	1.57e-08
Partitioned_peaks_53810	61.7753	-1.61348	0.241195	-6.68952	2.24e-11	1.57e-08
Partitioned_peaks_17238	53.6996	-1.72832	0.259571	-6.65837	2.77e-11	1.87e-08
Partitioned_peaks_40417	800.725	-0.919608	0.138377	-6.64569	3.02e-11	2e-08
Partitioned_peaks_28367	339.565	-0.989678	0.152876	-6.47373	9.56e-11	6.23e-08
Partitioned_peaks_43953	1064.95	0.848097	0.131861	6.43172	1.26e-10	8.07e-08
Partitioned_peaks_27980	290.308	-0.964376	0.150426	-6.41096	1.45e-10	9.09e-08
Partitioned_peaks_3847	79.0533	-1.54748	0.241703	-6.40238	1.53e-10	9.45e-08
Partitioned_peaks_23332	254.717	-0.973658	0.1548	-6.28978	3.18e-10	1.9e-07
Partitioned_peaks_45692	55.1536	-1.5494	0.246345	-6.28958	3.18e-10	1.9e-07
Partitioned_peaks_38393	312.743	-0.952646	0.151636	-6.28246	3.33e-10	1.96e-07
Partitioned_peaks_27643	470.277	-0.841806	0.135296	-6.22195	4.91e-10	2.84e-07
Partitioned_peaks_9276	59.6426	-1.4321	0.231279	-6.19211	5.94e-10	3.38e-07
Partitioned_peaks_36274	473.323	-0.922969	0.150417	-6.13605	8.46e-10	4.68e-07
Partitioned_peaks_40873	236.399	-1.06776	0.17403	-6.13547	8.49e-10	4.68e-07
Partitioned_peaks_53021	231.729	1.00403	0.164832	6.09121	1.12e-09	6.08e-07
Partitioned_peaks_39636	243.507	-0.970441	0.159729	-6.07555	1.24e-09	6.51e-07
Partitioned_peaks_41387	291.849	-0.867392	0.142767	-6.07558	1.24e-09	6.51e-07
Partitioned_peaks_34002	193.654	-1.03353	0.170193	-6.07268	1.26e-09	6.53e-07
Partitioned_peaks_38495	516.043	-0.802713	0.132608	-6.05328	1.42e-09	7.27e-07
Partitioned_peaks_27594	780.054	-0.74361	0.122922	-6.04945	1.45e-09	7.34e-07
Partitioned_peaks_11923	687.533	-0.740017	0.122539	-6.03904	1.55e-09	7.72e-07
Partitioned_peaks_52464	201.605	-0.990035	0.164413	-6.02165	1.73e-09	8.47e-07
Partitioned_peaks_40529	428.739	-0.870995	0.144837	-6.01364	1.81e-09	8.68e-07
Partitioned_peaks_41545	194.62	-0.978315	0.162689	-6.01341	1.82e-09	8.68e-07
Partitioned_peaks_49672	46.2978	-1.5744	0.262424	-5.99945	1.98e-09	9.34e-07
Partitioned_peaks_43738	90.4055	-1.32128	0.221172	-5.97401	2.31e-09	1.08e-06
Partitioned_peaks_16833	51.8087	-1.42383	0.239835	-5.9367	2.91e-09	1.34e-06
Partitioned_peaks_39164	150.567	-1.12907	0.190333	-5.93208	2.99e-09	1.36e-06
Partitioned_peaks_38695	75.4264	-1.29939	0.219331	-5.92434	3.14e-09	1.4e-06
Partitioned_peaks_18429	376.401	-0.767276	0.130109	-5.89716	3.7e-09	1.64e-06
Partitioned_peaks_65794	65.7984	-1.44391	0.245139	-5.89019	3.86e-09	1.69e-06
Partitioned_peaks_14641	267.518	-0.913905	0.155645	-5.87172	4.31e-09	1.86e-06
Partitioned_peaks_16832	114.657	-1.11441	0.189853	-5.86986	4.36e-09	1.86e-06
Partitioned_peaks_41518	180.501	-1.01532	0.173092	-5.86581	4.47e-09	1.87e-06
Partitioned_peaks_45157	340.644	0.896054	0.152765	5.86555	4.48e-09	1.87e-06
Partitioned_peaks_56091	132.119	-1.12181	0.191847	-5.84741	4.99e-09	2.06e-06
Partitioned_peaks_33576	448.014	-0.783855	0.134195	-5.84118	5.18e-09	2.11e-06
Partitioned_peaks_40277	1603.81	-0.559458	0.0959999	-5.82769	5.62e-09	2.26e-06
Partitioned_peaks_26930	478.89	-0.807702	0.13954	-5.78831	7.11e-09	2.82e-06
Partitioned_peaks_27342	86.1198	-1.33141	0.230074	-5.78691	7.17e-09	2.82e-06
Partitioned_peaks_16747	449.983	-0.819454	0.141681	-5.78378	7.3e-09	2.85e-06
Partitioned_peaks_24182	469.641	-0.741132	0.129887	-5.70598	1.16e-08	4.41e-06
Partitioned_peaks_41011	1028.86	-0.696489	0.122063	-5.70596	1.16e-08	4.41e-06
Partitioned_peaks_39386	809.694	-0.691547	0.121309	-5.70069	1.19e-08	4.5e-06
Partitioned_peaks_27755	388.213	-0.853363	0.149972	-5.69015	1.27e-08	4.69e-06
Partitioned_peaks_38422	101.608	-1.19599	0.210187	-5.69014	1.27e-08	4.69e-06
Partitioned_peaks_24136	294.39	-0.801243	0.140949	-5.68461	1.31e-08	4.79e-06
Partitioned_peaks_21859	1002.52	-0.666042	0.117438	-5.67144	1.42e-08	5.07e-06
Partitioned_peaks_41673	360.502	-0.838975	0.147901	-5.67253	1.41e-08	5.07e-06
Partitioned_peaks_16643	88.0983	-1.22933	0.216952	-5.66636	1.46e-08	5.18e-06
Partitioned_peaks_29673	394.56	0.757912	0.134258	5.6452	1.65e-08	5.8e-06
Partitioned_peaks_16800	173.277	-0.966805	0.171609	-5.63375	1.76e-08	6.13e-06
Partitioned_peaks_24391	259.426	0.91453	0.162537	5.62658	1.84e-08	6.33e-06
Partitioned_peaks_35548	113.133	-1.10603	0.197175	-5.60939	2.03e-08	6.93e-06
Partitioned_peaks_54567	560.231	-1.00371	0.179038	-5.60616	2.07e-08	6.99e-06
Partitioned_peaks_16760	155.293	-1.02052	0.182726	-5.58499	2.34e-08	7.75e-06
Partitioned_peaks_60341	51.3948	-1.38867	0.24864	-5.58505	2.34e-08	7.75e-06
Partitioned_peaks_43933	212.885	-0.881881	0.158206	-5.57426	2.49e-08	8.17e-06
Partitioned_peaks_7663	532.115	0.787887	0.141504	5.56797	2.58e-08	8.4e-06
Partitioned_peaks_54377	65.8301	-1.33039	0.240145	-5.53993	3.03e-08	9.77e-06
Partitioned_peaks_16807	51.2333	-1.31362	0.237216	-5.53764	3.07e-08	9.81e-06
Partitioned_peaks_43962	75.541	1.23427	0.223054	5.5335	3.14e-08	9.95e-06
Partitioned_peaks_40589	81.1454	-1.18644	0.214558	-5.52967	3.21e-08	1.01e-05
Partitioned_peaks_17208	271.88	-0.891337	0.161481	-5.51978	3.39e-08	1.06e-05
Partitioned_peaks_16754	67.3636	-1.28794	0.233539	-5.51489	3.49e-08	1.08e-05
Partitioned_peaks_7150	162.484	1.04275	0.189239	5.51021	3.58e-08	1.1e-05
Partitioned_peaks_59726	258.444	0.84906	0.154585	5.49252	3.96e-08	1.19e-05
Partitioned_peaks_8	577.155	0.688939	0.125411	5.49346	3.94e-08	1.19e-05
Partitioned_peaks_21724	216.313	0.923927	0.168353	5.48804	4.06e-08	1.21e-05
Partitioned_peaks_42882	367.458	-0.749789	0.137149	-5.46698	4.58e-08	1.36e-05
Partitioned_peaks_39318	153.36	-1.14778	0.210116	-5.46261	4.69e-08	1.38e-05
Partitioned_peaks_40787	163.153	-0.928316	0.170137	-5.4563	4.86e-08	1.42e-05
Partitioned_peaks_35651	1453.94	-0.729675	0.133789	-5.45391	4.93e-08	1.42e-05
Partitioned_peaks_26067	119.117	1.09551	0.201223	5.44427	5.2e-08	1.48e-05
Partitioned_peaks_5479	395.292	0.771815	0.141774	5.44398	5.21e-08	1.48e-05
Partitioned_peaks_7136	302.642	-0.862762	0.15856	-5.44123	5.29e-08	1.49e-05
Partitioned_peaks_50910	176.615	0.928757	0.170811	5.43735	5.41e-08	1.51e-05
Partitioned_peaks_52465	85.687	-1.35385	0.249018	-5.43677	5.43e-08	1.51e-05
Partitioned_peaks_30331	252.97	1.04925	0.193559	5.42085	5.93e-08	1.64e-05
Partitioned_peaks_33885	286.327	-0.894877	0.165403	-5.41027	6.29e-08	1.72e-05
Partitioned_peaks_501	748.757	-0.640034	0.118382	-5.40654	6.43e-08	1.74e-05
Partitioned_peaks_28279	312.481	-0.790612	0.147042	-5.37678	7.58e-08	2.04e-05
Partitioned_peaks_40371	261.577	-0.887716	0.165272	-5.37125	7.82e-08	2.09e-05
Partitioned_peaks_2567	269.023	-0.816821	0.152226	-5.36583	8.06e-08	2.14e-05
Partitioned_peaks_40479	246.241	-0.815139	0.152296	-5.35233	8.68e-08	2.29e-05
Partitioned_peaks_16688	302.516	-0.835716	0.156224	-5.34949	8.82e-08	2.31e-05
Partitioned_peaks_50569	182.536	0.977685	0.183239	5.33556	9.52e-08	2.46e-05
Partitioned_peaks_65749	130.577	1.06555	0.199661	5.33676	9.46e-08	2.46e-05
Partitioned_peaks_51302	368.884	-0.792681	0.14865	-5.33253	9.69e-08	2.48e-05
Partitioned_peaks_32828	689.527	0.732188	0.137378	5.32973	9.84e-08	2.5e-05
Partitioned_peaks_33647	114.793	-0.998328	0.187357	-5.32847	9.9e-08	2.5e-05
Partitioned_peaks_57429	1070.29	-0.659496	0.123815	-5.32648	1e-07	2.51e-05
Partitioned_peaks_15131	240.401	0.84709	0.159151	5.32256	1.02e-07	2.55e-05
Partitioned_peaks_20326	376.411	0.794249	0.149515	5.31217	1.08e-07	2.66e-05
Partitioned_peaks_28341	501.096	-0.764798	0.143965	-5.31239	1.08e-07	2.66e-05
Partitioned_peaks_39352	196.042	-0.947631	0.178463	-5.30996	1.1e-07	2.67e-05
Partitioned_peaks_39998	309.622	-0.873776	0.164987	-5.29604	1.18e-07	2.87e-05
Partitioned_peaks_6815	298.239	0.874846	0.165508	5.28584	1.25e-07	3.01e-05
Partitioned_peaks_39910	291.933	-0.771625	0.146114	-5.28097	1.28e-07	3.07e-05
Partitioned_peaks_39792	105.349	-1.02422	0.194334	-5.27042	1.36e-07	3.23e-05
Partitioned_peaks_39044	83.6688	-1.19905	0.228515	-5.24716	1.54e-07	3.62e-05
Partitioned_peaks_41481	56.5296	-1.23711	0.235749	-5.24755	1.54e-07	3.62e-05
Partitioned_peaks_44733	342.363	0.717246	0.136818	5.24233	1.59e-07	3.69e-05
Partitioned_peaks_41425	367.19	-0.766261	0.146295	-5.23777	1.63e-07	3.74e-05
Partitioned_peaks_49064	569.975	-0.668975	0.127725	-5.23763	1.63e-07	3.74e-05
Partitioned_peaks_16539	131.186	-1.00224	0.191474	-5.23434	1.66e-07	3.78e-05
Partitioned_peaks_54604	480.81	-0.770886	0.147367	-5.23107	1.69e-07	3.82e-05
Partitioned_peaks_36669	231.607	-0.960906	0.183801	-5.22796	1.71e-07	3.86e-05
Partitioned_peaks_17747	216.414	0.862965	0.16539	5.21775	1.81e-07	3.98e-05
Partitioned_peaks_25134	298.44	-0.751403	0.143985	-5.21861	1.8e-07	3.98e-05
Partitioned_peaks_25828	289.773	-0.763923	0.146349	-5.21988	1.79e-07	3.98e-05
Partitioned_peaks_27916	143.799	-0.944528	0.180954	-5.21971	1.79e-07	3.98e-05
Partitioned_peaks_16838	67.7599	-1.18264	0.227077	-5.20809	1.91e-07	4.02e-05
Partitioned_peaks_16889	79.277	-1.12569	0.216105	-5.20899	1.9e-07	4.02e-05
Partitioned_peaks_19027	95.679	1.06923	0.205194	5.21084	1.88e-07	4.02e-05
Partitioned_peaks_21511	294.263	-0.771287	0.14798	-5.21212	1.87e-07	4.02e-05
Partitioned_peaks_21729	800.689	-0.580467	0.111423	-5.20957	1.89e-07	4.02e-05
Partitioned_peaks_36504	211.139	-0.888561	0.170441	-5.21332	1.85e-07	4.02e-05
Partitioned_peaks_58156	240.866	0.839089	0.161085	5.20897	1.9e-07	4.02e-05
Partitioned_peaks_16996	49.6365	-1.30532	0.250871	-5.20316	1.96e-07	4.11e-05
Partitioned_peaks_21869	244.568	-0.862427	0.165878	-5.19917	2e-07	4.16e-05
Partitioned_peaks_41445	159.886	-0.895988	0.172348	-5.1987	2.01e-07	4.16e-05
Partitioned_peaks_26939	413.234	-0.813622	0.156634	-5.1944	2.05e-07	4.16e-05
Partitioned_peaks_34394	534.785	-0.658541	0.126755	-5.19536	2.04e-07	4.16e-05
Partitioned_peaks_50979	256.108	-0.925284	0.178101	-5.19528	2.04e-07	4.16e-05
Partitioned_peaks_54587	472.777	-0.819032	0.157679	-5.19429	2.06e-07	4.16e-05
Partitioned_peaks_22965	539.549	-0.910737	0.175759	-5.18173	2.2e-07	4.43e-05
Partitioned_peaks_28353	274.592	-0.84771	0.163974	-5.16978	2.34e-07	4.69e-05
Partitioned_peaks_17082	54.364	-1.28673	0.249287	-5.16163	2.45e-07	4.85e-05
Partitioned_peaks_55593	202.364	-0.924234	0.179055	-5.16173	2.45e-07	4.85e-05
Partitioned_peaks_27244	314.255	0.847989	0.164372	5.15898	2.48e-07	4.89e-05
Partitioned_peaks_24210	528.538	-0.648598	0.125824	-5.15479	2.54e-07	4.9e-05
Partitioned_peaks_2747	263.351	0.82446	0.159919	5.15548	2.53e-07	4.9e-05
Partitioned_peaks_55671	461.798	0.82792	0.160536	5.15724	2.51e-07	4.9e-05
Partitioned_peaks_55846	401.125	-0.692437	0.134334	-5.1546	2.54e-07	4.9e-05
Partitioned_peaks_28630	267.147	-0.767671	0.149167	-5.14637	2.66e-07	5.09e-05
Partitioned_peaks_62275	50.3447	-1.25822	0.244676	-5.1424	2.71e-07	5.17e-05
Partitioned_peaks_17818	246.165	-0.791009	0.154117	-5.13252	2.86e-07	5.42e-05
Partitioned_peaks_7131	275.119	-0.832478	0.162378	-5.1268	2.95e-07	5.56e-05
Partitioned_peaks_39240	1238.77	-0.684539	0.133559	-5.12535	2.97e-07	5.57e-05
Partitioned_peaks_33950	177.267	-0.849026	0.165729	-5.12296	3.01e-07	5.59e-05
Partitioned_peaks_39330	231.479	0.832747	0.162553	5.12291	3.01e-07	5.59e-05
Partitioned_peaks_29148	404.276	0.734446	0.143506	5.11789	3.09e-07	5.71e-05
Partitioned_peaks_37039	558.181	-0.873133	0.171254	-5.09845	3.42e-07	6.23e-05
Partitioned_peaks_40496	94.2529	-1.02754	0.20153	-5.09869	3.42e-07	6.23e-05
Partitioned_peaks_45226	276.368	0.861781	0.169024	5.09858	3.42e-07	6.23e-05
Partitioned_peaks_24654	338.518	0.752144	0.147594	5.09602	3.47e-07	6.28e-05
Partitioned_peaks_18644	122.89	-0.96296	0.189093	-5.09253	3.53e-07	6.35e-05
Partitioned_peaks_22602	420.22	-0.644049	0.126504	-5.09114	3.56e-07	6.35e-05
Partitioned_peaks_33188	105.63	-1.00458	0.197302	-5.09156	3.55e-07	6.35e-05
Partitioned_peaks_37904	204.194	-0.980618	0.192677	-5.08944	3.59e-07	6.37e-05
Partitioned_peaks_44223	364.146	0.760668	0.149502	5.088	3.62e-07	6.39e-05
Partitioned_peaks_41398	477.628	-0.706039	0.138913	-5.08261	3.72e-07	6.54e-05
Partitioned_peaks_37737	238.812	-0.859157	0.169223	-5.07707	3.83e-07	6.64e-05
Partitioned_peaks_39800	106.369	-1.1997	0.236263	-5.0778	3.82e-07	6.64e-05
Partitioned_peaks_43584	545.823	0.659691	0.129901	5.07842	3.81e-07	6.64e-05
Partitioned_peaks_34772	142.968	-0.898611	0.177027	-5.07611	3.85e-07	6.64e-05
Partitioned_peaks_56199	118.333	0.96019	0.189199	5.07504	3.87e-07	6.64e-05
Partitioned_peaks_27592	482.013	-0.76323	0.150478	-5.07205	3.94e-07	6.69e-05
Partitioned_peaks_49691	319.13	0.832954	0.164227	5.07196	3.94e-07	6.69e-05
Partitioned_peaks_36180	1676.13	-0.683543	0.134846	-5.06906	4e-07	6.76e-05
Partitioned_peaks_25490	234.394	0.834692	0.164839	5.06368	4.11e-07	6.92e-05
Partitioned_peaks_38513	407.222	-0.855351	0.169138	-5.05711	4.26e-07	7.13e-05
Partitioned_peaks_1129	219.653	0.809324	0.160164	5.05309	4.35e-07	7.25e-05
Partitioned_peaks_41317	286.099	-0.722446	0.143023	-5.05127	4.39e-07	7.28e-05
Partitioned_peaks_20607	275.027	-0.857788	0.170026	-5.04503	4.53e-07	7.49e-05
Partitioned_peaks_3948	115.423	1.04766	0.207734	5.04327	4.58e-07	7.52e-05
Partitioned_peaks_16711	234.152	-0.799019	0.158931	-5.02746	4.97e-07	8.03e-05
Partitioned_peaks_22878	66.187	-1.17091	0.232894	-5.02765	4.97e-07	8.03e-05
Partitioned_peaks_42893	423.374	-0.760601	0.151263	-5.02833	4.95e-07	8.03e-05
Partitioned_peaks_56329	378.232	-0.73437	0.146076	-5.02732	4.97e-07	8.03e-05
Partitioned_peaks_40725	476.064	-0.682611	0.135814	-5.02608	5.01e-07	8.04e-05
Partitioned_peaks_26127	294.4	0.810878	0.161515	5.02044	5.16e-07	8.25e-05
Partitioned_peaks_26985	310.61	-0.749726	0.149444	-5.01678	5.25e-07	8.37e-05
Partitioned_peaks_54542	220.763	-0.912131	0.181972	-5.01248	5.37e-07	8.52e-05
Partitioned_peaks_13174	338.521	0.753603	0.150533	5.00622	5.55e-07	8.63e-05
Partitioned_peaks_35433	271.349	-0.775078	0.154832	-5.00594	5.56e-07	8.63e-05
Partitioned_peaks_41379	189.085	-0.903511	0.180431	-5.00752	5.51e-07	8.63e-05
Partitioned_peaks_41433	50.3411	-1.21483	0.242681	-5.00586	5.56e-07	8.63e-05
Partitioned_peaks_61239	205.775	0.983535	0.196472	5.00598	5.56e-07	8.63e-05
Partitioned_peaks_21928	351.772	-0.827737	0.165503	-5.00133	5.69e-07	8.79e-05
Partitioned_peaks_37103	278.794	0.87117	0.17442	4.99467	5.89e-07	9.06e-05
Partitioned_peaks_35407	103.035	-1.04639	0.209537	-4.99383	5.92e-07	9.06e-05
Partitioned_peaks_35734	739.544	-0.585804	0.117356	-4.99169	5.99e-07	9.13e-05
Partitioned_peaks_39238	172.029	-1.05557	0.211701	-4.98615	6.16e-07	9.31e-05
Partitioned_peaks_51229	481.445	0.727537	0.145897	4.98665	6.14e-07	9.31e-05
Partitioned_peaks_24516	126.603	-0.948729	0.190529	-4.97944	6.38e-07	9.57e-05
Partitioned_peaks_41570	271.177	-0.774389	0.155523	-4.97925	6.38e-07	9.57e-05
Partitioned_peaks_22856	248.013	-0.762336	0.153333	-4.97176	6.63e-07	9.87e-05
Partitioned_peaks_26965	279.088	-0.804342	0.16178	-4.97182	6.63e-07	9.87e-05
Partitioned_peaks_53661	175.248	-0.829995	0.16713	-4.96615	6.83e-07	0.000101126
Partitioned_peaks_4655	568.187	-0.665539	0.134076	-4.96388	6.91e-07	0.000101897
Partitioned_peaks_28821	328.061	-0.667659	0.13457	-4.96144	7e-07	0.000102424
Partitioned_peaks_53498	366.705	-0.777234	0.15666	-4.96129	7e-07	0.000102424
Partitioned_peaks_46229	259.569	0.836718	0.168693	4.96001	7.05e-07	0.000102678
Partitioned_peaks_57431	1321.22	-0.667599	0.134658	-4.95776	7.13e-07	0.000103458
Partitioned_peaks_16812	167.311	-0.99138	0.20004	-4.95592	7.2e-07	0.000104018
Partitioned_peaks_39218	183.758	-0.869456	0.175535	-4.95317	7.3e-07	0.000104655
Partitioned_peaks_39274	936.24	-0.716019	0.144538	-4.95386	7.28e-07	0.000104655
Partitioned_peaks_16864	151.101	-0.937904	0.189432	-4.95115	7.38e-07	0.000105329
Partitioned_peaks_37502	136.274	0.961428	0.194223	4.95011	7.42e-07	0.000105469
Partitioned_peaks_22822	446.594	-0.630256	0.127344	-4.94923	7.45e-07	0.000105531
Partitioned_peaks_35822	77.9992	-1.10384	0.223165	-4.94631	7.56e-07	0.000106705
Partitioned_peaks_16892	506.159	-0.714977	0.144685	-4.94159	7.75e-07	0.000108888
Partitioned_peaks_52615	98.6937	-1.04076	0.210692	-4.93971	7.82e-07	0.000109517
Partitioned_peaks_9030	479.248	0.673961	0.136515	4.9369	7.94e-07	0.000110672
Partitioned_peaks_28233	275.703	-0.7098	0.144021	-4.92844	8.29e-07	0.000115126
Partitioned_peaks_39321	161.947	-0.99334	0.201652	-4.92601	8.39e-07	0.000116116
Partitioned_peaks_40271	417.363	-0.633529	0.128692	-4.92283	8.53e-07	0.000117568
Partitioned_peaks_11560	395.427	-0.680265	0.138392	-4.91549	8.86e-07	0.000121155
Partitioned_peaks_56701	316.299	0.760223	0.15466	4.91544	8.86e-07	0.000121155
Partitioned_peaks_38954	52.7033	-1.19099	0.242499	-4.91132	9.05e-07	0.000123259
Partitioned_peaks_27492	765.348	0.733728	0.149521	4.90718	9.24e-07	0.000125411
Partitioned_peaks_64076	153.875	-0.922487	0.18803	-4.90606	9.29e-07	0.000125656
Partitioned_peaks_21571	409.783	-0.767162	0.156425	-4.90433	9.37e-07	0.000126291
Partitioned_peaks_11412	117.022	-0.961192	0.196354	-4.8952	9.82e-07	0.0001318
Partitioned_peaks_31298	179.331	0.907785	0.185818	4.88534	1.03e-06	0.000137539
Partitioned_peaks_55155	281.48	0.776109	0.158846	4.88592	1.03e-06	0.000137539
Partitioned_peaks_31291	266.338	0.793778	0.162573	4.88259	1.05e-06	0.00013896
Partitioned_peaks_37178	385.947	0.700409	0.143479	4.88162	1.05e-06	0.000139129
Partitioned_peaks_15469	194.946	-0.967437	0.198281	-4.87912	1.07e-06	0.000140291
Partitioned_peaks_21632	163.958	-0.848668	0.173986	-4.87781	1.07e-06	0.000140291
Partitioned_peaks_52583	438.247	0.701182	0.14373	4.87846	1.07e-06	0.000140291
Partitioned_peaks_22897	432.336	-0.787226	0.161491	-4.87473	1.09e-06	0.000140953
Partitioned_peaks_34777	850.463	-0.590409	0.121108	-4.87506	1.09e-06	0.000140953
Partitioned_peaks_39696	166.09	-0.928925	0.19053	-4.87548	1.09e-06	0.000140953
Partitioned_peaks_39583	158.232	-0.83107	0.170585	-4.8719	1.11e-06	0.000142474
Partitioned_peaks_54443	334.767	-0.707371	0.145434	-4.86386	1.15e-06	0.000147858
Partitioned_peaks_49600	97.6036	1.0067	0.207083	4.86136	1.17e-06	0.000149203
Partitioned_peaks_38592	149.177	-0.863327	0.177659	-4.85945	1.18e-06	0.00015011
Partitioned_peaks_7742	472.058	0.716196	0.147444	4.85741	1.19e-06	0.000151123
Partitioned_peaks_36962	197.913	-0.949001	0.195442	-4.85566	1.2e-06	0.00015193
Partitioned_peaks_31597	200.388	0.767671	0.158176	4.85327	1.21e-06	0.000153234
Partitioned_peaks_26937	929.217	-0.694481	0.143148	-4.85148	1.23e-06	0.000154076
Partitioned_peaks_39442	177.787	-0.873093	0.180034	-4.84961	1.24e-06	0.000154992
Partitioned_peaks_39434	161.416	-0.877935	0.181258	-4.84356	1.28e-06	0.000157589
Partitioned_peaks_40181	346.317	-0.70725	0.145984	-4.84471	1.27e-06	0.000157589
Partitioned_peaks_40871	232.436	-0.823461	0.170006	-4.84372	1.27e-06	0.000157589
Partitioned_peaks_45035	341.798	-0.76501	0.157921	-4.84426	1.27e-06	0.000157589
Partitioned_peaks_32034	252.289	-0.733851	0.151574	-4.84154	1.29e-06	0.000158608
Partitioned_peaks_41450	182.363	-0.887428	0.183318	-4.84091	1.29e-06	0.000158608
Partitioned_peaks_40775	502.394	-0.887577	0.183398	-4.83962	1.3e-06	0.000159096
Partitioned_peaks_17233	142.131	-0.918539	0.189972	-4.83513	1.33e-06	0.000161757
Partitioned_peaks_44770	290.251	-0.687	0.14209	-4.83497	1.33e-06	0.000161757
Partitioned_peaks_548	485.094	-0.747871	0.15475	-4.83278	1.35e-06	0.000162995
Partitioned_peaks_5922	264.433	-0.79335	0.164209	-4.83134	1.36e-06	0.000163623
Partitioned_peaks_39551	206.749	-0.863015	0.178786	-4.82708	1.39e-06	0.000166604
Partitioned_peaks_46780	354.675	0.690059	0.143074	4.82309	1.41e-06	0.000169408
Partitioned_peaks_39687	220.082	-0.848877	0.176203	-4.8176	1.45e-06	0.000173342
Partitioned_peaks_46210	143.89	1.04712	0.217371	4.81718	1.46e-06	0.000173342
Partitioned_peaks_480	475.684	0.62701	0.13022	4.815	1.47e-06	0.00017466
Partitioned_peaks_61237	329.33	0.673546	0.140114	4.80712	1.53e-06	0.000181088
Partitioned_peaks_44994	406.129	-0.640826	0.133358	-4.8053	1.55e-06	0.000182139
Partitioned_peaks_25129	229.081	0.780125	0.162424	4.80303	1.56e-06	0.000183615
Partitioned_peaks_40188	178.174	-0.81021	0.16871	-4.80237	1.57e-06	0.000183618
Partitioned_peaks_53949	254.08	-0.762028	0.158752	-4.80013	1.59e-06	0.000185079
Partitioned_peaks_10158	225.309	-0.782492	0.163093	-4.79782	1.6e-06	0.000186618
Partitioned_peaks_41488	54.2954	-1.1528	0.240489	-4.79354	1.64e-06	0.000190028
Partitioned_peaks_15138	208.098	0.832604	0.173881	4.78835	1.68e-06	0.000194376
Partitioned_peaks_21891	214.845	0.831025	0.17361	4.78673	1.7e-06	0.000195321
Partitioned_peaks_38724	222.377	-0.83624	0.174816	-4.78354	1.72e-06	0.000197817
Partitioned_peaks_2322	140.746	0.859285	0.179851	4.77775	1.77e-06	0.000201653
Partitioned_peaks_34656	170.164	-0.964011	0.201723	-4.77888	1.76e-06	0.000201653
Partitioned_peaks_51640	217.886	0.791648	0.165674	4.77833	1.77e-06	0.000201653
Partitioned_peaks_23680	203.138	-0.834896	0.174863	-4.77458	1.8e-06	0.000203917
Partitioned_peaks_41562	111.83	-0.996677	0.208762	-4.77423	1.8e-06	0.000203917
Partitioned_peaks_17186	147.391	-0.940143	0.197009	-4.77208	1.82e-06	0.000204821
Partitioned_peaks_49831	268.127	-0.821424	0.172112	-4.77262	1.82e-06	0.000204821
Partitioned_peaks_39904	272.644	-0.770787	0.161572	-4.77054	1.84e-06	0.000205751
Partitioned_peaks_16612	54.1298	-1.15638	0.242493	-4.76871	1.85e-06	0.000206973
Partitioned_peaks_47591	124.655	-0.910957	0.191083	-4.76735	1.87e-06	0.000207093
Partitioned_peaks_62248	389.853	-0.676775	0.141943	-4.76792	1.86e-06	0.000207093
Partitioned_peaks_27204	2048.36	-0.533258	0.111872	-4.76667	1.87e-06	0.000207147
Partitioned_peaks_21992	133.852	0.92047	0.193289	4.76215	1.92e-06	0.000211183
Partitioned_peaks_40259	250.097	-0.694479	0.145852	-4.76154	1.92e-06	0.000211183
Partitioned_peaks_34071	227.441	0.784007	0.164732	4.75928	1.94e-06	0.000212903
Partitioned_peaks_117	94.2994	1.14934	0.241703	4.75518	1.98e-06	0.000216554
Partitioned_peaks_37869	999.207	-0.815087	0.171431	-4.75462	1.99e-06	0.000216554
Partitioned_peaks_10990	342.427	-0.722116	0.151949	-4.75237	2.01e-06	0.000218313
Partitioned_peaks_23935	495.748	-0.609776	0.128354	-4.75073	2.03e-06	0.000219428
Partitioned_peaks_23138	342.065	-0.659683	0.138968	-4.74702	2.06e-06	0.000222413
Partitioned_peaks_48691	170.956	0.854461	0.180009	4.74678	2.07e-06	0.000222413
Partitioned_peaks_6289	535.445	0.805306	0.16972	4.74491	2.09e-06	0.000223799
Partitioned_peaks_31034	174.616	0.836752	0.176505	4.74068	2.13e-06	0.000227839
Partitioned_peaks_21959	149.612	-0.901905	0.190281	-4.73987	2.14e-06	0.000228079
Partitioned_peaks_52839	270.467	-0.744726	0.157158	-4.7387	2.15e-06	0.000228709
Partitioned_peaks_9131	412.983	0.746556	0.157725	4.73327	2.21e-06	0.000234229
Partitioned_peaks_34597	436.943	-0.649695	0.137316	-4.73138	2.23e-06	0.000235724
Partitioned_peaks_6010	114.018	-0.920248	0.194548	-4.7302	2.24e-06	0.000236403
Partitioned_peaks_2420	396.061	0.701854	0.148417	4.72893	2.26e-06	0.000237183
Partitioned_peaks_40285	188.741	-0.80301	0.169892	-4.7266	2.28e-06	0.000239217
Partitioned_peaks_38554	208.859	-0.939493	0.198995	-4.72119	2.34e-06	0.000244241
Partitioned_peaks_39886	582.639	0.619644	0.131236	4.7216	2.34e-06	0.000244241
Partitioned_peaks_18124	371.625	0.715182	0.151549	4.71914	2.37e-06	0.000245999
Partitioned_peaks_39731	155.193	-0.904413	0.191812	-4.71511	2.42e-06	0.000250192
Partitioned_peaks_63309	103.54	-0.924221	0.196057	-4.71404	2.43e-06	0.000250791
Partitioned_peaks_19080	275.544	0.779053	0.165356	4.71138	2.46e-06	0.00025336
Partitioned_peaks_41116	67.7455	-1.11605	0.236945	-4.71019	2.47e-06	0.000253385
Partitioned_peaks_41521	467.678	-0.586763	0.124567	-4.71042	2.47e-06	0.000253385
Partitioned_peaks_24267	192.796	0.876147	0.186052	4.70915	2.49e-06	0.000253954
Partitioned_peaks_17093	233.943	-0.791909	0.168329	-4.70452	2.54e-06	0.00025808
Partitioned_peaks_39323	395.115	-0.793002	0.168576	-4.70413	2.55e-06	0.00025808
Partitioned_peaks_54130	1225.9	-0.627062	0.133273	-4.7051	2.54e-06	0.00025808
Partitioned_peaks_27658	181.859	-0.807443	0.171672	-4.70342	2.56e-06	0.000258248
Partitioned_peaks_36218	312.006	-0.67819	0.144229	-4.70217	2.57e-06	0.000259099
Partitioned_peaks_7122	47.497	-1.21052	0.257498	-4.70108	2.59e-06	0.000259755
Partitioned_peaks_26983	293.383	-0.746184	0.158776	-4.69961	2.61e-06	0.000260512
Partitioned_peaks_3154	81.3257	1.03312	0.219843	4.69935	2.61e-06	0.000260512
Partitioned_peaks_19060	335.248	-0.655792	0.13958	-4.69833	2.62e-06	0.000261091
Partitioned_peaks_17157	66.5564	-1.06557	0.226915	-4.69588	2.65e-06	0.000263511
Partitioned_peaks_45392	499.853	-0.630065	0.134199	-4.69501	2.67e-06	0.000263895
Partitioned_peaks_19497	284.968	0.700381	0.149314	4.69067	2.72e-06	0.000268813
Partitioned_peaks_28262	535.36	0.57242	0.122125	4.68718	2.77e-06	0.000271637
Partitioned_peaks_3727	983.723	-0.511991	0.109215	-4.68791	2.76e-06	0.000271637
Partitioned_peaks_64307	46.2639	-1.14657	0.244635	-4.68685	2.77e-06	0.000271637
Partitioned_peaks_8005	404.945	-0.709636	0.15151	-4.68375	2.82e-06	0.000275032
Partitioned_peaks_21840	502.708	-0.677682	0.144734	-4.68225	2.84e-06	0.000275467
Partitioned_peaks_34722	1306.77	0.500206	0.106825	4.68249	2.83e-06	0.000275467
Partitioned_peaks_34919	751.36	-0.667794	0.142638	-4.68175	2.84e-06	0.000275467
Partitioned_peaks_39593	168.605	-0.841309	0.179775	-4.67978	2.87e-06	0.000277378
Partitioned_peaks_39573	200.513	-0.835385	0.179028	-4.66623	3.07e-06	0.00029551
Partitioned_peaks_41489	381.184	-0.65417	0.14033	-4.66164	3.14e-06	0.000301366
Partitioned_peaks_11879	483.599	0.603615	0.129629	4.65649	3.22e-06	0.000308185
Partitioned_peaks_6713	259.618	0.879115	0.188901	4.65385	3.26e-06	0.00031132
Partitioned_peaks_22882	408.362	-0.705458	0.151686	-4.65079	3.31e-06	0.000315133
Partitioned_peaks_34927	980.281	-0.660545	0.142108	-4.64819	3.35e-06	0.000318293
Partitioned_peaks_50638	683.455	0.627754	0.135083	4.64719	3.36e-06	0.000318991
Partitioned_peaks_43484	517.481	0.579352	0.124682	4.64662	3.37e-06	0.000319025
Partitioned_peaks_24831	320.138	0.65518	0.141128	4.64244	3.44e-06	0.000322217
Partitioned_peaks_27890	168.27	-0.764732	0.164721	-4.64259	3.44e-06	0.000322217
Partitioned_peaks_40284	195.218	-0.860498	0.185303	-4.64372	3.42e-06	0.000322217
Partitioned_peaks_9745	96.4943	-0.983335	0.211816	-4.6424	3.44e-06	0.000322217
Partitioned_peaks_16566	119.195	-0.900804	0.194145	-4.63984	3.49e-06	0.00032509
Partitioned_peaks_35178	195.086	-0.799054	0.172229	-4.63949	3.49e-06	0.00032509
Partitioned_peaks_11455	51.0477	-1.11885	0.241323	-4.6363	3.55e-06	0.000329059
Partitioned_peaks_26215	1100.05	-0.559774	0.120748	-4.63591	3.55e-06	0.000329059
Partitioned_peaks_38501	110.733	-0.936691	0.202108	-4.63459	3.58e-06	0.00032945
Partitioned_peaks_42745	304.707	0.720613	0.155479	4.6348	3.57e-06	0.00032945
Partitioned_peaks_57525	339.488	-0.730949	0.157737	-4.63398	3.59e-06	0.000329579
Partitioned_peaks_14554	144.852	-0.828147	0.178814	-4.63133	3.63e-06	0.000332971
Partitioned_peaks_1844	210.896	0.844303	0.182342	4.63032	3.65e-06	0.000333748
Partitioned_peaks_44403	473.213	0.758992	0.163952	4.62935	3.67e-06	0.000334457
Partitioned_peaks_21097	313.179	0.648453	0.140108	4.62824	3.69e-06	0.000335402
Partitioned_peaks_16367	249.845	-0.676887	0.146298	-4.62677	3.71e-06	0.000336532
Partitioned_peaks_16816	155.114	-0.881349	0.190507	-4.62633	3.72e-06	0.000336532
Partitioned_peaks_22255	71.4396	1.05537	0.22814	4.62598	3.73e-06	0.000336532
Partitioned_peaks_23343	542.162	0.747032	0.161539	4.62447	3.76e-06	0.00033814
Partitioned_peaks_39332	211.432	-0.792906	0.171499	-4.6234	3.78e-06	0.000339039
Partitioned_peaks_40442	385.784	-0.675998	0.146255	-4.62206	3.8e-06	0.000340375
Partitioned_peaks_24140	566.501	-0.627277	0.135782	-4.61975	3.84e-06	0.000343333
Partitioned_peaks_44899	325.966	-0.63639	0.137857	-4.61632	3.91e-06	0.000348189
Partitioned_peaks_39950	48.8141	-1.14727	0.248628	-4.6144	3.94e-06	0.000350547
Partitioned_peaks_36623	697.545	-0.548501	0.118888	-4.61359	3.96e-06	0.000351045
Partitioned_peaks_27453	457.919	0.645773	0.140053	4.61092	4.01e-06	0.000354702
Partitioned_peaks_58783	529.771	0.782348	0.169696	4.6103	4.02e-06	0.000354895
Partitioned_peaks_64572	121.789	0.900877	0.195433	4.60964	4.03e-06	0.000355146
Partitioned_peaks_39008	165.103	-0.760779	0.165089	-4.60829	4.06e-06	0.000356579
Partitioned_peaks_36097	374.191	-0.842572	0.182959	-4.60524	4.12e-06	0.000360957
Partitioned_peaks_30778	253.1	0.762805	0.165704	4.60342	4.16e-06	0.000362352
Partitioned_peaks_55738	1443.95	0.501431	0.10892	4.60366	4.15e-06	0.000362352
Partitioned_peaks_39433	75.9135	-1.0451	0.227084	-4.60227	4.18e-06	0.00036348
Partitioned_peaks_34067	550.551	0.663792	0.144305	4.59994	4.23e-06	0.000366689
Partitioned_peaks_10033	206.964	-0.747806	0.16262	-4.59849	4.26e-06	0.000367466
Partitioned_peaks_54506	139.566	-0.914669	0.198899	-4.59867	4.25e-06	0.000367466
Partitioned_peaks_34735	510.767	-0.72529	0.157847	-4.59489	4.33e-06	0.000372967
Partitioned_peaks_34801	1618.75	-0.460389	0.100214	-4.59407	4.35e-06	0.000373529
Partitioned_peaks_27994	420.816	0.646621	0.140775	4.59331	4.36e-06	0.000374002
Partitioned_peaks_25879	150.15	-0.789625	0.171956	-4.59202	4.39e-06	0.000374448
Partitioned_peaks_49200	298.431	0.709553	0.154534	4.59156	4.4e-06	0.000374448
Partitioned_peaks_50852	370.761	0.653435	0.142311	4.59158	4.4e-06	0.000374448
Partitioned_peaks_52331	518.105	0.585049	0.127432	4.59107	4.41e-06	0.000374448
Partitioned_peaks_2077	1022.75	-0.53908	0.117442	-4.59019	4.43e-06	0.000375145
Partitioned_peaks_17034	128.012	-0.889877	0.193899	-4.58938	4.45e-06	0.000375718
Partitioned_peaks_41912	68.4992	1.08577	0.236719	4.58675	4.5e-06	0.000379591
Partitioned_peaks_33871	202.698	-0.795	0.173372	-4.5855	4.53e-06	0.000380965
Partitioned_peaks_31214	175.074	0.883573	0.192851	4.58164	4.61e-06	0.000387164
Partitioned_peaks_41429	119.471	-0.84548	0.184594	-4.58022	4.64e-06	0.000388896
Partitioned_peaks_40317	188.744	-0.744695	0.162611	-4.57961	4.66e-06	0.000389116
Partitioned_peaks_645	235.848	0.76387	0.166877	4.57746	4.71e-06	0.000392226
Partitioned_peaks_39102	94.7091	-1.02727	0.224646	-4.57285	4.81e-06	0.000400029
Partitioned_peaks_27617	81.2954	-1.00811	0.220486	-4.57222	4.83e-06	0.0004003
Partitioned_peaks_16871	222.893	-0.778089	0.170214	-4.57125	4.85e-06	0.000400529
Partitioned_peaks_39525	150.046	-0.891742	0.195081	-4.57113	4.85e-06	0.000400529
Partitioned_peaks_13907	128.17	0.915989	0.200419	4.57037	4.87e-06	0.000401067
Partitioned_peaks_20800	130.954	0.875012	0.191517	4.56885	4.9e-06	0.000403061
Partitioned_peaks_14248	529.75	0.770152	0.168695	4.56535	4.99e-06	0.000407412
Partitioned_peaks_16358	113.986	-0.897663	0.196633	-4.56516	4.99e-06	0.000407412
Partitioned_peaks_23396	61.5098	-1.07201	0.234777	-4.56608	4.97e-06	0.000407412
Partitioned_peaks_34038	767.799	0.58053	0.127286	4.56084	5.09e-06	0.000414937
Partitioned_peaks_55786	554.331	-0.722081	0.158343	-4.56023	5.11e-06	0.000415203
Partitioned_peaks_16750	129.447	-0.829564	0.181959	-4.55906	5.14e-06	0.000416408
Partitioned_peaks_25735	686.839	0.623964	0.136893	4.55804	5.16e-06	0.000416408
Partitioned_peaks_47725	77.1242	-0.955484	0.209641	-4.55772	5.17e-06	0.000416408
Partitioned_peaks_56801	282.129	0.669902	0.146962	4.55832	5.16e-06	0.000416408
Partitioned_peaks_31725	297.933	0.776441	0.170486	4.55429	5.26e-06	0.000422321
Partitioned_peaks_26931	105.002	-0.962802	0.21156	-4.55097	5.34e-06	0.00042807
Partitioned_peaks_50942	223.782	0.721409	0.158682	4.54627	5.46e-06	0.000436769
Partitioned_peaks_15512	128.252	-0.853827	0.187851	-4.54525	5.49e-06	0.000437913
Partitioned_peaks_37974	378.524	-0.608408	0.13389	-4.54409	5.52e-06	0.000439339
Partitioned_peaks_36444	89.8671	-0.920823	0.202686	-4.54311	5.54e-06	0.000440345
Partitioned_peaks_42622	193.854	0.802765	0.176716	4.54268	5.55e-06	0.000440345
Partitioned_peaks_5764	406.855	0.764074	0.168254	4.5412	5.59e-06	0.000441506
Partitioned_peaks_58281	218.731	-0.757073	0.166712	-4.54119	5.59e-06	0.000441506
Partitioned_peaks_15582	399.385	0.673933	0.148509	4.538	5.68e-06	0.000447262
Partitioned_peaks_64054	153.426	0.978565	0.215803	4.53452	5.77e-06	0.000453694
Partitioned_peaks_17560	245.261	0.736302	0.162587	4.52867	5.94e-06	0.000463435
Partitioned_peaks_36300	595.604	-0.652979	0.14416	-4.52955	5.91e-06	0.000463435
Partitioned_peaks_967	388.605	0.618075	0.136481	4.52865	5.94e-06	0.000463435
Partitioned_peaks_2876	347.733	0.68558	0.151447	4.52686	5.99e-06	0.000466357
Partitioned_peaks_51691	372.591	-0.726805	0.160612	-4.52521	6.03e-06	0.000469001
Partitioned_peaks_21806	264.144	-0.797285	0.176228	-4.52418	6.06e-06	0.000470275
Partitioned_peaks_23941	210.165	-0.73203	0.161828	-4.52352	6.08e-06	0.000470715
Partitioned_peaks_49743	137.932	0.842482	0.18633	4.52145	6.14e-06	0.000472286
Partitioned_peaks_51193	299.057	0.727773	0.160937	4.5221	6.12e-06	0.000472286
Partitioned_peaks_63195	207.726	0.854734	0.189031	4.52166	6.14e-06	0.000472286
Partitioned_peaks_20922	200.229	0.829493	0.183561	4.51889	6.22e-06	0.000475977
Partitioned_peaks_33969	171.747	-0.816603	0.180695	-4.51922	6.21e-06	0.000475977
Partitioned_peaks_16759	171.698	-0.758478	0.167971	-4.51553	6.32e-06	0.000482566
Partitioned_peaks_3242	343.485	0.672583	0.149135	4.50989	6.49e-06	0.000493479
Partitioned_peaks_65002	128.156	0.917871	0.203517	4.51005	6.48e-06	0.000493479
Partitioned_peaks_64452	125.04	1.00772	0.223496	4.50891	6.52e-06	0.000494702
Partitioned_peaks_43698	222.577	0.773023	0.171513	4.50707	6.57e-06	0.00049796
Partitioned_peaks_36836	450.394	-0.645646	0.143288	-4.50594	6.61e-06	0.000499564
Partitioned_peaks_38609	133.26	0.835839	0.185582	4.50389	6.67e-06	0.00050335
Partitioned_peaks_8915	675.078	0.534846	0.118799	4.50212	6.73e-06	0.000506491
Partitioned_peaks_39999	333.685	-0.666285	0.148058	-4.50015	6.79e-06	0.000510137
Partitioned_peaks_19810	305.589	0.744164	0.165436	4.49819	6.85e-06	0.000512207
Partitioned_peaks_23245	332.415	-0.73639	0.163724	-4.49776	6.87e-06	0.000512207
Partitioned_peaks_28219	439.616	0.63134	0.140375	4.49751	6.88e-06	0.000512207
Partitioned_peaks_56067	496.384	0.677946	0.150698	4.49872	6.84e-06	0.000512207
Partitioned_peaks_55967	353.229	-0.754448	0.167898	-4.49349	7.01e-06	0.000520895
Partitioned_peaks_20476	188.2	0.819365	0.182492	4.48986	7.13e-06	0.000525759
Partitioned_peaks_28978	379.341	0.753618	0.167853	4.48975	7.13e-06	0.000525759
Partitioned_peaks_4730	286.887	-0.702363	0.15642	-4.49023	7.11e-06	0.000525759
Partitioned_peaks_57632	232.78	0.820705	0.182787	4.48995	7.12e-06	0.000525759
Partitioned_peaks_13515	385.975	-0.605422	0.134878	-4.48866	7.17e-06	0.000527372
Partitioned_peaks_16974	47.8694	-1.0981	0.244752	-4.48659	7.24e-06	0.000531428
Partitioned_peaks_39308	121.012	-0.98359	0.219268	-4.48578	7.26e-06	0.000532358
Partitioned_peaks_34595	118.795	-0.889135	0.198274	-4.48437	7.31e-06	0.000533818
Partitioned_peaks_980	295.408	-0.729079	0.162584	-4.48433	7.31e-06	0.000533818
Partitioned_peaks_34579	178.467	-0.78457	0.175003	-4.48319	7.35e-06	0.000535592
Partitioned_peaks_47782	759.839	-0.72339	0.161443	-4.48078	7.44e-06	0.000540578
Partitioned_peaks_49251	185.611	0.794519	0.177346	4.48005	7.46e-06	0.000541322
Partitioned_peaks_38034	113.351	-0.941986	0.21037	-4.47776	7.54e-06	0.000546059
Partitioned_peaks_31036	175.931	0.820979	0.183499	4.47403	7.68e-06	0.000554549
Partitioned_peaks_22854	269.059	-0.677023	0.151351	-4.4732	7.71e-06	0.000555595
Partitioned_peaks_27004	443.797	-0.594836	0.133004	-4.47231	7.74e-06	0.000556777
Partitioned_peaks_29517	211.718	0.758879	0.169715	4.47149	7.77e-06	0.000557805
Partitioned_peaks_16672	88.1157	-0.971956	0.217515	-4.46846	7.88e-06	0.000562387
Partitioned_peaks_20262	219.085	-0.680194	0.152216	-4.46861	7.87e-06	0.000562387
Partitioned_peaks_58352	342.599	-0.675315	0.151128	-4.46849	7.88e-06	0.000562387
Partitioned_peaks_1945	124.222	0.870925	0.194929	4.46792	7.9e-06	0.000562693
Partitioned_peaks_11055	401.432	-0.593133	0.132816	-4.46583	7.98e-06	0.000567091
Partitioned_peaks_39269	132.7	-0.943695	0.211342	-4.46524	8e-06	0.000567513
Partitioned_peaks_965	226.562	0.76128	0.170613	4.46202	8.12e-06	0.000574972
Partitioned_peaks_16529	131.505	-0.83256	0.186681	-4.4598	8.2e-06	0.000579822
Partitioned_peaks_10819	412.688	-0.572911	0.128486	-4.45893	8.24e-06	0.000580646
Partitioned_peaks_38062	48.6269	-1.12301	0.251873	-4.45865	8.25e-06	0.000580646
Partitioned_peaks_17662	47.0783	-1.11791	0.250755	-4.45819	8.27e-06	0.000580747
Partitioned_peaks_11548	326.716	0.633024	0.142094	4.45496	8.39e-06	0.000588423
Partitioned_peaks_2316	180.353	0.785683	0.17646	4.45247	8.49e-06	0.000594122
Partitioned_peaks_48014	64.8546	-1.0033	0.225364	-4.45192	8.51e-06	0.000594468
Partitioned_peaks_61157	716.983	-0.624484	0.140344	-4.44968	8.6e-06	0.000599554
Partitioned_peaks_41458	244.708	-0.652232	0.146769	-4.44395	8.83e-06	0.000614559
Partitioned_peaks_64932	308.314	0.678952	0.152815	4.44296	8.87e-06	0.000614994
Partitioned_peaks_6570	317.893	0.657757	0.14804	4.4431	8.87e-06	0.000614994
Partitioned_peaks_24292	591.352	-0.584148	0.13155	-4.44051	8.97e-06	0.000620832
Partitioned_peaks_41316	382.79	-0.59948	0.135061	-4.43859	9.06e-06	0.00062521
Partitioned_peaks_55292	201.102	-0.733403	0.165314	-4.43642	9.15e-06	0.000630326
Partitioned_peaks_26657	69.3595	1.00773	0.227184	4.43576	9.17e-06	0.000631032
Partitioned_peaks_12924	770.532	0.62171	0.140263	4.43245	9.32e-06	0.000633032
Partitioned_peaks_15309	402.76	0.625553	0.141138	4.4322	9.33e-06	0.000633032
Partitioned_peaks_34520	203.999	-0.715199	0.16135	-4.43261	9.31e-06	0.000633032
Partitioned_peaks_36372	211.492	-0.788145	0.177727	-4.43458	9.23e-06	0.000633032
Partitioned_peaks_44991	244.784	0.725892	0.163771	4.43237	9.32e-06	0.000633032
Partitioned_peaks_56470	84.2804	0.963026	0.217265	4.43249	9.32e-06	0.000633032
Partitioned_peaks_65508	67.2328	1.03863	0.234323	4.43246	9.32e-06	0.000633032
Partitioned_peaks_3552	142.99	0.820092	0.185212	4.42786	9.52e-06	0.000644678
Partitioned_peaks_16762	86.7259	-1.02437	0.231425	-4.42634	9.58e-06	0.00064634
Partitioned_peaks_17188	204.688	-0.805773	0.182031	-4.42657	9.57e-06	0.00064634
Partitioned_peaks_47086	202.166	0.846276	0.191202	4.42609	9.6e-06	0.00064634
Partitioned_peaks_21947	126.946	-0.826255	0.186782	-4.42365	9.7e-06	0.00065247
Partitioned_peaks_26492	162.904	0.779464	0.176268	4.42204	9.78e-06	0.000656112
Partitioned_peaks_36188	846.614	-0.567649	0.128382	-4.42156	9.8e-06	0.000656349
Partitioned_peaks_20306	600.413	0.539426	0.122025	4.42063	9.84e-06	0.000657837
Partitioned_peaks_28035	223.075	-0.724041	0.1638	-4.42026	9.86e-06	0.000657837
Partitioned_peaks_25513	258.928	0.663672	0.15021	4.4183	9.95e-06	0.000662582
Partitioned_peaks_45214	167.858	-0.751551	0.170218	-4.41522	1.01e-05	0.000670842
Partitioned_peaks_8426	416.589	-0.577692	0.130897	-4.41332	1.02e-05	0.000675517
Partitioned_peaks_12849	155.227	0.814203	0.184528	4.41235	1.02e-05	0.000677289
Partitioned_peaks_44048	342.534	0.648233	0.146927	4.41195	1.02e-05	0.000677301
Partitioned_peaks_39007	125.532	-0.803952	0.182346	-4.40893	1.04e-05	0.000685538
Partitioned_peaks_24965	199.925	0.846399	0.192131	4.40533	1.06e-05	0.000694895
Partitioned_peaks_40179	1196.99	-0.526661	0.119554	-4.4052	1.06e-05	0.000694895
Partitioned_peaks_3335	315.01	0.623743	0.141647	4.4035	1.07e-05	0.000699064
Partitioned_peaks_5934	312.803	0.64752	0.147063	4.40301	1.07e-05	0.000699385
Partitioned_peaks_20976	182.51	-0.771325	0.175422	-4.39696	1.1e-05	0.000717845
Partitioned_peaks_39108	148.265	-0.78834	0.17937	-4.39506	1.11e-05	0.000722839
Partitioned_peaks_16620	305.27	-0.683306	0.155494	-4.39443	1.11e-05	0.000723625
Partitioned_peaks_59386	306.946	0.616406	0.140356	4.39172	1.12e-05	0.000731356
Partitioned_peaks_55035	208.779	0.77834	0.177273	4.39063	1.13e-05	0.000733694
Partitioned_peaks_63870	1054.81	0.510709	0.11633	4.39017	1.13e-05	0.000733945
Partitioned_peaks_64457	105.699	0.884111	0.201457	4.38859	1.14e-05	0.000737935
Partitioned_peaks_56704	243.141	0.68455	0.15602	4.38759	1.15e-05	0.000740025
Partitioned_peaks_1741	204.986	-0.758397	0.172952	-4.38501	1.16e-05	0.000747506
Partitioned_peaks_59415	623.43	0.670646	0.153066	4.38143	1.18e-05	0.000758508
Partitioned_peaks_62772	109.835	-0.858458	0.195971	-4.38054	1.18e-05	0.000760273
Partitioned_peaks_54432	645.315	-0.566992	0.129459	-4.37969	1.19e-05	0.000761866
Partitioned_peaks_7990	276.997	-0.651448	0.148763	-4.3791	1.19e-05	0.000762573
Partitioned_peaks_12152	423.563	-0.680504	0.155444	-4.37782	1.2e-05	0.000763617
Partitioned_peaks_26064	875.442	0.559061	0.127699	4.37795	1.2e-05	0.000763617
Partitioned_peaks_38853	260.306	-0.674001	0.153965	-4.37763	1.2e-05	0.000763617
Partitioned_peaks_2200	398.256	0.599483	0.136997	4.3759	1.21e-05	0.000768366
Partitioned_peaks_28376	271.688	-0.659839	0.150921	-4.37208	1.23e-05	0.000780533
Partitioned_peaks_979	719.237	-0.523629	0.11979	-4.37124	1.24e-05	0.000782147
Partitioned_peaks_49128	567.458	0.567496	0.129938	4.36745	1.26e-05	0.000794463
Partitioned_peaks_30083	208.491	0.736217	0.168625	4.366	1.27e-05	0.000796918
Partitioned_peaks_55843	1113.47	-0.494308	0.113211	-4.36625	1.26e-05	0.000796918
Partitioned_peaks_39334	94.8078	-1.00239	0.229668	-4.36453	1.27e-05	0.000800893
Partitioned_peaks_56002	310.419	-0.654845	0.150093	-4.36294	1.28e-05	0.000805324
Partitioned_peaks_21939	253.392	-0.80732	0.185089	-4.36178	1.29e-05	0.000808184
Partitioned_peaks_37921	275.993	-0.64385	0.147659	-4.36039	1.3e-05	0.000810993
Partitioned_peaks_39550	138.179	-0.882462	0.202387	-4.36026	1.3e-05	0.000810993
Partitioned_peaks_17534	398.447	-0.689069	0.158134	-4.35751	1.32e-05	0.000819823
Partitioned_peaks_49411	397.744	0.637153	0.146322	4.35445	1.33e-05	0.000829917
Partitioned_peaks_63797	520.614	0.625195	0.143595	4.3539	1.34e-05	0.000830575
Partitioned_peaks_49136	206.884	0.732909	0.168389	4.35248	1.35e-05	0.00083246
Partitioned_peaks_52401	397.97	0.648116	0.148915	4.35226	1.35e-05	0.00083246
Partitioned_peaks_6080	1189.48	-0.489743	0.112521	-4.35245	1.35e-05	0.00083246
Partitioned_peaks_781	418.844	0.709439	0.163095	4.34985	1.36e-05	0.00084021
Partitioned_peaks_29122	104.414	-0.881028	0.20258	-4.34904	1.37e-05	0.000840906
Partitioned_peaks_50259	361.186	0.690076	0.158678	4.34892	1.37e-05	0.000840906
Partitioned_peaks_28275	666.565	-0.570459	0.131216	-4.3475	1.38e-05	0.000844912
Partitioned_peaks_7723	741.758	-0.554015	0.127584	-4.34234	1.41e-05	0.000863509
Partitioned_peaks_34293	51.157	-1.03787	0.239096	-4.3408	1.42e-05	0.000866595
Partitioned_peaks_44016	244.945	0.65712	0.151385	4.34071	1.42e-05	0.000866595
Partitioned_peaks_44896	419.592	0.588029	0.135477	4.34044	1.42e-05	0.000866595
Partitioned_peaks_11886	123.34	-0.890873	0.205344	-4.33845	1.43e-05	0.000872985
Partitioned_peaks_3983	231.162	0.921961	0.212564	4.33733	1.44e-05	0.000875955
Partitioned_peaks_40439	303.276	-0.728911	0.16812	-4.33565	1.45e-05	0.000881174
Partitioned_peaks_62804	380.523	-0.642143	0.148121	-4.33527	1.46e-05	0.000881201
Partitioned_peaks_21016	220.775	0.774802	0.178798	4.33339	1.47e-05	0.00088578
Partitioned_peaks_21428	315.589	-0.608132	0.140333	-4.3335	1.47e-05	0.00088578
Partitioned_peaks_64441	147.838	0.80539	0.185874	4.33299	1.47e-05	0.000885915
Partitioned_peaks_36480	190.952	0.747003	0.172428	4.33227	1.48e-05	0.000887329
Partitioned_peaks_13574	194.518	0.788955	0.182212	4.32988	1.49e-05	0.0008948
Partitioned_peaks_41061	264.62	-0.738597	0.170589	-4.32968	1.49e-05	0.0008948
Partitioned_peaks_34170	122.969	0.828857	0.191491	4.32845	1.5e-05	0.000898327
Partitioned_peaks_21641	268.243	-0.789682	0.182556	-4.32569	1.52e-05	0.000908132
Partitioned_peaks_10089	210.871	0.766077	0.177132	4.32491	1.53e-05	0.000908781
Partitioned_peaks_26913	369.529	-0.676867	0.156508	-4.3248	1.53e-05	0.000908781
Partitioned_peaks_39548	203.357	-0.689902	0.159706	-4.31982	1.56e-05	0.000926449
Partitioned_peaks_56269	4380.42	-0.446058	0.103251	-4.32012	1.56e-05	0.000926449
Partitioned_peaks_16654	67.6776	-0.956384	0.221429	-4.31913	1.57e-05	0.00092684
Partitioned_peaks_41596	54.181	-1.01677	0.235418	-4.319	1.57e-05	0.00092684
Partitioned_peaks_5573	383.682	0.642516	0.148816	4.31751	1.58e-05	0.000931563
Partitioned_peaks_36510	323.967	-0.595982	0.138053	-4.31706	1.58e-05	0.000931929
Partitioned_peaks_49209	224.968	-0.693223	0.16072	-4.31322	1.61e-05	0.000946712
Partitioned_peaks_14760	312.312	0.833955	0.193401	4.31205	1.62e-05	0.000948627
Partitioned_peaks_28645	106.516	-0.827412	0.191869	-4.31238	1.62e-05	0.000948627
Partitioned_peaks_10671	143.778	-0.760504	0.176449	-4.31004	1.63e-05	0.000953512
Partitioned_peaks_35969	227.2	0.702125	0.162912	4.30983	1.63e-05	0.000953512
Partitioned_peaks_39590	87.3063	-0.927956	0.21528	-4.31046	1.63e-05	0.000953512
Partitioned_peaks_53095	407.305	-0.648066	0.150387	-4.30933	1.64e-05	0.000954131
Partitioned_peaks_59139	141.982	0.879497	0.204137	4.30837	1.64e-05	0.00095673
Partitioned_peaks_10572	454.405	0.639901	0.148614	4.3058	1.66e-05	0.000956913
Partitioned_peaks_16437	618.937	0.589778	0.136969	4.30592	1.66e-05	0.000956913
Partitioned_peaks_21930	216.968	0.784682	0.182247	4.30559	1.67e-05	0.000956913
Partitioned_peaks_38786	360.029	-0.590726	0.137138	-4.30752	1.65e-05	0.000956913
Partitioned_peaks_40294	567.081	-0.690074	0.160292	-4.30511	1.67e-05	0.000956913
Partitioned_peaks_53711	134.59	-0.764473	0.177573	-4.30511	1.67e-05	0.000956913
Partitioned_peaks_53885	133.02	-0.832005	0.193252	-4.30529	1.67e-05	0.000956913
Partitioned_peaks_7724	415.127	-0.552613	0.128295	-4.30736	1.65e-05	0.000956913
Partitioned_peaks_8698	110.188	0.962756	0.223583	4.30603	1.66e-05	0.000956913
Partitioned_peaks_7281	301.735	0.693448	0.161109	4.30422	1.68e-05	0.000959266
Partitioned_peaks_39797	86.0109	-0.925212	0.215028	-4.30274	1.69e-05	0.000964126
Partitioned_peaks_25892	199.676	-0.720431	0.167498	-4.30113	1.7e-05	0.000969646
Partitioned_peaks_31757	539.446	0.537994	0.125169	4.29815	1.72e-05	0.000980074
Partitioned_peaks_37499	647.995	0.559309	0.130131	4.29805	1.72e-05	0.000980074
Partitioned_peaks_58449	607.359	0.661008	0.153907	4.29485	1.75e-05	0.000992745
Partitioned_peaks_22287	611.037	0.629226	0.146551	4.29355	1.76e-05	0.000995408
Partitioned_peaks_2338	329.505	0.681013	0.158612	4.29357	1.76e-05	0.000995408
Partitioned_peaks_24003	237.317	-0.671009	0.156313	-4.29273	1.76e-05	0.000995986
Partitioned_peaks_26213	203.367	0.750167	0.174753	4.29272	1.76e-05	0.000995986
Partitioned_peaks_23729	150.989	-0.786371	0.183298	-4.29012	1.79e-05	0.00100306
Partitioned_peaks_36313	647.125	-0.592239	0.138026	-4.29077	1.78e-05	0.00100306
Partitioned_peaks_55463	142.634	-0.972063	0.226582	-4.29011	1.79e-05	0.00100306
Partitioned_peaks_13724	468.099	0.663221	0.1547	4.28716	1.81e-05	0.00100949
Partitioned_peaks_55643	167.459	0.735605	0.171601	4.28672	1.81e-05	0.00100949
Partitioned_peaks_59210	352.159	0.688376	0.160582	4.28676	1.81e-05	0.00100949
Partitioned_peaks_6682	153.308	0.786358	0.183426	4.28705	1.81e-05	0.00100949
Partitioned_peaks_7721	577.595	-0.51285	0.119596	-4.28818	1.8e-05	0.00100949
Partitioned_peaks_8504	485.956	-0.597629	0.139418	-4.28661	1.81e-05	0.00100949
Partitioned_peaks_17194	178.298	-0.7847	0.183132	-4.28488	1.83e-05	0.00101577
Partitioned_peaks_19253	477.268	-0.546377	0.127707	-4.27836	1.88e-05	0.00103894
Partitioned_peaks_21566	459.482	-0.657246	0.153629	-4.27815	1.88e-05	0.00103894
Partitioned_peaks_30588	60.0972	1.00055	0.233872	4.27817	1.88e-05	0.00103894
Partitioned_peaks_58046	401.034	0.572557	0.133829	4.27827	1.88e-05	0.00103894
Partitioned_peaks_8933	374.184	0.712198	0.166462	4.27844	1.88e-05	0.00103894
Partitioned_peaks_35656	77.443	-1.00048	0.233886	-4.27763	1.89e-05	0.00103976
Partitioned_peaks_26516	239.318	-0.649753	0.151922	-4.27687	1.9e-05	0.0010417
Partitioned_peaks_7493	235.411	0.675636	0.158051	4.2748	1.91e-05	0.00104983
Partitioned_peaks_11974	231.787	0.73983	0.173144	4.27292	1.93e-05	0.00105708
Partitioned_peaks_25568	211.795	0.689679	0.161501	4.27043	1.95e-05	0.00106573
Partitioned_peaks_39647	540.938	-0.534439	0.125148	-4.27045	1.95e-05	0.00106573
Partitioned_peaks_52664	492.451	-0.561228	0.131433	-4.27007	1.95e-05	0.0010658
Partitioned_peaks_54426	432.566	-0.559431	0.13124	-4.26265	2.02e-05	0.00110018
Partitioned_peaks_41360	713.415	-0.485972	0.114019	-4.2622	2.02e-05	0.00110071
Partitioned_peaks_11140	1127.96	-0.480971	0.112864	-4.26149	2.03e-05	0.00110254
Partitioned_peaks_23129	155.661	-0.783434	0.183884	-4.26049	2.04e-05	0.00110582
Partitioned_peaks_28606	63.8395	-0.946708	0.222245	-4.25975	2.05e-05	0.00110611
Partitioned_peaks_57457	348.87	0.58813	0.138065	4.25982	2.05e-05	0.00110611
Partitioned_peaks_49110	423.342	0.582177	0.13671	4.25849	2.06e-05	0.0011107
Partitioned_peaks_9324	113.414	-0.799892	0.187854	-4.25805	2.06e-05	0.00111121
Partitioned_peaks_53083	309.14	-0.660276	0.155099	-4.25714	2.07e-05	0.00111409
Partitioned_peaks_11052	249.44	-0.624622	0.146781	-4.25546	2.09e-05	0.00111999
Partitioned_peaks_27923	166.409	-0.776501	0.182479	-4.25528	2.09e-05	0.00111999
Partitioned_peaks_38453	269.979	-0.714419	0.167911	-4.25476	2.09e-05	0.00112097
Partitioned_peaks_2024	796.375	-0.534245	0.125595	-4.25371	2.1e-05	0.00112284
Partitioned_peaks_6691	299.903	0.66688	0.15677	4.25388	2.1e-05	0.00112284
Partitioned_peaks_39570	1363.35	-0.502079	0.118058	-4.25281	2.11e-05	0.0011257
Partitioned_peaks_18313	548.58	-0.628655	0.147857	-4.25178	2.12e-05	0.00112763
Partitioned_peaks_41115	431.492	-0.571226	0.13435	-4.25176	2.12e-05	0.00112763
Partitioned_peaks_4469	438.734	0.542159	0.12755	4.25056	2.13e-05	0.00113201
Partitioned_peaks_46266	836.767	0.532346	0.125276	4.24938	2.14e-05	0.00113629
Partitioned_peaks_22157	189.411	-0.69143	0.162726	-4.24905	2.15e-05	0.0011363
Partitioned_peaks_33466	172.576	0.716163	0.16859	4.24796	2.16e-05	0.00114019
Partitioned_peaks_16814	60.2022	-1.02484	0.241367	-4.24598	2.18e-05	0.00114355
Partitioned_peaks_29310	499.341	-0.531652	0.125211	-4.24603	2.18e-05	0.00114355
Partitioned_peaks_35562	837.272	-0.468477	0.110331	-4.24609	2.18e-05	0.00114355
Partitioned_peaks_56832	159.522	0.835597	0.196768	4.2466	2.17e-05	0.00114355
Partitioned_peaks_21558	789.981	-0.633357	0.149243	-4.24379	2.2e-05	0.00114517
Partitioned_peaks_29341	228.091	0.718736	0.169333	4.24452	2.19e-05	0.00114517
Partitioned_peaks_33998	164.909	-0.792487	0.186695	-4.24482	2.19e-05	0.00114517
Partitioned_peaks_34489	351.615	-0.679057	0.159955	-4.24531	2.18e-05	0.00114517
Partitioned_peaks_3772	418.785	0.758172	0.178635	4.24425	2.19e-05	0.00114517
Partitioned_peaks_8568	381.193	-0.60166	0.141777	-4.2437	2.2e-05	0.00114517
Partitioned_peaks_18414	176.103	0.774292	0.182559	4.24134	2.22e-05	0.00115436
Partitioned_peaks_30984	252.674	0.664326	0.156634	4.24125	2.22e-05	0.00115436
Partitioned_peaks_39389	433.336	-0.569575	0.134353	-4.23938	2.24e-05	0.00116234
Partitioned_peaks_40270	325.424	-0.650686	0.153582	-4.23673	2.27e-05	0.00116936
Partitioned_peaks_55280	615.903	0.573109	0.13527	4.23678	2.27e-05	0.00116936
Partitioned_peaks_56908	434.109	0.613885	0.144881	4.23717	2.26e-05	0.00116936
Partitioned_peaks_61594	552.186	0.599168	0.141411	4.23707	2.26e-05	0.00116936
Partitioned_peaks_39983	301.572	-0.639221	0.150905	-4.2359	2.28e-05	0.00117198
Partitioned_peaks_23715	302.253	-0.611395	0.144391	-4.23431	2.29e-05	0.00117696
Partitioned_peaks_5761	210.289	0.67996	0.160579	4.23443	2.29e-05	0.00117696
Partitioned_peaks_61045	166.468	0.808245	0.190897	4.23394	2.3e-05	0.00117721
Partitioned_peaks_22524	181.734	-0.703594	0.166195	-4.23355	2.3e-05	0.00117757
Partitioned_peaks_22129	293.643	-0.685485	0.161953	-4.23263	2.31e-05	0.0011807
Partitioned_peaks_25136	171.082	-0.756585	0.17881	-4.23122	2.32e-05	0.00118645
Partitioned_peaks_37808	896.517	-0.507651	0.120002	-4.23036	2.33e-05	0.0011893
Partitioned_peaks_23858	204.226	-0.761438	0.180062	-4.22877	2.35e-05	0.00119604
Partitioned_peaks_17375	335.255	0.60709	0.143582	4.22817	2.36e-05	0.00119694
Partitioned_peaks_179	374.396	0.718518	0.169944	4.22796	2.36e-05	0.00119694
Partitioned_peaks_23355	54.9916	-1.02729	0.243016	-4.22726	2.37e-05	0.00119711
Partitioned_peaks_56440	307.433	0.712705	0.168609	4.22697	2.37e-05	0.00119711
Partitioned_peaks_7066	192.576	0.800446	0.189356	4.22721	2.37e-05	0.00119711
Partitioned_peaks_60214	290.819	0.659075	0.155936	4.22657	2.37e-05	0.00119757
Partitioned_peaks_24104	362.668	-0.581195	0.137535	-4.22581	2.38e-05	0.00119773
Partitioned_peaks_43115	273.064	0.674915	0.159721	4.22559	2.38e-05	0.00119773
Partitioned_peaks_54137	219.724	-0.72436	0.171412	-4.22585	2.38e-05	0.00119773
Partitioned_peaks_65736	161.007	0.806971	0.191035	4.22421	2.4e-05	0.00120339
Partitioned_peaks_22012	828.3	0.617548	0.146297	4.22119	2.43e-05	0.0012129
Partitioned_peaks_24109	548.956	-0.512148	0.121309	-4.22186	2.42e-05	0.0012129
Partitioned_peaks_39322	186.186	-0.81605	0.193323	-4.22118	2.43e-05	0.0012129
Partitioned_peaks_58501	271.572	0.667127	0.15802	4.22179	2.42e-05	0.0012129
Partitioned_peaks_19695	86.3164	0.884743	0.20968	4.21948	2.45e-05	0.00121529
Partitioned_peaks_3389	403.533	0.559542	0.132605	4.2196	2.45e-05	0.00121529
Partitioned_peaks_52927	65.698	-0.936837	0.222015	-4.21971	2.45e-05	0.00121529
Partitioned_peaks_62324	103.745	-0.849901	0.201422	-4.2195	2.45e-05	0.00121529
Partitioned_peaks_41077	236.987	-0.662249	0.157215	-4.21239	2.53e-05	0.00125239
Partitioned_peaks_26539	205.715	0.734789	0.174459	4.21181	2.53e-05	0.00125384
Partitioned_peaks_38924	209.763	-0.780375	0.185372	-4.20978	2.56e-05	0.0012588
Partitioned_peaks_4877	125.084	-0.885452	0.210337	-4.20968	2.56e-05	0.0012588
Partitioned_peaks_60833	769.207	0.537725	0.127733	4.20975	2.56e-05	0.0012588
Partitioned_peaks_65017	114.188	0.849124	0.201696	4.20992	2.55e-05	0.0012588
Partitioned_peaks_39125	302.537	-0.611203	0.145226	-4.20863	2.57e-05	0.00126291
Partitioned_peaks_38974	60.0454	-0.991807	0.235725	-4.20748	2.58e-05	0.0012676
Partitioned_peaks_33812	348.136	-0.700352	0.166486	-4.20666	2.59e-05	0.00126874
Partitioned_peaks_43455	236.742	0.763292	0.181442	4.20681	2.59e-05	0.00126874
Partitioned_peaks_23665	446.317	0.579144	0.137714	4.20542	2.61e-05	0.00127396
Partitioned_peaks_33881	236.108	-0.83286	0.198059	-4.20511	2.61e-05	0.00127396
Partitioned_peaks_21688	1910.27	-0.531809	0.1265	-4.20402	2.62e-05	0.00127842
Partitioned_peaks_1537	458.795	0.610372	0.145248	4.20228	2.64e-05	0.0012865
Partitioned_peaks_36515	240.834	-0.681873	0.162276	-4.20194	2.65e-05	0.00128668
Partitioned_peaks_47488	321.55	0.589287	0.140275	4.20093	2.66e-05	0.00129069
Partitioned_peaks_36835	391.646	-0.658721	0.156902	-4.1983	2.69e-05	0.00130209
Partitioned_peaks_44909	262.687	-0.64163	0.15283	-4.19833	2.69e-05	0.00130209
Partitioned_peaks_63347	108.13	0.830461	0.197822	4.19802	2.69e-05	0.00130209
Partitioned_peaks_46569	300.694	0.635228	0.15136	4.1968	2.71e-05	0.00130735
Partitioned_peaks_11574	572.799	-0.649309	0.15475	-4.19585	2.72e-05	0.00131112
Partitioned_peaks_37574	376.35	0.603057	0.14376	4.19489	2.73e-05	0.00131487
Partitioned_peaks_10920	458.484	-0.559181	0.133335	-4.19382	2.74e-05	0.00131934
Partitioned_peaks_5538	516.891	-0.634283	0.151268	-4.19311	2.75e-05	0.00132173
Partitioned_peaks_61021	205.664	-0.756573	0.180536	-4.19071	2.78e-05	0.001334
Partitioned_peaks_44034	368.913	0.695515	0.165996	4.18995	2.79e-05	0.00133665
Partitioned_peaks_17178	312.736	-0.82657	0.19731	-4.1892	2.8e-05	0.00133795
Partitioned_peaks_30371	80.9343	0.949812	0.226733	4.18913	2.8e-05	0.00133795
Partitioned_peaks_41647	244.218	0.740202	0.176745	4.18797	2.81e-05	0.00134297
Partitioned_peaks_8012	250.221	-0.668459	0.159637	-4.18737	2.82e-05	0.00134478
Partitioned_peaks_48045	261.755	-0.62148	0.148462	-4.18611	2.84e-05	0.00135046
Partitioned_peaks_39674	146.586	-0.770003	0.184043	-4.18382	2.87e-05	0.00136234
Partitioned_peaks_36843	783.595	-0.742628	0.177524	-4.18326	2.87e-05	0.00136385
Partitioned_peaks_64782	223.592	0.659305	0.157654	4.18196	2.89e-05	0.00136986
Partitioned_peaks_12766	168.535	0.726076	0.173657	4.18111	2.9e-05	0.00137311
Partitioned_peaks_30380	109.349	0.827533	0.197935	4.18082	2.9e-05	0.00137311
Partitioned_peaks_19587	99.1724	0.839688	0.200876	4.18013	2.91e-05	0.00137426
Partitioned_peaks_26486	71.2237	0.986977	0.236117	4.18003	2.91e-05	0.00137426
Partitioned_peaks_43961	79.0012	1.00383	0.24019	4.1793	2.92e-05	0.00137511
Partitioned_peaks_6978	326.985	0.6219	0.148803	4.17934	2.92e-05	0.00137511
Partitioned_peaks_1791	246.741	0.768622	0.183994	4.17743	2.95e-05	0.00138465
Partitioned_peaks_6921	277.414	-0.641807	0.153791	-4.17325	3e-05	0.00140843
Partitioned_peaks_1541	76.1878	-0.91981	0.220437	-4.17267	3.01e-05	0.00141012
Partitioned_peaks_28116	245.155	-0.630422	0.151094	-4.17238	3.01e-05	0.00141012
Partitioned_peaks_48451	431.178	-0.594669	0.142546	-4.17177	3.02e-05	0.00141208
Partitioned_peaks_56332	316.55	-0.64371	0.154313	-4.17145	3.03e-05	0.00141224
Partitioned_peaks_16605	94.8089	-0.860397	0.206277	-4.17108	3.03e-05	0.00141266
Partitioned_peaks_3179	134.15	0.822302	0.19718	4.17031	3.04e-05	0.00141562
Partitioned_peaks_63888	614.859	0.496481	0.119062	4.16993	3.05e-05	0.00141611
Partitioned_peaks_61945	50.22	-0.990583	0.237586	-4.16936	3.05e-05	0.00141648
Partitioned_peaks_9444	122.545	-0.812373	0.194847	-4.16928	3.06e-05	0.00141648
Partitioned_peaks_56355	596.1	-0.485991	0.116634	-4.16679	3.09e-05	0.00143019
Partitioned_peaks_164	169.638	-0.690672	0.165773	-4.16637	3.09e-05	0.001431
Partitioned_peaks_15296	631.928	-0.528828	0.126938	-4.16604	3.1e-05	0.00143122
Partitioned_peaks_12102	527.82	0.608649	0.146149	4.16458	3.12e-05	0.00143397
Partitioned_peaks_12854	137.425	0.857583	0.205931	4.16443	3.12e-05	0.00143397
Partitioned_peaks_15226	194.76	0.694837	0.166823	4.16511	3.11e-05	0.00143397
Partitioned_peaks_235	220.846	0.653007	0.156789	4.16487	3.12e-05	0.00143397
Partitioned_peaks_19807	224.438	-0.673143	0.161693	-4.16311	3.14e-05	0.00143981
Partitioned_peaks_5720	492.327	0.528908	0.127052	4.16292	3.14e-05	0.00143981
Partitioned_peaks_23662	534.981	0.523707	0.125872	4.16063	3.17e-05	0.00145134
Partitioned_peaks_39823	287.846	-0.742251	0.178404	-4.16051	3.18e-05	0.00145134
Partitioned_peaks_28530	1216.5	0.509592	0.122501	4.1599	3.18e-05	0.00145151
Partitioned_peaks_34511	53.2659	1.01348	0.24363	4.15991	3.18e-05	0.00145151
Partitioned_peaks_16942	109.649	-0.834949	0.200763	-4.15889	3.2e-05	0.00145613
Partitioned_peaks_1045	166.771	-0.711464	0.171124	-4.15758	3.22e-05	0.0014574
Partitioned_peaks_17821	307.34	-0.600387	0.14441	-4.15753	3.22e-05	0.0014574
Partitioned_peaks_22736	274.503	-0.773469	0.186016	-4.15807	3.21e-05	0.0014574
Partitioned_peaks_35945	184.236	-0.786621	0.189184	-4.15797	3.21e-05	0.0014574
Partitioned_peaks_41411	193.428	-0.674616	0.162321	-4.15606	3.24e-05	0.00146497
Partitioned_peaks_44252	47.5181	-0.998669	0.240314	-4.15568	3.24e-05	0.00146553
Partitioned_peaks_56117	321.272	-0.646342	0.155552	-4.15516	3.25e-05	0.00146701
Partitioned_peaks_54416	697.01	-0.557817	0.134257	-4.15483	3.26e-05	0.00146727
Partitioned_peaks_10377	428.372	0.593698	0.142967	4.15269	3.29e-05	0.00147922
Partitioned_peaks_17234	131.125	-0.743005	0.179004	-4.15078	3.31e-05	0.00148638
Partitioned_peaks_32013	2183.97	-0.386113	0.093023	-4.15073	3.31e-05	0.00148638
Partitioned_peaks_41532	617.594	0.561533	0.135269	4.15123	3.31e-05	0.00148638
Partitioned_peaks_14226	259.219	0.674978	0.16263	4.15039	3.32e-05	0.0014866
Partitioned_peaks_14883	793.379	0.528128	0.127265	4.14983	3.33e-05	0.0014866
Partitioned_peaks_32891	544.052	0.525995	0.126747	4.14996	3.33e-05	0.0014866
Partitioned_peaks_21029	147.095	0.813299	0.196021	4.14905	3.34e-05	0.00148985
Partitioned_peaks_12787	401.018	0.726429	0.175156	4.14734	3.36e-05	0.00149843
Partitioned_peaks_34125	93.2707	0.844073	0.20353	4.14716	3.37e-05	0.00149843
Partitioned_peaks_22720	101.833	-0.863143	0.208168	-4.14638	3.38e-05	0.00150169
Partitioned_peaks_17224	59.8387	-0.95221	0.229689	-4.14565	3.39e-05	0.00150462
Partitioned_peaks_11159	1331.98	-0.466883	0.112652	-4.14445	3.41e-05	0.00150722
Partitioned_peaks_29871	176.983	-0.747205	0.180317	-4.14384	3.42e-05	0.00150722
Partitioned_peaks_33762	143.79	-0.731806	0.176589	-4.14411	3.41e-05	0.00150722
Partitioned_peaks_4	72.5217	0.943599	0.227683	4.14435	3.41e-05	0.00150722
Partitioned_peaks_7968	358.833	0.613312	0.147977	4.14464	3.4e-05	0.00150722
Partitioned_peaks_19249	117.96	0.861338	0.207915	4.14274	3.43e-05	0.00151021
Partitioned_peaks_22969	517.782	-0.65095	0.15713	-4.14275	3.43e-05	0.00151021
Partitioned_peaks_23055	179.601	-0.773412	0.186709	-4.14234	3.44e-05	0.00151021
Partitioned_peaks_23922	340.144	-0.570997	0.137847	-4.14226	3.44e-05	0.00151021
Partitioned_peaks_43139	255.48	0.650633	0.157097	4.1416	3.45e-05	0.00151274
Partitioned_peaks_25584	371.948	0.638482	0.154176	4.14127	3.45e-05	0.00151306
Partitioned_peaks_39303	232.118	-0.682724	0.164894	-4.14037	3.47e-05	0.00151713
Partitioned_peaks_30176	314.802	0.684009	0.165226	4.13983	3.48e-05	0.00151882
Partitioned_peaks_27073	154.07	-0.735105	0.177597	-4.13917	3.49e-05	0.0015211
Partitioned_peaks_35131	570.276	0.572744	0.138411	4.13799	3.5e-05	0.0015211
Partitioned_peaks_41223	242.613	-0.70266	0.169812	-4.13787	3.51e-05	0.0015211
Partitioned_peaks_41345	187.364	-0.684618	0.165425	-4.13853	3.5e-05	0.0015211
Partitioned_peaks_58116	401.31	0.584231	0.141193	4.13782	3.51e-05	0.0015211
Partitioned_peaks_8013	230.134	-0.639186	0.15445	-4.13847	3.5e-05	0.0015211
Partitioned_peaks_20814	460.901	-0.573285	0.138618	-4.13573	3.54e-05	0.00153264
Partitioned_peaks_25920	131.394	-0.757408	0.183147	-4.13553	3.54e-05	0.00153264
Partitioned_peaks_34154	177.401	0.759255	0.183634	4.13462	3.56e-05	0.00153502
Partitioned_peaks_58284	228.46	0.703031	0.170034	4.13465	3.55e-05	0.00153502
Partitioned_peaks_37490	955.406	-0.591045	0.142981	-4.13373	3.57e-05	0.00153911
Partitioned_peaks_24602	152.292	0.830947	0.201056	4.1329	3.58e-05	0.00154202
Partitioned_peaks_38632	133.551	-0.844033	0.204235	-4.13265	3.59e-05	0.00154202
Partitioned_peaks_5223	68.3229	-0.966682	0.233924	-4.13247	3.59e-05	0.00154202
Partitioned_peaks_60951	372.263	0.615473	0.148952	4.13203	3.6e-05	0.00154313
Partitioned_peaks_28302	561.177	0.530713	0.128466	4.13116	3.61e-05	0.00154709
Partitioned_peaks_27314	464.373	0.538403	0.130339	4.1308	3.61e-05	0.00154766
Partitioned_peaks_38480	3355.96	-0.402011	0.0973529	-4.12942	3.64e-05	0.00155514
Partitioned_peaks_11290	462.925	0.591524	0.143314	4.12746	3.67e-05	0.00156596
Partitioned_peaks_16804	115.221	-0.818885	0.198421	-4.127	3.68e-05	0.00156596
Partitioned_peaks_55432	243.151	-0.689025	0.166954	-4.12704	3.67e-05	0.00156596
Partitioned_peaks_20206	140.753	0.826522	0.200289	4.12665	3.68e-05	0.00156611
Partitioned_peaks_26031	63.536	-0.956983	0.231915	-4.12644	3.68e-05	0.00156611
Partitioned_peaks_64845	118.527	0.8253	0.20014	4.12362	3.73e-05	0.00158349
Partitioned_peaks_7055	244.534	0.681483	0.165281	4.12317	3.74e-05	0.00158473
Partitioned_peaks_43315	138.912	-0.746593	0.181096	-4.12263	3.75e-05	0.00158654
Partitioned_peaks_49242	434.879	0.591312	0.143478	4.12127	3.77e-05	0.00159408
Partitioned_peaks_29855	172.211	-0.7245	0.175842	-4.12017	3.79e-05	0.00159826
Partitioned_peaks_5815	488.708	0.66416	0.161199	4.12012	3.79e-05	0.00159826
Partitioned_peaks_39233	110.177	0.869781	0.211151	4.11923	3.8e-05	0.00160228
Partitioned_peaks_42685	616.313	0.500246	0.121448	4.119	3.81e-05	0.00160228
Partitioned_peaks_33940	399.97	-0.559865	0.135935	-4.11862	3.81e-05	0.00160306
Partitioned_peaks_59357	415.824	0.54009	0.131206	4.11635	3.85e-05	0.00161702
Partitioned_peaks_48449	159.722	0.80749	0.196278	4.114	3.89e-05	0.00163165
Partitioned_peaks_23383	108.059	-0.901829	0.219287	-4.11255	3.91e-05	0.00163618
Partitioned_peaks_24069	238.743	-0.670738	0.163081	-4.1129	3.91e-05	0.00163618
Partitioned_peaks_51189	232.069	-0.695866	0.169199	-4.1127	3.91e-05	0.00163618
Partitioned_peaks_36926	129.37	-0.765672	0.186222	-4.1116	3.93e-05	0.00163797
Partitioned_peaks_54237	381.972	0.652216	0.158632	4.11151	3.93e-05	0.00163797
Partitioned_peaks_54571	262.209	-0.661291	0.16084	-4.11149	3.93e-05	0.00163797
Partitioned_peaks_38652	342.945	-0.57616	0.140161	-4.11071	3.94e-05	0.00163971
Partitioned_peaks_40444	154.785	-0.846182	0.205839	-4.11089	3.94e-05	0.00163971
Partitioned_peaks_8146	257.971	0.720348	0.175293	4.10941	3.97e-05	0.00164711
Partitioned_peaks_11208	74.9587	0.890653	0.216752	4.10908	3.97e-05	0.00164752
Partitioned_peaks_11614	400.629	0.56851	0.138372	4.10857	3.98e-05	0.00164797
Partitioned_peaks_37982	350.981	-0.563497	0.137163	-4.10822	3.99e-05	0.00164797
Partitioned_peaks_9121	324.019	0.589538	0.143494	4.10845	3.98e-05	0.00164797
Partitioned_peaks_38986	203.503	-0.669681	0.163088	-4.10625	4.02e-05	0.00166015
Partitioned_peaks_60004	215.834	-0.802278	0.195478	-4.10419	4.06e-05	0.00167311
Partitioned_peaks_14636	96.7324	0.827109	0.201624	4.10225	4.09e-05	0.00168526
Partitioned_peaks_16237	271.024	0.644508	0.157141	4.10147	4.11e-05	0.00168536
Partitioned_peaks_37658	388.135	0.54334	0.132476	4.10144	4.11e-05	0.00168536
Partitioned_peaks_53753	284.666	0.711626	0.173489	4.10185	4.1e-05	0.00168536
Partitioned_peaks_39327	203.513	-0.696965	0.169968	-4.10058	4.12e-05	0.00168777
Partitioned_peaks_62338	300.759	-0.741238	0.180753	-4.10082	4.12e-05	0.00168777
Partitioned_peaks_21136	94.5334	0.922052	0.224912	4.09962	4.14e-05	0.00169128
Partitioned_peaks_37450	432.077	0.718759	0.175337	4.0993	4.14e-05	0.00169128
Partitioned_peaks_5472	144.899	0.731797	0.178517	4.09931	4.14e-05	0.00169128
Partitioned_peaks_26769	282.358	-0.594483	0.14505	-4.09847	4.16e-05	0.00169163
Partitioned_peaks_27870	463.555	-0.532033	0.129796	-4.09898	4.15e-05	0.00169163
Partitioned_peaks_38595	173.054	-0.688465	0.167974	-4.09863	4.16e-05	0.00169163
Partitioned_peaks_21944	588.753	0.582757	0.142229	4.09732	4.18e-05	0.00169813
Partitioned_peaks_42512	655.704	0.533192	0.130161	4.09641	4.2e-05	0.00170285
Partitioned_peaks_22843	273.224	-0.656189	0.160201	-4.09603	4.2e-05	0.00170322
Partitioned_peaks_618	144.212	0.810657	0.197934	4.0956	4.21e-05	0.00170322
Partitioned_peaks_9018	121.717	-0.810509	0.197899	-4.09557	4.21e-05	0.00170322
Partitioned_peaks_21763	322.606	-0.669687	0.163539	-4.09496	4.22e-05	0.00170578
Partitioned_peaks_25857	449.757	0.691288	0.168829	4.09459	4.23e-05	0.00170659
Partitioned_peaks_17931	515.963	-0.600384	0.146646	-4.09409	4.24e-05	0.00170838
Partitioned_peaks_1886	410.591	0.734434	0.179444	4.09282	4.26e-05	0.0017158
Partitioned_peaks_59175	558.737	0.574749	0.140448	4.09226	4.27e-05	0.00171807
Partitioned_peaks_42149	1362.64	0.46486	0.113613	4.09162	4.28e-05	0.0017209
Partitioned_peaks_28505	13077.7	-0.349136	0.085342	-4.09102	4.29e-05	0.00172147
Partitioned_peaks_59216	297.657	0.714133	0.174554	4.09119	4.29e-05	0.00172147
Partitioned_peaks_39822	312.885	-0.665607	0.162719	-4.09052	4.3e-05	0.00172149
Partitioned_peaks_950	220.753	-0.662966	0.162075	-4.0905	4.3e-05	0.00172149
Partitioned_peaks_36315	239.261	-0.660039	0.161389	-4.08975	4.32e-05	0.00172517
Partitioned_peaks_35312	287.637	-0.696592	0.170349	-4.08921	4.33e-05	0.00172559
Partitioned_peaks_57629	311.287	0.573157	0.140165	4.08917	4.33e-05	0.00172559
Partitioned_peaks_55461	1560.16	-0.529465	0.129543	-4.08719	4.37e-05	0.00173769
Partitioned_peaks_61251	455.652	0.532044	0.130178	4.08704	4.37e-05	0.00173769
Partitioned_peaks_14098	614.174	0.512895	0.125541	4.08547	4.4e-05	0.0017456
Partitioned_peaks_57119	676.377	0.514295	0.125881	4.08557	4.4e-05	0.0017456
Partitioned_peaks_35850	381.193	-0.557041	0.136403	-4.0838	4.43e-05	0.00175047
Partitioned_peaks_51654	175.891	0.747411	0.18303	4.08354	4.44e-05	0.00175047
Partitioned_peaks_52742	173.156	-0.751548	0.184017	-4.08413	4.42e-05	0.00175047
Partitioned_peaks_58749	172.426	0.803405	0.196737	4.08365	4.43e-05	0.00175047
Partitioned_peaks_60026	363.378	0.606566	0.148517	4.08415	4.42e-05	0.00175047
Partitioned_peaks_44676	276.512	0.753091	0.184444	4.08303	4.45e-05	0.00175234
Partitioned_peaks_10656	104.084	0.817171	0.200187	4.08205	4.46e-05	0.0017549
Partitioned_peaks_17966	521.758	0.634776	0.155508	4.08195	4.47e-05	0.0017549
Partitioned_peaks_61572	242.089	-0.634878	0.155534	-4.08193	4.47e-05	0.0017549
Partitioned_peaks_10132	725.422	-0.492084	0.120605	-4.08014	4.5e-05	0.0017638
Partitioned_peaks_26763	147.389	-0.743441	0.182239	-4.07948	4.51e-05	0.0017638
Partitioned_peaks_27750	515.238	-0.505085	0.123785	-4.08035	4.5e-05	0.0017638
Partitioned_peaks_58800	567.303	0.633224	0.155214	4.0797	4.51e-05	0.0017638
Partitioned_peaks_60449	421.965	0.549161	0.134615	4.0795	4.51e-05	0.0017638
Partitioned_peaks_17121	172.253	-0.710243	0.174137	-4.07865	4.53e-05	0.00176625
Partitioned_peaks_20296	460.27	0.654757	0.160525	4.07884	4.53e-05	0.00176625
Partitioned_peaks_16745	47.5394	-0.992003	0.24324	-4.0783	4.54e-05	0.00176705
Partitioned_peaks_4241	559.332	0.514567	0.126242	4.07603	4.58e-05	0.00178242
Partitioned_peaks_28372	190.248	-0.703486	0.172625	-4.07522	4.6e-05	0.00178473
Partitioned_peaks_53043	624.201	0.57893	0.142054	4.07542	4.59e-05	0.00178473
Partitioned_peaks_45433	62.2382	0.923619	0.22666	4.07491	4.6e-05	0.00178522
Partitioned_peaks_23828	724.158	0.514279	0.12625	4.07349	4.63e-05	0.0017922
Partitioned_peaks_63045	243.846	0.672983	0.165208	4.07355	4.63e-05	0.0017922
Partitioned_peaks_8053	169.645	0.740061	0.181707	4.07282	4.64e-05	0.00179549
Partitioned_peaks_27120	729.37	-0.493653	0.121238	-4.07178	4.67e-05	0.00180158
Partitioned_peaks_8619	307.278	0.572038	0.140516	4.07099	4.68e-05	0.00180573
Partitioned_peaks_29587	916.707	0.583179	0.143295	4.06978	4.71e-05	0.00181321
Partitioned_peaks_16261	267.98	0.589988	0.145008	4.06866	4.73e-05	0.001818
Partitioned_peaks_17381	234.369	0.628764	0.154535	4.06876	4.73e-05	0.001818
Partitioned_peaks_10742	333.459	0.692192	0.170154	4.06803	4.74e-05	0.00182087
Partitioned_peaks_54176	728.84	-0.463761	0.114008	-4.06779	4.75e-05	0.00182087
Partitioned_peaks_31123	586.822	-0.475177	0.116826	-4.0674	4.75e-05	0.00182197
Partitioned_peaks_31766	171.903	0.789238	0.19421	4.06384	4.83e-05	0.00184808
Partitioned_peaks_62242	333.787	-0.553452	0.13623	-4.06261	4.85e-05	0.0018558
Partitioned_peaks_26994	65.5355	-0.930432	0.229131	-4.0607	4.89e-05	0.00186912
Partitioned_peaks_16827	388.635	-0.525568	0.129442	-4.06026	4.9e-05	0.00187059
Partitioned_peaks_16951	3467	-0.548231	0.135079	-4.05859	4.94e-05	0.00188208
Partitioned_peaks_34337	118.512	-0.759443	0.187164	-4.05764	4.96e-05	0.0018877
Partitioned_peaks_9116	145.577	0.753172	0.185639	4.05718	4.97e-05	0.00188942
Partitioned_peaks_28382	141.762	-0.746601	0.18406	-4.0563	4.99e-05	0.0018924
Partitioned_peaks_36164	318.295	0.649361	0.160095	4.0561	4.99e-05	0.0018924
Partitioned_peaks_37266	133.515	-0.81294	0.200426	-4.05607	4.99e-05	0.0018924
Partitioned_peaks_53042	75.5129	-0.942441	0.232381	-4.05559	5e-05	0.00189429
Partitioned_peaks_48013	145.391	0.821581	0.202659	4.05401	5.03e-05	0.00190512
Partitioned_peaks_12235	219.395	0.756664	0.186661	4.05368	5.04e-05	0.00190579
Partitioned_peaks_39227	529.986	-0.715243	0.176467	-4.05312	5.05e-05	0.00190837
Partitioned_peaks_56546	602.258	0.531107	0.131081	4.05175	5.08e-05	0.00191751
Partitioned_peaks_18198	119.12	-0.777968	0.192145	-4.04887	5.15e-05	0.00193723
Partitioned_peaks_9798	446.184	0.579656	0.143161	4.04898	5.14e-05	0.00193723
Partitioned_peaks_52473	294.997	0.645341	0.159473	4.04671	5.19e-05	0.0019531
Partitioned_peaks_18576	373.706	0.640277	0.158252	4.04594	5.21e-05	0.00195546
Partitioned_peaks_41320	74.2882	-0.897159	0.221731	-4.04616	5.21e-05	0.00195546
Partitioned_peaks_3024	438.536	0.60744	0.150212	4.04389	5.26e-05	0.00197052
Partitioned_peaks_50351	326.024	0.66299	0.164	4.04263	5.29e-05	0.00197907
Partitioned_peaks_21236	192.457	0.705599	0.174565	4.04204	5.3e-05	0.00198063
Partitioned_peaks_48927	315.492	-0.640016	0.158343	-4.04196	5.3e-05	0.00198063
Partitioned_peaks_33599	296.039	-0.612042	0.151481	-4.04039	5.34e-05	0.00199188
Partitioned_peaks_34778	54.7602	-0.976327	0.241725	-4.039	5.37e-05	0.00200161
Partitioned_peaks_46632	170.888	0.798586	0.197768	4.03799	5.39e-05	0.00200813
Partitioned_peaks_13211	173.707	0.813237	0.201426	4.0374	5.4e-05	0.00201116
Partitioned_peaks_22086	302.307	-0.710013	0.175881	-4.03691	5.42e-05	0.00201328
Partitioned_peaks_11	302.726	0.738197	0.182891	4.03627	5.43e-05	0.00201458
Partitioned_peaks_48067	793.733	0.553882	0.137223	4.03637	5.43e-05	0.00201458
Partitioned_peaks_22855	638.676	-0.569772	0.141187	-4.03558	5.45e-05	0.00201632
Partitioned_peaks_23232	182.364	-0.680744	0.168676	-4.03581	5.44e-05	0.00201632
Partitioned_peaks_12266	242.834	0.869924	0.215687	4.03328	5.5e-05	0.00202569
Partitioned_peaks_20699	287.561	0.756671	0.187592	4.03361	5.49e-05	0.00202569
Partitioned_peaks_25895	182.595	-0.710048	0.176038	-4.03348	5.5e-05	0.00202569
Partitioned_peaks_63683	57.853	-0.911839	0.22607	-4.03344	5.5e-05	0.00202569
Partitioned_peaks_64306	341.818	0.669842	0.16607	4.0335	5.5e-05	0.00202569
Partitioned_peaks_10080	123.036	-0.797358	0.197711	-4.03294	5.51e-05	0.00202657
Partitioned_peaks_39078	163.164	-0.738049	0.183021	-4.03259	5.52e-05	0.00202751
Partitioned_peaks_59614	348.625	0.630723	0.156422	4.03218	5.53e-05	0.00202892
Partitioned_peaks_42559	801.446	0.551565	0.136839	4.03075	5.56e-05	0.00203317
Partitioned_peaks_42705	142.37	-0.704932	0.174889	-4.03073	5.56e-05	0.00203317
Partitioned_peaks_51738	253.928	-0.639832	0.158727	-4.03102	5.55e-05	0.00203317
Partitioned_peaks_65720	161.255	0.840733	0.208561	4.03112	5.55e-05	0.00203317
Partitioned_peaks_6062	80.3033	-0.855515	0.21227	-4.03031	5.57e-05	0.00203473
Partitioned_peaks_41146	652.445	0.506093	0.125594	4.0296	5.59e-05	0.00203885
Partitioned_peaks_21071	291.784	0.632927	0.157142	4.02773	5.63e-05	0.00205219
Partitioned_peaks_21537	192.551	-0.71087	0.1765	-4.02758	5.64e-05	0.00205219
Partitioned_peaks_47435	478.885	0.626917	0.155689	4.02672	5.66e-05	0.00205768
Partitioned_peaks_971	227.833	0.634866	0.157692	4.02599	5.67e-05	0.00206194
Partitioned_peaks_63153	184.461	0.732402	0.18197	4.02486	5.7e-05	0.00206977
Partitioned_peaks_33563	352.324	-0.53575	0.133136	-4.02409	5.72e-05	0.00207444
Partitioned_peaks_28528	482.536	0.746133	0.185441	4.02356	5.73e-05	0.00207539
Partitioned_peaks_31029	426.173	0.63596	0.158061	4.02351	5.73e-05	0.00207539
Partitioned_peaks_65773	122.436	0.87166	0.216688	4.02265	5.75e-05	0.00208085
Partitioned_peaks_102	222.683	0.71644	0.178184	4.02078	5.8e-05	0.0020831
Partitioned_peaks_22333	74.2365	-0.956573	0.23791	-4.02074	5.8e-05	0.0020831
Partitioned_peaks_25093	286.88	-0.58598	0.145729	-4.02101	5.79e-05	0.0020831
Partitioned_peaks_28430	294.672	0.669196	0.166403	4.02155	5.78e-05	0.0020831
Partitioned_peaks_41676	398.942	0.533253	0.132609	4.02123	5.79e-05	0.0020831
Partitioned_peaks_54186	118.171	-0.769612	0.191381	-4.02136	5.79e-05	0.0020831
Partitioned_peaks_9673	172.869	0.68398	0.170105	4.02093	5.8e-05	0.0020831
Partitioned_peaks_64077	240.433	-0.634712	0.157874	-4.02038	5.81e-05	0.00208419
Partitioned_peaks_19911	322.444	0.621038	0.154521	4.01912	5.84e-05	0.00209019
Partitioned_peaks_31488	526.697	0.520782	0.12958	4.019	5.84e-05	0.00209019
Partitioned_peaks_35877	125.068	-0.815899	0.202997	-4.01926	5.84e-05	0.00209019
Partitioned_peaks_19933	249.906	0.718542	0.178834	4.01794	5.87e-05	0.00209751
Partitioned_peaks_32148	506.92	-0.496779	0.123665	-4.01714	5.89e-05	0.00210255
Partitioned_peaks_36949	301.528	-0.655589	0.163256	-4.01572	5.93e-05	0.00211312
Partitioned_peaks_15149	388.027	0.598744	0.149133	4.01484	5.95e-05	0.00211679
Partitioned_peaks_2324	200.392	0.761184	0.189591	4.01488	5.95e-05	0.00211679
Partitioned_peaks_46969	1070.27	-0.627573	0.156325	-4.01453	5.96e-05	0.0021175
Partitioned_peaks_28099	434.642	-0.538969	0.134273	-4.01397	5.97e-05	0.00212042
Partitioned_peaks_24817	49.1574	-0.950561	0.236851	-4.01332	5.99e-05	0.00212412
Partitioned_peaks_38673	738.628	-0.459932	0.114649	-4.01166	6.03e-05	0.00213705
Partitioned_peaks_17008	259.692	-0.663188	0.165344	-4.01095	6.05e-05	0.00213938
Partitioned_peaks_36481	166.071	-0.674421	0.168146	-4.01094	6.05e-05	0.00213938
Partitioned_peaks_5971	384.23	0.632542	0.157738	4.01007	6.07e-05	0.00214514
Partitioned_peaks_8135	245.028	0.629478	0.156986	4.00978	6.08e-05	0.0021456
Partitioned_peaks_28173	338.63	0.574716	0.143386	4.00817	6.12e-05	0.00215816
Partitioned_peaks_20492	417.918	0.669753	0.16714	4.00713	6.15e-05	0.00216555
Partitioned_peaks_21792	358.073	-0.556525	0.138908	-4.00644	6.16e-05	0.00216555
Partitioned_peaks_3951	392.163	0.576636	0.143927	4.00644	6.16e-05	0.00216555
Partitioned_peaks_730	175.135	0.80674	0.201354	4.00657	6.16e-05	0.00216555
Partitioned_peaks_53246	81.1615	-0.839681	0.209595	-4.0062	6.17e-05	0.00216562
Partitioned_peaks_16258	93.5274	0.888517	0.221805	4.00586	6.18e-05	0.00216663
Partitioned_peaks_17710	196.793	0.685012	0.171022	4.00539	6.19e-05	0.00216875
Partitioned_peaks_30678	284.131	0.648734	0.162013	4.00421	6.22e-05	0.00217749
Partitioned_peaks_35023	252.647	-0.607432	0.151759	-4.0026	6.27e-05	0.00219025
Partitioned_peaks_25019	374.718	0.588524	0.147046	4.00232	6.27e-05	0.0021907
Partitioned_peaks_52362	575.916	0.520675	0.130145	4.00073	6.31e-05	0.00220117
Partitioned_peaks_63145	388.692	0.621402	0.15532	4.00079	6.31e-05	0.00220117
Partitioned_peaks_50949	188.636	0.714115	0.178557	3.99937	6.35e-05	0.00221169
Partitioned_peaks_34340	952.052	-0.552576	0.138189	-3.99868	6.37e-05	0.00221599
Partitioned_peaks_25017	67.3117	-0.885143	0.221381	-3.99828	6.38e-05	0.00221759
Partitioned_peaks_17384	195.719	0.695692	0.174016	3.99786	6.39e-05	0.00221944
Partitioned_peaks_57195	462.908	0.531056	0.132848	3.99746	6.4e-05	0.00222105
Partitioned_peaks_48234	649.719	-0.580128	0.145225	-3.99468	6.48e-05	0.00224436
Partitioned_peaks_50178	141.824	0.798302	0.199849	3.99452	6.48e-05	0.00224436
Partitioned_peaks_29868	321.421	0.671957	0.168251	3.99377	6.5e-05	0.00224714
Partitioned_peaks_64503	157.338	0.748533	0.187415	3.99398	6.5e-05	0.00224714
Partitioned_peaks_4367	204.99	0.657707	0.164703	3.99328	6.52e-05	0.00224964
Partitioned_peaks_23748	84.8853	0.866005	0.216959	3.99155	6.56e-05	0.00226392
Partitioned_peaks_7411	275.85	-0.643994	0.161364	-3.99094	6.58e-05	0.00226759
Partitioned_peaks_20902	366.92	0.601328	0.150685	3.99062	6.59e-05	0.00226845
Partitioned_peaks_11663	431.593	-0.542985	0.136106	-3.98942	6.62e-05	0.00227486
Partitioned_peaks_27057	3865.19	-0.61312	0.153692	-3.98927	6.63e-05	0.00227486
Partitioned_peaks_31011	143.81	0.707471	0.177337	3.98942	6.62e-05	0.00227486
Partitioned_peaks_10687	495.789	0.487735	0.122284	3.98855	6.65e-05	0.00227964
Partitioned_peaks_34289	680.29	0.53876	0.135089	3.9882	6.66e-05	0.0022808
Partitioned_peaks_37441	307.496	0.650785	0.163258	3.98624	6.71e-05	0.00229751
Partitioned_peaks_4998	388.476	-0.743257	0.186503	-3.98522	6.74e-05	0.00230519
Partitioned_peaks_54314	210.039	-0.618644	0.155249	-3.98486	6.75e-05	0.00230649
Partitioned_peaks_29719	222.652	0.687719	0.17262	3.98402	6.78e-05	0.00231248
Partitioned_peaks_25565	187.838	0.813773	0.204302	3.98318	6.8e-05	0.0023162
Partitioned_peaks_28066	411.152	-0.652613	0.16384	-3.98323	6.8e-05	0.0023162
Partitioned_peaks_52905	360.521	0.711251	0.178758	3.97884	6.93e-05	0.00235666
Partitioned_peaks_52845	90.0456	-0.902085	0.226735	-3.97859	6.93e-05	0.00235691
Partitioned_peaks_37764	253.025	-0.651326	0.16377	-3.97708	6.98e-05	0.00236971
Partitioned_peaks_62499	228.248	0.751255	0.188915	3.97668	6.99e-05	0.0023714
Partitioned_peaks_12890	239.176	0.598361	0.150497	3.97591	7.01e-05	0.00237387
Partitioned_peaks_13683	240.826	0.715841	0.180051	3.97576	7.02e-05	0.00237387
Partitioned_peaks_31424	1616.21	0.405154	0.101901	3.97596	7.01e-05	0.00237387
Partitioned_peaks_18938	382.575	0.666864	0.167765	3.97498	7.04e-05	0.00237945
Partitioned_peaks_39262	334.551	-0.638751	0.160702	-3.97475	7.05e-05	0.00237949
Partitioned_peaks_10904	486.456	0.520552	0.131054	3.97205	7.13e-05	0.00238193
Partitioned_peaks_21864	1489.71	-0.546439	0.13757	-3.97207	7.13e-05	0.00238193
Partitioned_peaks_33	156.704	0.873311	0.219848	3.97234	7.12e-05	0.00238193
Partitioned_peaks_35313	159.368	-0.745542	0.187639	-3.97328	7.09e-05	0.00238193
Partitioned_peaks_3810	196.86	-0.671442	0.168957	-3.97404	7.07e-05	0.00238193
Partitioned_peaks_43700	304.079	-0.588801	0.148202	-3.97298	7.1e-05	0.00238193
Partitioned_peaks_44284	115.73	-0.778666	0.196013	-3.97252	7.11e-05	0.00238193
Partitioned_peaks_53670	59.3767	-0.913097	0.229828	-3.97296	7.1e-05	0.00238193
Partitioned_peaks_53672	777.212	0.507062	0.127654	3.97216	7.12e-05	0.00238193
Partitioned_peaks_53705	273.122	-0.65862	0.165778	-3.97291	7.1e-05	0.00238193
Partitioned_peaks_8208	198.935	-0.682951	0.171879	-3.97343	7.08e-05	0.00238193
Partitioned_peaks_57765	102.612	0.921823	0.23215	3.97082	7.16e-05	0.00239207
Partitioned_peaks_53018	133.414	-0.752297	0.189468	-3.97057	7.17e-05	0.00239234
Partitioned_peaks_18960	290.839	0.643587	0.162114	3.96996	7.19e-05	0.00239623
Partitioned_peaks_13844	350.159	-0.611927	0.15417	-3.96918	7.21e-05	0.00240185
Partitioned_peaks_27019	216.738	-0.748823	0.188684	-3.96867	7.23e-05	0.00240252
Partitioned_peaks_5807	375.861	0.607553	0.153086	3.96871	7.23e-05	0.00240252
Partitioned_peaks_44098	124.127	0.836455	0.210879	3.96652	7.29e-05	0.0024175
Partitioned_peaks_60186	424.846	-0.57073	0.143878	-3.96676	7.29e-05	0.0024175
Partitioned_peaks_61187	103.486	-0.821638	0.207141	-3.96657	7.29e-05	0.0024175
Partitioned_peaks_35108	231.299	-0.745095	0.187933	-3.96469	7.35e-05	0.00243391
Partitioned_peaks_53856	175.268	0.773519	0.195143	3.96386	7.37e-05	0.00244016
Partitioned_peaks_29897	213.535	0.670706	0.169253	3.96273	7.41e-05	0.00244942
Partitioned_peaks_8598	311.841	0.686557	0.173269	3.96238	7.42e-05	0.00245082
Partitioned_peaks_5853	575.916	0.505856	0.127695	3.96145	7.45e-05	0.00245813
Partitioned_peaks_23701	196.125	-0.644065	0.162618	-3.96061	7.48e-05	0.00245999
Partitioned_peaks_46283	293.343	0.708169	0.178798	3.96073	7.47e-05	0.00245999
Partitioned_peaks_63006	97.2986	-0.816697	0.206195	-3.96081	7.47e-05	0.00245999
Partitioned_peaks_18073	310.169	0.733224	0.185143	3.96031	7.49e-05	0.00246081
Partitioned_peaks_61191	82.519	-0.920533	0.232507	-3.95917	7.52e-05	0.00247033
Partitioned_peaks_25207	72.5735	0.872787	0.220465	3.95885	7.53e-05	0.00247138
Partitioned_peaks_52902	47.1524	-0.978551	0.247292	-3.95707	7.59e-05	0.00248524
Partitioned_peaks_57191	239.461	0.61053	0.154288	3.95709	7.59e-05	0.00248524
Partitioned_peaks_59178	164.993	0.727639	0.183913	3.95643	7.61e-05	0.00248972
Partitioned_peaks_48192	528.52	0.483399	0.122208	3.95555	7.64e-05	0.00249658
Partitioned_peaks_30264	193.616	-0.651088	0.164618	-3.95514	7.65e-05	0.00249858
Partitioned_peaks_13803	284.249	0.621912	0.15728	3.95418	7.68e-05	0.00250634
Partitioned_peaks_39685	223.829	-0.66818	0.168993	-3.95388	7.69e-05	0.00250721
Partitioned_peaks_48153	55.6484	0.962625	0.243493	3.95339	7.71e-05	0.00251002
Partitioned_peaks_17205	88.6519	-0.873503	0.220966	-3.9531	7.71e-05	0.00251079
Partitioned_peaks_56401	318.577	0.66414	0.168024	3.95264	7.73e-05	0.00251342
Partitioned_peaks_21855	171.15	-0.722794	0.182988	-3.94995	7.82e-05	0.00253935
Partitioned_peaks_24490	603.271	0.662394	0.167725	3.94929	7.84e-05	0.00253935
Partitioned_peaks_32179	72.0162	0.891775	0.225786	3.94965	7.83e-05	0.00253935
Partitioned_peaks_63197	307.141	0.567787	0.143777	3.9491	7.84e-05	0.00253935
Partitioned_peaks_7773	751.489	0.547971	0.138751	3.9493	7.84e-05	0.00253935
Partitioned_peaks_47556	315.246	-0.553356	0.140141	-3.94855	7.86e-05	0.00254281
Partitioned_peaks_65734	194.344	0.664556	0.168317	3.94824	7.87e-05	0.00254383
Partitioned_peaks_464	974.493	-0.597885	0.151444	-3.94789	7.88e-05	0.00254529
Partitioned_peaks_39083	519.516	0.590835	0.149686	3.94716	7.91e-05	0.00255079
Partitioned_peaks_10400	605.493	-0.522933	0.132496	-3.94677	7.92e-05	0.00255259
Partitioned_peaks_11499	262.561	-0.70652	0.179051	-3.94591	7.95e-05	0.0025549
Partitioned_peaks_30463	548.978	0.573431	0.145317	3.94607	7.94e-05	0.0025549
Partitioned_peaks_55958	87.6582	-0.944728	0.239403	-3.94618	7.94e-05	0.0025549
Partitioned_peaks_33766	73.9991	-0.86298	0.218738	-3.94527	7.97e-05	0.00255719
Partitioned_peaks_8420	469.921	-0.531244	0.13465	-3.94536	7.97e-05	0.00255719
Partitioned_peaks_39522	251.624	-0.608808	0.154362	-3.94404	8.01e-05	0.00256345
Partitioned_peaks_45121	404.955	0.53041	0.134479	3.94418	8.01e-05	0.00256345
Partitioned_peaks_6514	345.815	0.549947	0.139433	3.94418	8.01e-05	0.00256345
Partitioned_peaks_11605	327.596	0.670412	0.169991	3.94381	8.02e-05	0.00256358
Partitioned_peaks_33639	96.1876	-0.817892	0.207469	-3.94223	8.07e-05	0.00257822
Partitioned_peaks_1947	571.905	0.51115	0.129708	3.94078	8.12e-05	0.00258471
Partitioned_peaks_24962	276.711	0.658543	0.167103	3.94093	8.12e-05	0.00258471
Partitioned_peaks_25729	533.08	0.523936	0.132951	3.94081	8.12e-05	0.00258471
Partitioned_peaks_30049	274.439	0.6292	0.159641	3.94134	8.1e-05	0.00258471
Partitioned_peaks_65029	175.355	0.698215	0.177206	3.94013	8.14e-05	0.00258942
Partitioned_peaks_62543	638.671	0.520556	0.132151	3.93911	8.18e-05	0.00259812
Partitioned_peaks_55612	349.762	-0.60271	0.153019	-3.9388	8.19e-05	0.00259913
Partitioned_peaks_18589	198.226	-0.695726	0.176675	-3.93789	8.22e-05	0.00260458
Partitioned_peaks_48403	404.446	0.550433	0.139779	3.93788	8.22e-05	0.00260458
Partitioned_peaks_22877	713.16	-0.504983	0.128263	-3.9371	8.25e-05	0.00261068
Partitioned_peaks_58768	142.526	0.743921	0.188963	3.93685	8.26e-05	0.00261113
Partitioned_peaks_32577	199.941	-0.655307	0.166494	-3.93592	8.29e-05	0.00261896
Partitioned_peaks_21358	374.929	0.69828	0.177489	3.93421	8.35e-05	0.00263528
Partitioned_peaks_46359	256.541	0.733389	0.186436	3.93374	8.36e-05	0.00263818
Partitioned_peaks_44099	467.718	0.520592	0.132356	3.93328	8.38e-05	0.00264094
Partitioned_peaks_58883	221.908	-0.627849	0.159638	-3.93297	8.39e-05	0.002642
Partitioned_peaks_41010	375.414	-0.550618	0.140009	-3.93274	8.4e-05	0.00264217
Partitioned_peaks_35438	157.843	-0.707504	0.179944	-3.9318	8.43e-05	0.00265025
Partitioned_peaks_62350	1032	0.477431	0.121454	3.93097	8.46e-05	0.002657
Partitioned_peaks_4821	306.408	0.59066	0.150296	3.92998	8.5e-05	0.00266333
Partitioned_peaks_55159	118.879	0.904278	0.230087	3.93016	8.49e-05	0.00266333
Partitioned_peaks_20648	320.205	0.63581	0.161794	3.92976	8.5e-05	0.00266349
Partitioned_peaks_18082	94.9614	0.853293	0.217191	3.92876	8.54e-05	0.00266985
Partitioned_peaks_31473	277.955	0.645737	0.164358	3.92885	8.54e-05	0.00266985
Partitioned_peaks_7871	207.852	0.673531	0.171449	3.92845	8.55e-05	0.00267099
Partitioned_peaks_36649	72.3542	0.872972	0.222295	3.92708	8.6e-05	0.00268389
Partitioned_peaks_10143	64.2424	-0.881127	0.224393	-3.92671	8.61e-05	0.0026857
Partitioned_peaks_17517	183.67	0.67395	0.17181	3.92265	8.76e-05	0.00270709
Partitioned_peaks_23351	120.292	0.76827	0.195842	3.9229	8.75e-05	0.00270709
Partitioned_peaks_24453	139.743	0.840289	0.214222	3.92251	8.76e-05	0.00270709
Partitioned_peaks_24675	527.56	-0.533561	0.136012	-3.92289	8.75e-05	0.00270709
Partitioned_peaks_37732	371.412	-0.560412	0.142828	-3.92369	8.72e-05	0.00270709
Partitioned_peaks_42201	488.149	-0.510657	0.130135	-3.92406	8.71e-05	0.00270709
Partitioned_peaks_47143	297.664	0.584036	0.148849	3.92368	8.72e-05	0.00270709
Partitioned_peaks_48792	212.559	0.775014	0.197494	3.92424	8.7e-05	0.00270709
Partitioned_peaks_50832	127.978	0.780259	0.19884	3.92405	8.71e-05	0.00270709
Partitioned_peaks_50925	191.629	0.682043	0.173866	3.9228	8.75e-05	0.00270709
Partitioned_peaks_5629	148.612	-0.754932	0.192417	-3.92341	8.73e-05	0.00270709
Partitioned_peaks_34659	302.213	-0.730569	0.186289	-3.9217	8.79e-05	0.0027115
Partitioned_peaks_9597	444.103	0.564751	0.144005	3.92174	8.79e-05	0.0027115
Partitioned_peaks_42524	381.611	0.608627	0.155219	3.92109	8.82e-05	0.00271606
Partitioned_peaks_64513	106.644	0.910336	0.232289	3.91898	8.89e-05	0.00273753
Partitioned_peaks_35219	200.896	-0.703608	0.179609	-3.91744	8.95e-05	0.00275274
Partitioned_peaks_12582	333.467	0.580069	0.1481	3.91674	8.98e-05	0.0027584
Partitioned_peaks_11470	284.705	-0.662587	0.169187	-3.9163	8.99e-05	0.00275871
Partitioned_peaks_23761	355.991	0.565776	0.144467	3.9163	8.99e-05	0.00275871
Partitioned_peaks_34604	142.016	-0.742591	0.189652	-3.91555	9.02e-05	0.00276257
Partitioned_peaks_52579	126.545	-0.739621	0.188888	-3.91566	9.02e-05	0.00276257
Partitioned_peaks_26578	335.581	-0.576339	0.147228	-3.9146	9.06e-05	0.00276433
Partitioned_peaks_36082	290.814	-0.712582	0.182033	-3.91457	9.06e-05	0.00276433
Partitioned_peaks_59311	252.693	0.620074	0.158398	3.91467	9.05e-05	0.00276433
Partitioned_peaks_63800	459.062	0.639324	0.163317	3.91461	9.05e-05	0.00276433
Partitioned_peaks_39104	172.45	0.797095	0.203642	3.91421	9.07e-05	0.00276613
Partitioned_peaks_30659	145.196	0.765109	0.195533	3.91294	9.12e-05	0.00277828
Partitioned_peaks_10703	501.857	0.665926	0.17021	3.91238	9.14e-05	0.00278007
Partitioned_peaks_39009	155.683	-0.685381	0.175174	-3.91257	9.13e-05	0.00278007
Partitioned_peaks_27029	388.062	0.569351	0.14554	3.912	9.15e-05	0.00278207
Partitioned_peaks_34929	209.749	-0.612512	0.156597	-3.91139	9.18e-05	0.00278671
Partitioned_peaks_60872	248.972	0.643596	0.1646	3.91007	9.23e-05	0.00279793
Partitioned_peaks_9575	1058.12	-0.503617	0.128802	-3.91001	9.23e-05	0.00279793
Partitioned_peaks_28259	166.479	0.672246	0.171969	3.90911	9.26e-05	0.00280598
Partitioned_peaks_8216	72.7187	0.878648	0.224782	3.90889	9.27e-05	0.00280628
Partitioned_peaks_28009	71.9931	-0.845673	0.216373	-3.90841	9.29e-05	0.00280915
Partitioned_peaks_37796	91.6983	-0.796809	0.20388	-3.90823	9.3e-05	0.00280915
Partitioned_peaks_29561	99.0383	0.865201	0.221411	3.90768	9.32e-05	0.00281322
Partitioned_peaks_27217	206.554	-0.640972	0.16409	-3.90623	9.37e-05	0.00282298
Partitioned_peaks_40591	558.766	0.588073	0.150543	3.90634	9.37e-05	0.00282298
Partitioned_peaks_61245	180.971	0.680428	0.174182	3.90643	9.37e-05	0.00282298
Partitioned_peaks_23422	184.421	-0.74499	0.190795	-3.90466	9.44e-05	0.002839
Partitioned_peaks_47383	108.809	0.77885	0.199479	3.90442	9.45e-05	0.00283941
Partitioned_peaks_2386	446.282	0.563849	0.144436	3.90378	9.47e-05	0.00284453
Partitioned_peaks_21080	778.303	0.443653	0.113657	3.90342	9.48e-05	0.00284542
Partitioned_peaks_23006	142.438	0.757135	0.193993	3.9029	9.5e-05	0.00284542
Partitioned_peaks_44295	484.393	0.621452	0.159225	3.90298	9.5e-05	0.00284542
Partitioned_peaks_61704	295.778	0.576304	0.147649	3.90321	9.49e-05	0.00284542
Partitioned_peaks_21455	326.886	0.651314	0.167018	3.89965	9.63e-05	0.00288138
Partitioned_peaks_8105	488.018	0.497874	0.127721	3.89813	9.69e-05	0.00289718
Partitioned_peaks_5069	266.741	0.686515	0.176132	3.89772	9.71e-05	0.00289959
Partitioned_peaks_61269	160.138	-0.653003	0.16756	-3.89713	9.73e-05	0.00290435
Partitioned_peaks_32710	221.446	0.631087	0.16199	3.89583	9.79e-05	0.00291506
Partitioned_peaks_55817	562.327	0.52954	0.13592	3.89597	9.78e-05	0.00291506
Partitioned_peaks_34354	599.819	-0.712157	0.18283	-3.8952	9.81e-05	0.00291803
Partitioned_peaks_36303	841.374	-0.42699	0.109625	-3.89499	9.82e-05	0.00291803
Partitioned_peaks_5844	752.259	0.517992	0.13299	3.89498	9.82e-05	0.00291803
Partitioned_peaks_36276	86.8162	-0.809973	0.20805	-3.89315	9.89e-05	0.00293765
Partitioned_peaks_59195	458.269	0.499914	0.128417	3.89288	9.91e-05	0.00293849
Partitioned_peaks_32582	168.708	0.760363	0.195337	3.89257	9.92e-05	0.00293984
Partitioned_peaks_53419	134.799	-0.831564	0.213685	-3.89154	9.96e-05	0.00294989
Partitioned_peaks_40214	66.3605	-0.855688	0.219905	-3.89118	9.98e-05	0.00295193
Partitioned_peaks_10212	84.6483	-0.856418	0.220113	-3.89081	9.99e-05	0.002954
Partitioned_peaks_2488	103.39	-0.818427	0.21041	-3.88967	0.000100379	0.00296236
Partitioned_peaks_59252	94.0233	-0.77424	0.199058	-3.88952	0.000100443	0.00296236
Partitioned_peaks_62507	766.027	0.446016	0.11466	3.88989	0.000100292	0.00296236
Partitioned_peaks_23856	1435.82	-0.591539	0.15214	-3.88812	0.000101026	0.00297465
Partitioned_peaks_31114	370.23	0.630001	0.16203	3.88819	0.000100995	0.00297465
Partitioned_peaks_52258	151.69	0.75621	0.19454	3.88717	0.000101418	0.00298375
Partitioned_peaks_6773	189.561	0.636705	0.163889	3.88498	0.000102336	0.00300831
Partitioned_peaks_61296	143.686	-0.689787	0.17762	-3.8835	0.000102962	0.00302423
Partitioned_peaks_15139	276.665	-0.55672	0.143376	-3.88293	0.000103204	0.00302714
Partitioned_peaks_9272	182.138	-0.69981	0.18023	-3.88287	0.000103231	0.00302714
Partitioned_peaks_35603	333.394	-0.543133	0.139892	-3.8825	0.000103387	0.00302925
Partitioned_peaks_54085	105.975	-0.757793	0.195225	-3.88165	0.00010375	0.00303741
Partitioned_peaks_57209	139.305	-0.690602	0.177927	-3.88138	0.000103867	0.00303834
Partitioned_peaks_26986	190.134	-0.654065	0.16854	-3.88078	0.000104122	0.00304332
Partitioned_peaks_64318	658.941	0.47784	0.123137	3.88055	0.00010422	0.00304369
Partitioned_peaks_39742	401.689	0.680575	0.175426	3.87956	0.000104645	0.00305113
Partitioned_peaks_60613	347.607	0.539047	0.138943	3.87963	0.000104614	0.00305113
Partitioned_peaks_46389	408.386	0.558254	0.143914	3.87908	0.000104851	0.00305319
Partitioned_peaks_57966	387.025	0.536965	0.138429	3.879	0.000104886	0.00305319
Partitioned_peaks_31477	445.123	0.493991	0.127365	3.87856	0.000105078	0.00305629
Partitioned_peaks_25013	360.405	0.670833	0.173	3.87765	0.000105472	0.00306167
Partitioned_peaks_44531	406.064	0.52368	0.135055	3.87754	0.000105519	0.00306167
Partitioned_peaks_56127	98.2362	-0.813708	0.209841	-3.87773	0.000105434	0.00306167
Partitioned_peaks_22817	118.38	-0.73403	0.189336	-3.87687	0.000105808	0.00306509
Partitioned_peaks_53433	264.847	-0.579066	0.149364	-3.87688	0.000105804	0.00306509
Partitioned_peaks_32725	225.253	0.726166	0.187338	3.87624	0.000106084	0.00306994
Partitioned_peaks_56132	76.8098	-0.86989	0.224424	-3.87609	0.000106147	0.00306994
Partitioned_peaks_59198	433.17	0.548976	0.141665	3.87517	0.000106552	0.00307918
Partitioned_peaks_1726	284.15	0.644681	0.166382	3.87471	0.00010675	0.00308243
Partitioned_peaks_56092	283.561	-0.628036	0.162104	-3.87429	0.000106937	0.00308532
Partitioned_peaks_54376	48.0621	-0.962701	0.24852	-3.87374	0.000107178	0.00308761
Partitioned_peaks_64232	286.169	0.62316	0.160869	3.87372	0.000107188	0.00308761
Partitioned_peaks_57315	351.725	0.614669	0.158691	3.87336	0.000107344	0.0030896
Partitioned_peaks_34565	2801.48	-0.438769	0.113313	-3.87217	0.000107869	0.00309974
Partitioned_peaks_62536	210.573	-0.723459	0.186833	-3.87222	0.00010785	0.00309974
Partitioned_peaks_19156	214.828	0.68219	0.176218	3.87129	0.000108263	0.00310478
Partitioned_peaks_33231	325.901	0.569056	0.147012	3.8708	0.000108477	0.00310478
Partitioned_peaks_36695	143.902	-0.794564	0.205236	-3.87146	0.000108184	0.00310478
Partitioned_peaks_53108	1012.52	-0.673442	0.173966	-3.87112	0.000108337	0.00310478
Partitioned_peaks_61062	108.297	0.739812	0.191122	3.8709	0.000108436	0.00310478
Partitioned_peaks_39732	67.8608	-0.89204	0.230496	-3.8701	0.000108793	0.00311131
Partitioned_peaks_5642	382.282	0.52553	0.135802	3.86983	0.000108913	0.00311226
Partitioned_peaks_25229	323.804	0.582942	0.150669	3.86902	0.000109275	0.00311764
Partitioned_peaks_34021	321.024	-0.690438	0.178445	-3.8692	0.000109192	0.00311764
Partitioned_peaks_46475	277.11	0.588655	0.152162	3.86862	0.000109453	0.00312025
Partitioned_peaks_22809	331.144	0.614365	0.158838	3.86788	0.000109786	0.00312724
Partitioned_peaks_28343	195.681	-0.670982	0.173521	-3.86685	0.000110248	0.00313791
Partitioned_peaks_25506	269.578	-0.609918	0.15774	-3.8666	0.000110363	0.0031387
Partitioned_peaks_24296	624.719	-0.520265	0.134574	-3.866	0.000110634	0.00314389
Partitioned_peaks_40865	89.4243	-0.854414	0.221026	-3.86567	0.000110786	0.00314571
Partitioned_peaks_34534	708.133	0.531789	0.137586	3.86515	0.000111021	0.0031499
Partitioned_peaks_49715	537.284	0.478223	0.12374	3.86476	0.0001112	0.00315133
Partitioned_peaks_58983	165.996	-0.701746	0.181581	-3.86465	0.000111247	0.00315133
Partitioned_peaks_18480	80.4063	-0.813869	0.210619	-3.86418	0.000111463	0.00315433
Partitioned_peaks_36434	145.984	-0.788887	0.204161	-3.86404	0.000111529	0.00315433
Partitioned_peaks_49940	237.382	0.632306	0.163663	3.86346	0.000111793	0.0031593
Partitioned_peaks_27423	137.169	-0.74504	0.19291	-3.86211	0.000112414	0.00317192
Partitioned_peaks_37566	136.942	-0.831205	0.215232	-3.86191	0.000112505	0.00317192
Partitioned_peaks_46055	120.2	-0.715615	0.185296	-3.86201	0.000112459	0.00317192
Partitioned_peaks_26481	794.847	-0.42882	0.111054	-3.86137	0.000112754	0.00317477
Partitioned_peaks_27207	538.098	-0.478044	0.123809	-3.86113	0.000112863	0.00317477
Partitioned_peaks_65692	478.081	0.523195	0.135504	3.86111	0.000112872	0.00317477
Partitioned_peaks_11580	86.4113	-0.877071	0.227206	-3.86025	0.00011327	0.00318128
Partitioned_peaks_52606	326.631	-0.585537	0.151685	-3.86023	0.000113281	0.00318128
Partitioned_peaks_13222	321.741	0.540382	0.139999	3.8599	0.000113435	0.00318311
Partitioned_peaks_16703	127.217	-0.815775	0.211417	-3.85861	0.000114036	0.00319247
Partitioned_peaks_55801	498.851	-0.603567	0.156418	-3.85868	0.000113999	0.00319247
Partitioned_peaks_895	268.213	0.600865	0.155707	3.85894	0.000113881	0.00319247
Partitioned_peaks_38657	351.395	-0.562219	0.145714	-3.85837	0.000114148	0.0031931
Partitioned_peaks_41062	88.579	-0.822483	0.213188	-3.85801	0.000114313	0.00319523
Partitioned_peaks_30714	198.604	0.705192	0.182811	3.85749	0.000114556	0.00319952
Partitioned_peaks_13704	751.834	-0.616303	0.159799	-3.85675	0.000114907	0.00320682
Partitioned_peaks_30924	267.571	0.556276	0.144249	3.85636	0.00011509	0.00320943
Partitioned_peaks_29395	242.398	0.763677	0.198146	3.8541	0.000116155	0.00323662
Partitioned_peaks_21900	337.689	0.701854	0.182181	3.8525	0.000116916	0.0032553
Partitioned_peaks_26552	123.177	0.718605	0.186546	3.85215	0.000117084	0.00325744
Partitioned_peaks_37429	343.876	0.541147	0.140489	3.85187	0.00011722	0.00325871
Partitioned_peaks_39230	855.45	-0.544718	0.141436	-3.85135	0.000117469	0.0032631
Partitioned_peaks_15293	1223.08	-0.493176	0.128068	-3.8509	0.000117684	0.00326327
Partitioned_peaks_22175	183.89	0.722817	0.187694	3.85104	0.000117616	0.00326327
Partitioned_peaks_39316	1321.26	-0.582851	0.15136	-3.85077	0.000117749	0.00326327
Partitioned_peaks_2726	880.076	-0.496498	0.128951	-3.85028	0.000117983	0.00326473
Partitioned_peaks_35549	660.379	0.482603	0.125338	3.85042	0.000117918	0.00326473
Partitioned_peaks_12076	399.989	0.565011	0.14678	3.84938	0.000118418	0.0032717
Partitioned_peaks_59030	695.006	-0.629112	0.163431	-3.84941	0.000118404	0.0032717
Partitioned_peaks_32886	189.43	0.712811	0.185194	3.849	0.000118602	0.00327425
Partitioned_peaks_9428	390.239	0.596887	0.155089	3.84867	0.000118759	0.00327606
Partitioned_peaks_22137	69.3467	-0.945046	0.245563	-3.84848	0.000118854	0.00327617
Partitioned_peaks_35662	106.48	0.753181	0.195736	3.84795	0.000119112	0.00328075
Partitioned_peaks_105	488.009	0.497262	0.129275	3.84655	0.000119794	0.00329244
Partitioned_peaks_6267	564.705	0.54817	0.142511	3.84651	0.000119812	0.00329244
Partitioned_peaks_7819	196.694	0.667839	0.173616	3.84666	0.00011974	0.00329244
Partitioned_peaks_39479	77.2734	-0.82109	0.213503	-3.84581	0.000120157	0.0032994
Partitioned_peaks_61178	346.608	-0.61516	0.160047	-3.84361	0.000121236	0.00332648
Partitioned_peaks_59874	794.606	0.457972	0.119158	3.8434	0.000121342	0.00332682
Partitioned_peaks_60468	176.368	-0.686884	0.178735	-3.84304	0.000121521	0.00332919
Partitioned_peaks_10985	141.633	-0.708751	0.184434	-3.84285	0.000121614	0.00332919
Partitioned_peaks_39725	50.2616	-0.962034	0.250374	-3.84238	0.000121847	0.00333302
Partitioned_peaks_24449	846.135	0.483362	0.125834	3.84126	0.000122406	0.00333305
Partitioned_peaks_28077	227.833	-0.59647	0.15525	-3.842	0.000122036	0.00333305
Partitioned_peaks_28346	1704.34	-0.474946	0.123637	-3.84144	0.000122315	0.00333305
Partitioned_peaks_2835	211.154	0.694721	0.180819	3.84207	0.000122	0.00333305
Partitioned_peaks_36840	351.838	-0.599564	0.156083	-3.84132	0.000122374	0.00333305
Partitioned_peaks_4065	298.304	0.611131	0.159088	3.84148	0.000122296	0.00333305
Partitioned_peaks_39992	62.4706	-0.866528	0.225628	-3.84051	0.000122777	0.00334054
Partitioned_peaks_52763	287.563	-0.537266	0.139901	-3.84033	0.000122867	0.00334054
Partitioned_peaks_27945	693.898	0.518687	0.135083	3.83975	0.000123158	0.00334589
Partitioned_peaks_52929	357.213	-0.611291	0.159224	-3.83918	0.000123444	0.00335113
Partitioned_peaks_1284	730.741	0.553327	0.144153	3.83846	0.000123808	0.00335846
Partitioned_peaks_56259	58.8581	0.896098	0.233508	3.83755	0.000124266	0.00336834
Partitioned_peaks_12662	386.629	0.499214	0.130095	3.8373	0.000124396	0.00336932
Partitioned_peaks_39507	184.58	-0.641729	0.167269	-3.83651	0.000124797	0.00337508
Partitioned_peaks_41722	348.152	0.55696	0.145172	3.83655	0.000124776	0.00337508
Partitioned_peaks_1193	404.679	0.5108	0.133189	3.83514	0.000125492	0.00338764
Partitioned_peaks_39319	852.859	-0.620597	0.161818	-3.83516	0.000125482	0.00338764
Partitioned_peaks_39565	135.91	-0.724569	0.188934	-3.83504	0.000125545	0.00338764
Partitioned_peaks_45417	550.426	-0.511761	0.133454	-3.83473	0.000125702	0.00338931
Partitioned_peaks_34343	421.89	-0.647361	0.168826	-3.83448	0.000125832	0.00339028
Partitioned_peaks_3374	284.61	0.581963	0.151794	3.83389	0.000126134	0.00339586
Partitioned_peaks_27593	286.044	-0.639932	0.166946	-3.83317	0.000126502	0.00340322
Partitioned_peaks_38866	181.693	-0.792353	0.206925	-3.82918	0.000128572	0.0034563
Partitioned_peaks_12530	303.579	0.599289	0.156571	3.82759	0.000129404	0.00347605
Partitioned_peaks_3546	358.993	0.553753	0.144688	3.82723	0.000129594	0.00347853
Partitioned_peaks_58758	228.291	0.652809	0.170578	3.82705	0.00012969	0.00347853
Partitioned_peaks_17378	466.779	0.521707	0.136348	3.82629	0.000130091	0.00348668
Partitioned_peaks_43481	164.837	0.694306	0.181539	3.82455	0.00013101	0.00350868
Partitioned_peaks_65630	111.212	0.850028	0.222277	3.82418	0.000131211	0.00351143
Partitioned_peaks_61595	239.366	0.625148	0.163493	3.82371	0.000131459	0.00351545
Partitioned_peaks_28030	222.3	-0.613386	0.160467	-3.82251	0.000132102	0.00352821
Partitioned_peaks_9796	91.4112	0.789909	0.20665	3.82245	0.000132133	0.00352821
Partitioned_peaks_40474	603.209	-0.508255	0.132985	-3.8219	0.000132429	0.00353347
Partitioned_peaks_22896	130.827	-0.834438	0.218354	-3.82149	0.000132649	0.00353673
Partitioned_peaks_27485	277.095	0.670696	0.175534	3.8209	0.000132967	0.00354256
Partitioned_peaks_24163	412.178	0.536387	0.140399	3.82045	0.000133209	0.00354551
Partitioned_peaks_64247	148.597	0.6935	0.181529	3.82033	0.000133276	0.00354551
Partitioned_peaks_14092	160.733	0.646328	0.169195	3.82002	0.000133443	0.00354733
Partitioned_peaks_16888	143.958	-0.766966	0.200874	-3.81814	0.000134459	0.00356905
Partitioned_peaks_57134	310.686	0.602034	0.157677	3.81816	0.000134453	0.00356905
Partitioned_peaks_23174	244.665	-0.615104	0.161121	-3.81766	0.000134723	0.00357341
Partitioned_peaks_58999	908.392	-0.61597	0.161365	-3.81725	0.00013495	0.00357676
Partitioned_peaks_57100	377.362	-0.614401	0.160972	-3.81683	0.000135178	0.00358016
Partitioned_peaks_59182	160.857	-0.724494	0.189837	-3.8164	0.000135415	0.0035838
Partitioned_peaks_41475	366.952	-0.543987	0.142578	-3.81537	0.00013598	0.00359344
Partitioned_peaks_52985	255.662	0.688222	0.180377	3.81547	0.000135922	0.00359344
Partitioned_peaks_3830	839.701	-0.577394	0.151352	-3.81492	0.000136228	0.00359736
Partitioned_peaks_64901	528.739	0.470274	0.123324	3.81334	0.000137104	0.0036178
Partitioned_peaks_39660	550.719	0.554737	0.145496	3.81272	0.000137447	0.00362251
Partitioned_peaks_61261	189.974	0.67249	0.176384	3.81265	0.000137484	0.00362251
Partitioned_peaks_23884	224.101	-0.59964	0.157301	-3.81206	0.000137813	0.00362583
Partitioned_peaks_31023	111.813	0.730586	0.191647	3.81215	0.000137765	0.00362583
Partitioned_peaks_22807	186.336	-0.715665	0.187759	-3.81161	0.000138065	0.00362926
Partitioned_peaks_7963	89.6075	0.828062	0.217256	3.81146	0.000138146	0.00362926
Partitioned_peaks_31621	221.223	0.612908	0.160821	3.81111	0.000138345	0.00363183
Partitioned_peaks_21962	56.3723	-0.866006	0.227326	-3.80953	0.000139233	0.0036492
Partitioned_peaks_31967	159.442	0.665912	0.174792	3.80975	0.000139109	0.0036492
Partitioned_peaks_34924	590.493	-0.573081	0.150439	-3.80939	0.000139312	0.0036492
Partitioned_peaks_54323	371.093	0.618015	0.162243	3.80918	0.000139427	0.00364954
Partitioned_peaks_10260	51.3521	0.914293	0.240055	3.80867	0.000139714	0.00365172
Partitioned_peaks_363	182.177	-0.634786	0.166665	-3.80876	0.000139668	0.00365172
Partitioned_peaks_51400	221.612	-0.663857	0.174313	-3.80842	0.000139856	0.00365278
Partitioned_peaks_43405	293.301	0.653477	0.171607	3.80799	0.000140101	0.00365651
Partitioned_peaks_23722	227.624	-0.610193	0.160257	-3.80759	0.000140326	0.00365971
Partitioned_peaks_36084	1834.55	-0.52861	0.138839	-3.80735	0.000140463	0.00366061
Partitioned_peaks_39875	211.987	-0.603557	0.158562	-3.80643	0.000140985	0.00367156
Partitioned_peaks_2882	373.577	-0.568553	0.149384	-3.80598	0.000141241	0.00367555
Partitioned_peaks_5177	956.835	0.491354	0.129112	3.80564	0.000141438	0.003678
Partitioned_peaks_21497	183.718	-0.673999	0.17712	-3.80532	0.000141621	0.00368009
Partitioned_peaks_10486	398.476	0.568023	0.149351	3.80328	0.000142794	0.00370784
Partitioned_peaks_32932	156.145	-0.641171	0.168592	-3.8031	0.000142896	0.00370784
Partitioned_peaks_37759	615.391	0.515676	0.135608	3.80269	0.000143134	0.00371134
Partitioned_peaks_39408	89.169	0.797204	0.209679	3.80203	0.000143516	0.00371585
Partitioned_peaks_51018	447.092	0.619844	0.163024	3.80217	0.000143436	0.00371585
Partitioned_peaks_35331	65.4824	-0.916369	0.241047	-3.80163	0.00014375	0.00371922
Partitioned_peaks_42425	304.294	0.560719	0.147511	3.80121	0.000143991	0.00372278
Partitioned_peaks_38985	1007.61	-0.486783	0.128078	-3.80069	0.000144296	0.00372799
Partitioned_peaks_38893	537.54	0.580945	0.152886	3.79985	0.000144783	0.00373516
Partitioned_peaks_8294	335.326	0.608328	0.160088	3.79996	0.000144718	0.00373516
Partitioned_peaks_29597	217.571	0.63027	0.165892	3.79929	0.000145111	0.00373975
Partitioned_peaks_30522	183.196	0.78998	0.207946	3.79897	0.000145301	0.00373975
Partitioned_peaks_39416	173.764	-0.697619	0.183638	-3.79887	0.000145355	0.00373975
Partitioned_peaks_63898	1311.54	0.409171	0.10771	3.79883	0.000145378	0.00373975
Partitioned_peaks_38770	104.093	-0.810825	0.213467	-3.79836	0.000145656	0.00374422
Partitioned_peaks_10781	112.751	-0.860139	0.226466	-3.7981	0.000145812	0.00374553
Partitioned_peaks_52613	4060.53	-0.528102	0.139062	-3.7976	0.000146103	0.00375033
Partitioned_peaks_18212	185.718	0.663412	0.174773	3.79585	0.000147138	0.00376342
Partitioned_peaks_18738	228.843	0.739021	0.194678	3.79613	0.000146974	0.00376342
Partitioned_peaks_59999	966.467	0.443066	0.116703	3.79654	0.000146728	0.00376342
Partitioned_peaks_6411	136.975	0.740802	0.195146	3.79614	0.000146964	0.00376342
Partitioned_peaks_9904	185.5	-0.647455	0.170567	-3.7959	0.000147109	0.00376342
Partitioned_peaks_52652	79.6143	-0.825074	0.217372	-3.79567	0.000147244	0.00376343
Partitioned_peaks_2638	80.8125	-0.828248	0.218251	-3.79493	0.000147687	0.00376584
Partitioned_peaks_46699	545.704	0.455555	0.120039	3.79506	0.00014761	0.00376584
Partitioned_peaks_55635	82.5889	-0.826885	0.217898	-3.79482	0.000147751	0.00376584
Partitioned_peaks_6425	390.883	-0.550059	0.14495	-3.79481	0.000147758	0.00376584
Partitioned_peaks_29576	158.743	-0.68681	0.180999	-3.79455	0.000147914	0.00376714
Partitioned_peaks_11654	512.927	0.491491	0.12955	3.79383	0.000148342	0.00377535
Partitioned_peaks_27378	53.0472	0.918499	0.242122	3.79354	0.000148513	0.00377701
Partitioned_peaks_10131	783.969	0.473981	0.12495	3.79335	0.000148626	0.0037772
Partitioned_peaks_44005	529.386	0.577882	0.152367	3.7927	0.000149019	0.0037845
Partitioned_peaks_34482	194.417	-0.661024	0.174356	-3.79123	0.000149904	0.00380429
Partitioned_peaks_55106	145.743	-0.675153	0.178105	-3.79076	0.000150188	0.00380881
Partitioned_peaks_40625	52.0868	-0.92252	0.243425	-3.78976	0.000150794	0.00381878
Partitioned_peaks_41841	114.405	0.844044	0.22271	3.78987	0.000150724	0.00381878
Partitioned_peaks_46828	481.335	0.518162	0.136739	3.78941	0.000151003	0.00382135
Partitioned_peaks_16710	3075.49	-0.41338	0.109098	-3.78907	0.000151213	0.00382224
Partitioned_peaks_46271	59.7492	-0.894849	0.23617	-3.78901	0.000151251	0.00382224
Partitioned_peaks_32665	375.822	-0.526371	0.138932	-3.7887	0.000151438	0.00382425
Partitioned_peaks_24238	345.776	0.552314	0.145804	3.78807	0.000151824	0.00382862
Partitioned_peaks_46916	314.032	-0.627876	0.165745	-3.78821	0.000151738	0.00382862
Partitioned_peaks_23525	476.414	0.540827	0.142829	3.78653	0.000152767	0.00384934
Partitioned_peaks_53030	421.863	0.678449	0.179182	3.78638	0.000152861	0.00384934
Partitioned_peaks_42100	294.514	0.598209	0.158014	3.7858	0.000153216	0.00385557
Partitioned_peaks_5189	263.103	0.578816	0.152908	3.7854	0.000153464	0.00385912
Partitioned_peaks_49829	446.075	0.606423	0.160237	3.78453	0.000153997	0.00386979
Partitioned_peaks_37612	173.307	-0.703647	0.185977	-3.78352	0.000154627	0.00388291
Partitioned_peaks_40185	329.152	-0.588348	0.155515	-3.78322	0.000154811	0.00388479
Partitioned_peaks_10164	173.123	0.664227	0.175627	3.78204	0.000155548	0.00389511
Partitioned_peaks_40783	134.202	-0.688565	0.182054	-3.7822	0.00015545	0.00389511
Partitioned_peaks_55563	392.154	-0.552619	0.146116	-3.78206	0.000155534	0.00389511
Partitioned_peaks_20229	284.375	0.582855	0.154177	3.78042	0.000156563	0.0039178
Partitioned_peaks_55157	272.712	0.654305	0.173098	3.77998	0.000156843	0.00392207
Partitioned_peaks_23001	147.175	-0.668195	0.176811	-3.77914	0.00015737	0.00393094
Partitioned_peaks_63038	676.762	0.443122	0.117257	3.77907	0.000157418	0.00393094
Partitioned_peaks_1257	472.408	0.505999	0.133923	3.77828	0.000157913	0.00393812
Partitioned_peaks_56573	236.173	0.711986	0.188442	3.77826	0.000157925	0.00393812
Partitioned_peaks_38667	195.661	-0.622172	0.164698	-3.77765	0.000158313	0.00394302
Partitioned_peaks_41025	9046.46	-0.402508	0.106551	-3.77761	0.000158341	0.00394302
Partitioned_peaks_59204	200.285	0.675889	0.178935	3.77729	0.000158543	0.00394531
Partitioned_peaks_55355	217.214	-0.663736	0.175749	-3.77662	0.00015897	0.00395317
Partitioned_peaks_17391	265.839	-0.573174	0.151797	-3.77594	0.000159407	0.00396131
Partitioned_peaks_64314	398.039	0.541313	0.143408	3.77464	0.00016024	0.00397925
Partitioned_peaks_53619	222.779	0.620939	0.164548	3.77361	0.000160901	0.00399289
Partitioned_peaks_16600	547.958	0.474368	0.125729	3.77294	0.000161336	0.00399815
Partitioned_peaks_23544	67.6703	-0.840072	0.22265	-3.77307	0.000161254	0.00399815
Partitioned_peaks_15414	514.261	0.545641	0.144637	3.77249	0.000161629	0.00400142
Partitioned_peaks_51689	101.22	-0.735822	0.195055	-3.77239	0.000161692	0.00400142
Partitioned_peaks_50008	99.0173	-0.803369	0.212978	-3.77208	0.000161892	0.00400361
Partitioned_peaks_43670	109.101	0.766379	0.203191	3.77171	0.00016213	0.00400673
Partitioned_peaks_48436	347.889	0.528951	0.14025	3.77148	0.000162281	0.00400769
Partitioned_peaks_63406	171.332	0.685533	0.18178	3.77123	0.000162444	0.00400896
Partitioned_peaks_49529	432.759	-0.536077	0.142164	-3.77083	0.000162707	0.0040127
Partitioned_peaks_27873	118.239	-0.785371	0.208325	-3.76994	0.000163289	0.00402428
Partitioned_peaks_16163	243.483	-0.635225	0.168524	-3.76934	0.000163679	0.00402834
Partitioned_peaks_8941	538.479	0.515732	0.136817	3.7695	0.000163573	0.00402834
Partitioned_peaks_50527	190.043	-0.643112	0.170648	-3.76864	0.000164137	0.00403684
Partitioned_peaks_9279	115.556	-0.726763	0.192875	-3.76806	0.000164523	0.00404356
Partitioned_peaks_34099	162.871	-0.651746	0.173055	-3.76612	0.000165802	0.00406822
Partitioned_peaks_46917	415.751	-0.550677	0.146219	-3.76612	0.000165806	0.00406822
Partitioned_peaks_6789	237.862	0.608612	0.161606	3.76603	0.000165867	0.00406822
Partitioned_peaks_1398	293.674	0.588114	0.156213	3.76483	0.000166661	0.0040849
Partitioned_peaks_61087	133.65	-0.68204	0.181192	-3.76418	0.000167096	0.00409276
Partitioned_peaks_59300	152.505	0.709857	0.188605	3.76372	0.000167402	0.00409747
Partitioned_peaks_57600	314	0.643045	0.170863	3.76352	0.00016754	0.00409803
Partitioned_peaks_19311	67.9713	0.868295	0.230757	3.76281	0.000168017	0.0041013
Partitioned_peaks_27679	88.2651	-0.7702	0.204672	-3.76309	0.000167824	0.0041013
Partitioned_peaks_39250	170.682	-0.738722	0.19632	-3.76285	0.000167991	0.0041013
Partitioned_peaks_13202	605.443	-0.506905	0.134731	-3.76235	0.000168325	0.00410602
Partitioned_peaks_39681	165.867	-0.665197	0.176869	-3.76095	0.000169266	0.00412618
Partitioned_peaks_36643	509.52	0.598489	0.159163	3.76023	0.000169757	0.00413305
Partitioned_peaks_59842	457.791	-0.598822	0.159253	-3.7602	0.000169779	0.00413305
Partitioned_peaks_23945	278.655	-0.559977	0.148944	-3.75966	0.000170142	0.00413628
Partitioned_peaks_8444	324.066	0.557094	0.148176	3.75967	0.000170136	0.00413628
Partitioned_peaks_54505	52.6511	-0.906195	0.241095	-3.75866	0.000170828	0.00415014
Partitioned_peaks_36009	192.158	-0.632586	0.168312	-3.75842	0.000170991	0.00415128
Partitioned_peaks_39575	400.485	-0.569199	0.151485	-3.75747	0.000171638	0.00416417
Partitioned_peaks_30412	252.381	0.647831	0.172438	3.75689	0.000172036	0.00416646
Partitioned_peaks_34234	122.939	0.759686	0.202233	3.75649	0.000172314	0.00416646
Partitioned_peaks_41013	353.155	-0.512349	0.136379	-3.75681	0.000172091	0.00416646
Partitioned_peaks_44300	65.9208	-0.842779	0.224318	-3.75708	0.000171906	0.00416646
Partitioned_peaks_46050	368.625	0.508255	0.1353	3.75649	0.000172311	0.00416646
Partitioned_peaks_35807	616.414	0.498411	0.132729	3.7551	0.000173273	0.00418683
Partitioned_peaks_63939	442.734	0.53279	0.141907	3.75449	0.000173693	0.00419415
Partitioned_peaks_956	794.535	-0.56981	0.151795	-3.75382	0.000174163	0.00420266
Partitioned_peaks_59458	625.145	0.504649	0.134466	3.75298	0.000174748	0.0042111
Partitioned_peaks_6458	234.75	0.630275	0.167939	3.75301	0.000174727	0.0042111
Partitioned_peaks_24287	135.358	-0.721472	0.19227	-3.75238	0.00017516	0.00421538
Partitioned_peaks_3240	594.168	-0.556009	0.148172	-3.75246	0.000175111	0.00421538
Partitioned_peaks_36126	1477.25	-0.467862	0.12471	-3.75161	0.000175704	0.00422285
Partitioned_peaks_61476	336.598	0.616096	0.164222	3.7516	0.000175707	0.00422285
Partitioned_peaks_24195	259.874	-0.599421	0.15983	-3.75036	0.000176581	0.00423534
Partitioned_peaks_46079	295.644	-0.652698	0.17403	-3.7505	0.000176483	0.00423534
Partitioned_peaks_49433	313.545	0.578323	0.154192	3.75066	0.000176372	0.00423534
Partitioned_peaks_16999	89.8847	-0.791747	0.211135	-3.74996	0.000176862	0.00423926
Partitioned_peaks_30318	159.841	-0.635011	0.169368	-3.7493	0.000177326	0.00424716
Partitioned_peaks_57125	294.82	0.585296	0.156114	3.74916	0.000177429	0.00424716
Partitioned_peaks_63770	121.746	0.707233	0.188697	3.74797	0.000178268	0.0042644
Partitioned_peaks_19657	353.698	0.52625	0.140435	3.74728	0.000178764	0.00426986
Partitioned_peaks_28945	160.51	0.707983	0.188949	3.74695	0.000178998	0.00426986
Partitioned_peaks_33769	1194.04	0.401629	0.107189	3.74693	0.000179015	0.00426986
Partitioned_peaks_43528	77.9635	0.84721	0.226115	3.74682	0.000179092	0.00426986
Partitioned_peaks_64644	198.443	0.5973	0.159405	3.74706	0.000178917	0.00426986
Partitioned_peaks_26888	2045.97	-0.481605	0.128567	-3.74596	0.000179708	0.00428169
Partitioned_peaks_36092	1397.96	-0.565574	0.150992	-3.74572	0.000179881	0.00428295
Partitioned_peaks_1172	172.332	-0.63241	0.168884	-3.74464	0.00018065	0.00429486
Partitioned_peaks_42788	208.423	-0.619588	0.165474	-3.74433	0.000180875	0.00429486
Partitioned_peaks_44843	105.288	0.759337	0.202804	3.74419	0.00018098	0.00429486
Partitioned_peaks_54160	467.794	-0.474574	0.126742	-3.74442	0.000180811	0.00429486
Partitioned_peaks_60869	183.063	0.783451	0.209222	3.74459	0.000180688	0.00429486
Partitioned_peaks_20707	238.627	0.575596	0.153741	3.74394	0.000181158	0.00429623
Partitioned_peaks_19462	460.357	-0.632101	0.168859	-3.74337	0.000181568	0.0043031
Partitioned_peaks_25511	525.223	0.560256	0.14968	3.74301	0.000181827	0.00430356
Partitioned_peaks_41106	374.702	-0.544422	0.145446	-3.74311	0.000181754	0.00430356
Partitioned_peaks_26366	217.898	0.668163	0.178552	3.74212	0.000182476	0.00430797
Partitioned_peaks_27131	128.421	-0.759808	0.203021	-3.74251	0.000182193	0.00430797
Partitioned_peaks_52949	861.333	-0.550616	0.147141	-3.74209	0.000182494	0.00430797
Partitioned_peaks_60074	177.025	0.79422	0.212236	3.74216	0.000182448	0.00430797
Partitioned_peaks_25351	55.2746	0.89644	0.23957	3.74186	0.00018266	0.00430905
Partitioned_peaks_9192	279.813	-0.529748	0.141692	-3.73872	0.000184957	0.00436036
Partitioned_peaks_3269	537.408	-0.526602	0.140894	-3.73757	0.000185808	0.00437755
Partitioned_peaks_15687	316.893	-0.661525	0.177006	-3.7373	0.00018601	0.00437943
Partitioned_peaks_41560	2184.86	-0.351451	0.0940479	-3.73693	0.000186278	0.00437999
Partitioned_peaks_45681	793.984	-0.590383	0.157984	-3.73698	0.000186244	0.00437999
Partitioned_peaks_51862	469.086	-0.486813	0.130281	-3.73665	0.000186486	0.00438198
Partitioned_peaks_9743	491.213	-0.561384	0.150251	-3.7363	0.000186751	0.00438533
Partitioned_peaks_23933	2255.13	-0.371337	0.0994136	-3.73527	0.000187512	0.00440034
Partitioned_peaks_14056	222.78	-0.588117	0.157474	-3.73469	0.00018795	0.00440435
Partitioned_peaks_38615	771.33	-0.425031	0.113805	-3.73474	0.000187908	0.00440435
Partitioned_peaks_46044	272.127	0.580123	0.155341	3.73452	0.000188075	0.00440435
Partitioned_peaks_65738	143.482	0.714299	0.191276	3.73438	0.000188175	0.00440435
Partitioned_peaks_25717	699.52	-0.528268	0.141486	-3.73372	0.000188672	0.0044131
Partitioned_peaks_64009	643.83	-0.590613	0.158195	-3.73346	0.000188869	0.00441483
Partitioned_peaks_218	193.691	0.656667	0.175896	3.73327	0.000189011	0.00441527
Partitioned_peaks_32087	163.958	0.633514	0.169748	3.73208	0.000189909	0.00443046
Partitioned_peaks_58965	818.713	-0.544616	0.145927	-3.73211	0.000189883	0.00443046
Partitioned_peaks_3162	388.954	-0.662374	0.177497	-3.73175	0.000190151	0.00443323
Partitioned_peaks_57331	300.636	0.601824	0.161286	3.73141	0.000190411	0.00443639
Partitioned_peaks_48961	383.971	0.639965	0.171556	3.73036	0.000191205	0.00445201
Partitioned_peaks_63117	241.809	-0.630869	0.169137	-3.72994	0.000191528	0.00445663
Partitioned_peaks_51559	523.81	0.577042	0.154722	3.72955	0.000191824	0.00446063
Partitioned_peaks_6232	412.539	0.538811	0.144479	3.72934	0.000191982	0.0044614
Partitioned_peaks_40580	265.938	-0.582422	0.156196	-3.72879	0.000192405	0.00446833
Partitioned_peaks_38730	184.578	-0.704923	0.18915	-3.72679	0.000193935	0.00450095
Partitioned_peaks_50141	267.084	0.583584	0.156604	3.72649	0.000194163	0.00450332
Partitioned_peaks_35913	185.791	0.629248	0.168899	3.72558	0.000194866	0.00451671
Partitioned_peaks_23650	188.755	0.63061	0.169346	3.7238	0.000196249	0.00454581
Partitioned_peaks_27736	184.282	-0.625009	0.167916	-3.72216	0.000197526	0.00457244
Partitioned_peaks_7650	380.66	-0.513848	0.138058	-3.72198	0.000197667	0.00457275
Partitioned_peaks_10666	283.529	0.595273	0.159961	3.72136	0.000198149	0.00458096
Partitioned_peaks_11225	270.141	-0.566998	0.152417	-3.72005	0.000199183	0.00459379
Partitioned_peaks_16456	225.996	0.574146	0.154329	3.72027	0.000199009	0.00459379
Partitioned_peaks_20156	109.651	-0.790676	0.212541	-3.72012	0.000199129	0.00459379
Partitioned_peaks_33796	125.075	-0.720852	0.193777	-3.72001	0.000199217	0.00459379
Partitioned_peaks_18992	282.171	0.565941	0.152154	3.71954	0.000199589	0.00459452
Partitioned_peaks_54435	165.772	-0.697709	0.187582	-3.71948	0.000199634	0.00459452
Partitioned_peaks_63538	599.323	-0.495257	0.133151	-3.71951	0.000199607	0.00459452
Partitioned_peaks_58333	329.397	0.569298	0.153084	3.71885	0.00020013	0.004603
Partitioned_peaks_64277	481.207	0.477881	0.128521	3.71831	0.000200563	0.00460999
Partitioned_peaks_15144	130.456	0.720056	0.193702	3.71734	0.000201329	0.00462208
Partitioned_peaks_49773	411.386	0.525362	0.141328	3.71732	0.000201347	0.00462208
Partitioned_peaks_41461	179.086	-0.64698	0.174074	-3.71669	0.000201851	0.00463069
Partitioned_peaks_63702	151.196	0.751907	0.202325	3.71633	0.000202134	0.00463421
Partitioned_peaks_28125	134.737	-0.690825	0.1859	-3.71611	0.00020231	0.00463527
Partitioned_peaks_21577	135.692	-0.65982	0.177591	-3.7154	0.000202884	0.00464249
Partitioned_peaks_30102	46.7221	0.931906	0.250818	3.71546	0.000202831	0.00464249
Partitioned_peaks_22787	119.903	0.848711	0.228467	3.71481	0.000203358	0.00465036
Partitioned_peaks_2872	292.955	0.687108	0.184997	3.71417	0.000203874	0.00465824
Partitioned_peaks_39217	105.87	-0.758702	0.204287	-3.7139	0.000204092	0.00465824
Partitioned_peaks_56472	118.021	-0.689548	0.185661	-3.71401	0.000203997	0.00465824
Partitioned_peaks_58689	169.657	0.647144	0.174296	3.71291	0.00020489	0.00467347
Partitioned_peaks_42643	81.2988	-0.821364	0.221245	-3.71246	0.000205256	0.00467884
Partitioned_peaks_11772	146.928	-0.735291	0.198088	-3.71194	0.00020568	0.00468405
Partitioned_peaks_14971	181.698	-0.615401	0.165793	-3.71186	0.000205746	0.00468405
Partitioned_peaks_27198	126.609	-0.712703	0.19203	-3.71141	0.000206109	0.00468636
Partitioned_peaks_45555	647.905	0.562757	0.151624	3.71153	0.000206012	0.00468636
Partitioned_peaks_31454	360.86	0.550842	0.148434	3.71102	0.000206427	0.00468765
Partitioned_peaks_34655	323.542	-0.597925	0.16112	-3.71106	0.000206396	0.00468765
Partitioned_peaks_36998	573.011	-0.536285	0.144535	-3.71043	0.000206907	0.00469496
Partitioned_peaks_949	236.778	-0.546244	0.147223	-3.7103	0.000207011	0.00469496
Partitioned_peaks_21450	398.459	0.51096	0.137729	3.7099	0.000207344	0.00469657
Partitioned_peaks_39387	90.5376	-0.74273	0.200199	-3.70995	0.000207298	0.00469657
Partitioned_peaks_48258	66.6697	-0.880896	0.237538	-3.70844	0.000208538	0.00472062
Partitioned_peaks_28610	633.877	0.545558	0.147126	3.70809	0.000208829	0.00472124
Partitioned_peaks_41218	147.658	-0.66693	0.179856	-3.70813	0.000208799	0.00472124
Partitioned_peaks_16357	96.7444	0.801224	0.216094	3.70776	0.000209102	0.00472302
Partitioned_peaks_846	282.534	0.60996	0.164513	3.70767	0.000209171	0.00472302
Partitioned_peaks_28041	238.798	-0.578387	0.156011	-3.70735	0.000209439	0.00472609
Partitioned_peaks_24205	53.6753	0.880724	0.237655	3.7059	0.000210645	0.00474293
Partitioned_peaks_28280	307.448	-0.537569	0.145055	-3.70597	0.000210583	0.00474293
Partitioned_peaks_46574	200.043	0.695091	0.187568	3.70581	0.000210714	0.00474293
Partitioned_peaks_654	116.876	0.776747	0.209583	3.70615	0.00021043	0.00474293
Partitioned_peaks_17218	225.796	-0.790749	0.213395	-3.70557	0.000210915	0.00474446
Partitioned_peaks_52368	60.8248	0.900467	0.243038	3.70505	0.000211353	0.00475133
Partitioned_peaks_26329	574.767	0.43904	0.118508	3.70472	0.000211628	0.00475156
Partitioned_peaks_8228	185.632	-0.64517	0.174148	-3.70472	0.000211621	0.00475156
Partitioned_peaks_18878	711.354	0.565475	0.152655	3.70426	0.000212008	0.00475711
Partitioned_peaks_21108	209.134	0.66689	0.180076	3.70339	0.000212736	0.00476747
Partitioned_peaks_40868	481.753	-0.53817	0.145316	-3.70344	0.000212699	0.00476747
Partitioned_peaks_10719	440.942	0.59547	0.160852	3.70199	0.000213918	0.00479097
Partitioned_peaks_22715	230.025	-0.578315	0.156285	-3.7004	0.00021526	0.004806
Partitioned_peaks_45227	109.235	-0.762314	0.206001	-3.70053	0.000215147	0.004806
Partitioned_peaks_55981	79.6619	0.793584	0.214439	3.70074	0.00021497	0.004806
Partitioned_peaks_9598	93.1075	0.811615	0.219317	3.70064	0.000215056	0.004806
Partitioned_peaks_9617	121.821	0.753679	0.203658	3.70071	0.000214998	0.004806
Partitioned_peaks_3091	195.005	-0.651843	0.176184	-3.69979	0.00021578	0.00480862
Partitioned_peaks_42517	304.473	0.552419	0.149306	3.69991	0.00021568	0.00480862
Partitioned_peaks_62279	193.917	0.603961	0.163236	3.69992	0.000215669	0.00480862
Partitioned_peaks_8076	241.378	-0.582849	0.157562	-3.69918	0.000216296	0.00481713
Partitioned_peaks_16134	173.171	-0.64192	0.17355	-3.69876	0.000216658	0.00482219
Partitioned_peaks_50723	162.173	-0.634386	0.171549	-3.69799	0.000217317	0.00483385
Partitioned_peaks_22780	214.497	-0.601845	0.162759	-3.69778	0.000217497	0.00483485
Partitioned_peaks_56985	224.93	0.571355	0.154529	3.6974	0.000217821	0.00483906
Partitioned_peaks_58104	645.883	0.450855	0.121966	3.69656	0.000218538	0.00485193
Partitioned_peaks_6325	445.48	0.504944	0.136604	3.69641	0.000218671	0.00485193
Partitioned_peaks_19106	619.905	0.582827	0.157685	3.69615	0.000218896	0.00485391
Partitioned_peaks_11463	255.599	-0.557406	0.150825	-3.6957	0.000219279	0.00485941
Partitioned_peaks_43439	228.218	0.621101	0.16808	3.69526	0.00021966	0.00486483
Partitioned_peaks_33558	113.61	-0.707926	0.191585	-3.69509	0.000219808	0.00486509
Partitioned_peaks_1794	256.682	0.617556	0.16715	3.69463	0.000220208	0.00486852
Partitioned_peaks_58092	202.85	-0.735527	0.19909	-3.69444	0.00022037	0.00486852
Partitioned_peaks_60257	715.732	0.445381	0.120553	3.69448	0.000220336	0.00486852
Partitioned_peaks_47545	485.652	0.517207	0.140016	3.69391	0.000220829	0.00487567
Partitioned_peaks_18406	644.369	0.544566	0.14744	3.69348	0.000221209	0.00488104
Partitioned_peaks_37934	129.877	-0.780453	0.211336	-3.69295	0.000221666	0.00488811
Partitioned_peaks_2540	522.27	0.462963	0.125416	3.69141	0.000223016	0.00491486
Partitioned_peaks_37625	90.1893	-0.821223	0.222499	-3.69092	0.000223449	0.00492136
Partitioned_peaks_46033	244.07	-0.581719	0.157625	-3.69053	0.00022379	0.00492586
Partitioned_peaks_39945	152.972	-0.695816	0.188554	-3.69027	0.000224016	0.00492781
Partitioned_peaks_34636	265.263	-0.540818	0.146571	-3.68979	0.000224438	0.00493405
Partitioned_peaks_16530	156.341	-0.734157	0.199027	-3.68873	0.000225376	0.00494509
Partitioned_peaks_30077	243.395	-0.563924	0.152889	-3.68844	0.00022563	0.00494509
Partitioned_peaks_40403	237.771	-0.609133	0.165118	-3.68907	0.000225078	0.00494509
Partitioned_peaks_48226	374.219	-0.563283	0.152709	-3.68862	0.000225477	0.00494509
Partitioned_peaks_54405	292.077	-0.526952	0.142861	-3.68856	0.000225531	0.00494509
Partitioned_peaks_27920	147.921	-0.770483	0.208904	-3.68821	0.000225836	0.00494645
Partitioned_peaks_51751	411.48	0.477041	0.129347	3.68806	0.000225968	0.00494645
Partitioned_peaks_43954	124.934	0.725213	0.196671	3.68744	0.000226524	0.0049556
Partitioned_peaks_1869	402.289	0.531611	0.144174	3.68728	0.000226664	0.00495564
Partitioned_peaks_49313	226.031	0.639202	0.173395	3.6864	0.000227451	0.00496677
Partitioned_peaks_8477	576.652	0.484993	0.131559	3.68649	0.000227366	0.00496677
Partitioned_peaks_2022	309.365	-0.575821	0.156237	-3.68555	0.000228206	0.00497758
Partitioned_peaks_33773	283.205	0.60533	0.164245	3.68553	0.000228224	0.00497758
Partitioned_peaks_40699	5271.46	-0.509603	0.13828	-3.68531	0.000228428	0.00497901
Partitioned_peaks_3081	585.127	0.461317	0.125185	3.68509	0.000228623	0.00498022
Partitioned_peaks_5336	345.689	0.511214	0.138758	3.6842	0.000229419	0.00499453
Partitioned_peaks_42286	666.005	-0.420207	0.114098	-3.68286	0.000230627	0.00501586
Partitioned_peaks_44529	641.502	-0.637381	0.173069	-3.68281	0.000230679	0.00501586
Partitioned_peaks_35671	182.705	-0.597289	0.162213	-3.68212	0.000231303	0.00501726
Partitioned_peaks_52201	75.375	-0.82314	0.223544	-3.68223	0.000231201	0.00501726
Partitioned_peaks_8542	145.292	-0.692971	0.188179	-3.68251	0.000230952	0.00501726
Partitioned_peaks_8632	654.355	0.449048	0.12195	3.68223	0.000231206	0.00501726
Partitioned_peaks_39994	47.8402	-0.882482	0.239722	-3.68127	0.000232079	0.00502635
Partitioned_peaks_42679	238.362	0.625975	0.170043	3.68128	0.000232065	0.00502635
Partitioned_peaks_56396	253.168	-0.577011	0.156745	-3.6812	0.000232143	0.00502635
Partitioned_peaks_31626	176.63	-0.725354	0.197132	-3.67953	0.000233665	0.00505625
Partitioned_peaks_11611	545.346	0.497537	0.135253	3.67856	0.000234551	0.00507236
Partitioned_peaks_30688	165.944	0.668848	0.181869	3.67764	0.0002354	0.00508608
Partitioned_peaks_63621	355.167	0.615118	0.167262	3.67757	0.000235469	0.00508608
Partitioned_peaks_59708	375.336	0.509304	0.138496	3.6774	0.00023562	0.00508627
Partitioned_peaks_16980	275.635	-0.603323	0.164069	-3.67725	0.000235765	0.00508633
Partitioned_peaks_55120	170.741	0.746716	0.203126	3.67611	0.000236815	0.00509978
Partitioned_peaks_8291	393.17	0.584078	0.158882	3.67617	0.000236763	0.00509978
Partitioned_peaks_8859	393.409	0.475552	0.129354	3.67637	0.000236579	0.00509978
Partitioned_peaks_16679	118.951	-0.697512	0.189812	-3.67475	0.000238084	0.00511606
Partitioned_peaks_16938	60.2999	-0.874892	0.238075	-3.67487	0.000237974	0.00511606
Partitioned_peaks_51395	371.469	0.542598	0.147643	3.67506	0.00023779	0.00511606
Partitioned_peaks_54702	139.76	0.676858	0.184195	3.67469	0.000238142	0.00511606
Partitioned_peaks_20250	551.148	0.465109	0.126603	3.67376	0.000239003	0.00512841
Partitioned_peaks_47315	290.352	-0.5623	0.153054	-3.67386	0.00023891	0.00512841
Partitioned_peaks_36804	98.241	0.791446	0.215459	3.67331	0.000239429	0.00513447
Partitioned_peaks_39943	230.061	-0.683261	0.186072	-3.67202	0.00024064	0.00515734
Partitioned_peaks_10718	106.327	0.75416	0.205434	3.67105	0.000241552	0.00517132
Partitioned_peaks_63470	147.533	0.684295	0.186405	3.67102	0.000241581	0.00517132
Partitioned_peaks_7124	246.573	-0.674608	0.183789	-3.67055	0.000242026	0.00517777
Partitioned_peaks_19666	616.849	0.623279	0.169926	3.66794	0.000244514	0.00522353
Partitioned_peaks_62971	192.68	0.630816	0.171985	3.66785	0.000244603	0.00522353
Partitioned_peaks_836	423.36	0.522278	0.142388	3.66799	0.000244462	0.00522353
Partitioned_peaks_16631	166.748	-0.642081	0.175087	-3.66721	0.00024521	0.00523332
Partitioned_peaks_42405	574.924	-0.45335	0.123632	-3.66692	0.00024549	0.00523332
Partitioned_peaks_54611	187.409	-0.680943	0.185699	-3.66691	0.000245499	0.00523332
Partitioned_peaks_34747	437.136	-0.527977	0.14401	-3.66625	0.000246134	0.00524375
Partitioned_peaks_2460	152.551	0.692887	0.18902	3.66569	0.000246672	0.00525207
Partitioned_peaks_21177	370.891	0.569313	0.155375	3.66413	0.000248184	0.00528113
Partitioned_peaks_2653	211.109	0.734107	0.200377	3.66362	0.000248672	0.00528313
Partitioned_peaks_55895	106.252	-0.742515	0.202665	-3.66376	0.000248539	0.00528313
Partitioned_peaks_56242	100.38	-0.769953	0.210164	-3.66357	0.00024872	0.00528313
Partitioned_peaks_11913	180.353	0.631151	0.1723	3.66308	0.000249197	0.00529013
Partitioned_peaks_24439	469.482	0.559222	0.152701	3.6622	0.00025006	0.00530216
Partitioned_peaks_38476	2738.95	-0.392775	0.107248	-3.66231	0.000249949	0.00530216
Partitioned_peaks_1091	409.33	0.507733	0.138701	3.66063	0.000251592	0.00531264
Partitioned_peaks_20483	320.14	-0.518647	0.141675	-3.66083	0.000251397	0.00531264
Partitioned_peaks_33253	587.694	0.473375	0.129313	3.66069	0.000251537	0.00531264
Partitioned_peaks_57163	401.658	0.530871	0.14501	3.66093	0.000251304	0.00531264
Partitioned_peaks_60207	296.772	0.580037	0.158432	3.66111	0.000251125	0.00531264
Partitioned_peaks_7726	280.687	-0.525577	0.143545	-3.66141	0.000250828	0.00531264
Partitioned_peaks_7897	424.895	0.547345	0.1495	3.66116	0.000251071	0.00531264
Partitioned_peaks_34015	120.495	-0.690692	0.188708	-3.66011	0.000252105	0.00532033
Partitioned_peaks_54035	152.562	0.640046	0.174882	3.65987	0.00025234	0.00532217
Partitioned_peaks_50333	329.611	0.506394	0.138382	3.65939	0.00025282	0.00532602
Partitioned_peaks_59503	112.889	-0.786869	0.215025	-3.65943	0.000252779	0.00532602
Partitioned_peaks_22219	170.429	-0.642906	0.175705	-3.659	0.0002532	0.0053309
Partitioned_peaks_10708	613.488	0.54073	0.147799	3.65856	0.000253639	0.005337
Partitioned_peaks_4970	147	0.661321	0.180777	3.65821	0.000253985	0.00534114
Partitioned_peaks_28390	80.0471	-0.815196	0.222877	-3.6576	0.000254585	0.00535061
Partitioned_peaks_59293	357.513	0.557175	0.15236	3.65696	0.000255229	0.00536101
Partitioned_peaks_43477	159.078	0.701869	0.191937	3.65677	0.000255411	0.00536169
Partitioned_peaks_27199	267.584	-0.587518	0.160688	-3.65626	0.000255919	0.0053692
Partitioned_peaks_35621	394.241	-0.569906	0.155906	-3.65545	0.000256734	0.00538
Partitioned_peaks_43047	407.789	-0.481362	0.13168	-3.65554	0.000256646	0.00538
Partitioned_peaks_25559	171.249	0.665152	0.181998	3.65473	0.000257453	0.00539191
Partitioned_peaks_35739	362.066	-0.499703	0.136736	-3.6545	0.000257683	0.00539358
Partitioned_peaks_16147	171.256	0.675257	0.184783	3.65432	0.000257866	0.00539427
Partitioned_peaks_20679	272.026	0.613878	0.167996	3.65413	0.000258052	0.00539438
Partitioned_peaks_29991	170.111	-0.622005	0.170235	-3.6538	0.000258389	0.00539438
Partitioned_peaks_3595	327.203	0.506828	0.138722	3.65356	0.000258624	0.00539438
Partitioned_peaks_38343	210.716	0.621451	0.170086	3.65375	0.000258436	0.00539438
Partitioned_peaks_50659	757.012	0.442935	0.121233	3.65357	0.000258618	0.00539438
Partitioned_peaks_32416	229.977	-0.569726	0.155961	-3.65301	0.000259183	0.00540288
Partitioned_peaks_11132	495.491	-0.518482	0.141946	-3.65267	0.000259531	0.00540385
Partitioned_peaks_6029	113.319	0.790145	0.216319	3.65268	0.00025952	0.00540385
Partitioned_peaks_25470	138.028	0.671865	0.183982	3.65179	0.000260417	0.00540824
Partitioned_peaks_3236	350.233	-0.598158	0.163802	-3.65171	0.000260496	0.00540824
Partitioned_peaks_3402	284.37	0.536703	0.146969	3.65182	0.000260384	0.00540824
Partitioned_peaks_594	582.532	0.609983	0.167029	3.65196	0.000260251	0.00540824
Partitioned_peaks_61450	72.4246	-0.844148	0.231158	-3.65182	0.000260385	0.00540824
Partitioned_peaks_39736	75.5305	-0.771775	0.211364	-3.65141	0.000260807	0.00541155
Partitioned_peaks_23407	87.5939	-0.776309	0.21266	-3.65048	0.000261751	0.005428
Partitioned_peaks_13608	134.511	0.747135	0.204678	3.65029	0.000261947	0.00542892
Partitioned_peaks_26525	180.868	-0.650185	0.178151	-3.64962	0.000262631	0.00543994
Partitioned_peaks_19295	130.051	0.661349	0.181253	3.64876	0.000263511	0.00544873
Partitioned_peaks_23956	910.254	-0.453591	0.124311	-3.64884	0.000263426	0.00544873
Partitioned_peaks_55656	473.201	-0.634561	0.173902	-3.64896	0.000263305	0.00544873
Partitioned_peaks_20054	54.3335	-0.866324	0.237445	-3.64853	0.000263745	0.00545042
Partitioned_peaks_6377	359.746	-0.642886	0.176222	-3.64816	0.000264122	0.00545194
Partitioned_peaks_64415	640.86	0.495149	0.135721	3.64829	0.000263995	0.00545194
Partitioned_peaks_65684	67.1334	0.869286	0.238293	3.64797	0.00026432	0.00545287
Partitioned_peaks_57895	474.198	0.462111	0.126682	3.64779	0.000264503	0.00545351
Partitioned_peaks_35167	115.666	0.719239	0.1972	3.64725	0.000265063	0.00546191
Partitioned_peaks_3762	220.286	0.63073	0.172947	3.64695	0.000265369	0.00546235
Partitioned_peaks_55923	525.787	-0.64482	0.176811	-3.64693	0.000265389	0.00546235
Partitioned_peaks_28732	504.536	-0.56951	0.156189	-3.64629	0.000266053	0.00547288
Partitioned_peaks_13480	143.073	0.70846	0.194396	3.64441	0.000268006	0.00550989
Partitioned_peaks_35534	652.366	-0.430816	0.118234	-3.64375	0.000268693	0.00551137
Partitioned_peaks_35700	322.286	0.513389	0.140893	3.64382	0.000268626	0.00551137
Partitioned_peaks_62239	393.833	0.562672	0.154409	3.64403	0.000268402	0.00551137
Partitioned_peaks_9523	342.204	-0.514953	0.141316	-3.64398	0.000268459	0.00551137
Partitioned_peaks_13711	147.521	-0.766201	0.210307	-3.64325	0.00026922	0.00551738
Partitioned_peaks_40949	115.699	0.716222	0.196601	3.64303	0.000269449	0.00551738
Partitioned_peaks_8556	263.323	-0.618262	0.16971	-3.64305	0.000269425	0.00551738
Partitioned_peaks_11910	290.3	0.525797	0.144367	3.64208	0.000270449	0.00551895
Partitioned_peaks_34292	379.883	0.591953	0.162523	3.64227	0.000270243	0.00551895
Partitioned_peaks_39283	62.7885	-0.827759	0.227275	-3.6421	0.000270425	0.00551895
Partitioned_peaks_4238	508.471	0.482902	0.13257	3.64262	0.00026988	0.00551895
Partitioned_peaks_52716	334.377	-0.524394	0.143979	-3.64215	0.000270367	0.00551895
Partitioned_peaks_56542	111.406	0.74302	0.204009	3.64209	0.000270434	0.00551895
Partitioned_peaks_15366	332.721	0.694593	0.190739	3.64158	0.000270966	0.00552326
Partitioned_peaks_35080	394.916	-0.606061	0.166435	-3.64143	0.000271123	0.00552326
Partitioned_peaks_49694	426.766	0.550291	0.151116	3.6415	0.000271054	0.00552326
Partitioned_peaks_38143	116.237	-0.761131	0.209038	-3.64112	0.000271457	0.00552414
Partitioned_peaks_47509	381.334	0.534419	0.146774	3.6411	0.000271474	0.00552414
Partitioned_peaks_2329	83.8312	0.812407	0.223138	3.64083	0.000271761	0.00552684
Partitioned_peaks_30619	327.374	0.516579	0.141901	3.64041	0.000272201	0.00553265
Partitioned_peaks_17581	181.815	0.642948	0.176629	3.6401	0.000272536	0.00553318
Partitioned_peaks_23958	1389.48	-0.4865	0.133646	-3.64021	0.000272419	0.00553318
Partitioned_peaks_59754	569.119	0.49873	0.137023	3.63975	0.000272906	0.00553754
Partitioned_peaks_29777	56.5451	0.870461	0.23929	3.63769	0.000275097	0.00557885
Partitioned_peaks_14202	358.477	0.520461	0.143116	3.63662	0.000276237	0.00559701
Partitioned_peaks_56634	353.855	0.528916	0.145449	3.63645	0.000276426	0.00559701
Partitioned_peaks_57733	293.581	0.552891	0.152043	3.63641	0.000276461	0.00559701
Partitioned_peaks_40872	145.653	-0.645109	0.177426	-3.63593	0.000276977	0.0056043
Partitioned_peaks_32931	753.733	0.426119	0.11721	3.63552	0.000277419	0.00561004
Partitioned_peaks_63847	187.471	0.696469	0.191581	3.63538	0.000277574	0.00561004
Partitioned_peaks_14219	186.982	0.691436	0.1903	3.63341	0.000279705	0.00563403
Partitioned_peaks_16144	476.097	0.532928	0.146674	3.63342	0.000279689	0.00563403
Partitioned_peaks_29571	558.675	0.466277	0.128321	3.63367	0.000279416	0.00563403
Partitioned_peaks_38429	2652.88	-0.437084	0.120293	-3.63349	0.000279612	0.00563403
Partitioned_peaks_53319	211.217	0.640693	0.176312	3.63387	0.000279203	0.00563403
Partitioned_peaks_8993	252.502	0.64969	0.178808	3.63345	0.000279652	0.00563403
Partitioned_peaks_40379	49.0542	-0.887269	0.244266	-3.63239	0.000280808	0.00565308
Partitioned_peaks_9177	149.755	-0.65405	0.180084	-3.63192	0.000281324	0.00566027
Partitioned_peaks_60944	104.527	-0.773945	0.213112	-3.63163	0.000281634	0.00566334
Partitioned_peaks_22875	210.339	-0.576559	0.158768	-3.63146	0.000281825	0.00566401
Partitioned_peaks_16574	139.363	-0.659924	0.181746	-3.63102	0.000282302	0.00566406
Partitioned_peaks_54404	814.929	-0.45261	0.124645	-3.6312	0.000282104	0.00566406
Partitioned_peaks_55805	1306.63	-0.627338	0.172766	-3.63114	0.000282168	0.00566406
Partitioned_peaks_499	425.606	0.506687	0.139578	3.63013	0.000283275	0.0056804
Partitioned_peaks_12068	45.9891	-0.903002	0.248796	-3.62949	0.000283977	0.00568494
Partitioned_peaks_17117	163.556	-0.637909	0.175749	-3.62966	0.000283792	0.00568494
Partitioned_peaks_741	503.288	-0.472881	0.130287	-3.62955	0.000283919	0.00568494
Partitioned_peaks_23088	280.582	0.627624	0.172939	3.62916	0.000284347	0.00568916
Partitioned_peaks_36548	326.621	0.535504	0.147568	3.62888	0.000284658	0.00569221
Partitioned_peaks_16287	181.89	-0.587628	0.162009	-3.62713	0.000286592	0.00572503
Partitioned_peaks_45765	278.691	0.603754	0.166456	3.6271	0.000286619	0.00572503
Partitioned_peaks_50558	134.79	0.673498	0.185713	3.62655	0.000287236	0.00573415
Partitioned_peaks_22711	157.781	-0.660766	0.182256	-3.62549	0.000288414	0.00575447
Partitioned_peaks_32630	455.686	0.640366	0.17664	3.62525	0.000288677	0.00575652
Partitioned_peaks_7741	55.723	0.885428	0.244254	3.62503	0.000288933	0.00575842
Partitioned_peaks_29218	240.431	0.536958	0.148165	3.62405	0.000290031	0.00576776
Partitioned_peaks_31061	252.027	0.581294	0.160392	3.62422	0.000289839	0.00576776
Partitioned_peaks_37580	180.651	0.610511	0.168469	3.62389	0.000290207	0.00576776
Partitioned_peaks_42887	1026.56	-0.42876	0.118314	-3.62391	0.000290183	0.00576776
Partitioned_peaks_51740	720.403	-0.504899	0.139305	-3.62442	0.000289608	0.00576776
Partitioned_peaks_26321	412.242	-0.482801	0.133282	-3.62241	0.000291874	0.00579621
Partitioned_peaks_2724	185.024	-0.608137	0.167887	-3.6223	0.000292001	0.00579621
Partitioned_peaks_38540	188.893	0.70053	0.193405	3.6221	0.000292226	0.00579621
Partitioned_peaks_47256	404.215	0.52304	0.144405	3.62204	0.000292285	0.00579621
Partitioned_peaks_65802	90.6628	0.787405	0.217406	3.62182	0.000292536	0.00579798
Partitioned_peaks_13071	185.592	-0.591277	0.163272	-3.62142	0.000292987	0.00580058
Partitioned_peaks_28594	560.479	-0.456286	0.126001	-3.62128	0.000293153	0.00580058
Partitioned_peaks_41255	272.067	-0.611698	0.168917	-3.6213	0.00029313	0.00580058
Partitioned_peaks_57720	50.3104	0.864459	0.238792	3.62013	0.000294452	0.00582307
Partitioned_peaks_13988	580.303	0.550293	0.152028	3.61969	0.000294952	0.00582974
Partitioned_peaks_839	393.645	0.549798	0.151906	3.61934	0.000295355	0.00583449
Partitioned_peaks_17891	243.981	-0.562833	0.155525	-3.61892	0.000295837	0.00583764
Partitioned_peaks_30231	334.783	0.522938	0.144501	3.61891	0.000295841	0.00583764
Partitioned_peaks_15502	398.475	-0.549438	0.15185	-3.6183	0.000296544	0.0058483
Partitioned_peaks_20936	353.609	0.606391	0.167612	3.61783	0.000297084	0.00585573
Partitioned_peaks_15459	185.122	0.652648	0.180448	3.61683	0.000298235	0.00587519
Partitioned_peaks_6935	673.336	0.519579	0.143669	3.61649	0.000298629	0.00587971
Partitioned_peaks_12692	153.921	0.636278	0.175992	3.61538	0.000299903	0.00590155
Partitioned_peaks_26892	360.057	-0.707639	0.195787	-3.61433	0.000301126	0.00591611
Partitioned_peaks_36890	398.498	0.472133	0.130629	3.61432	0.000301138	0.00591611
Partitioned_peaks_42210	441.731	0.50304	0.139172	3.61451	0.000300918	0.00591611
Partitioned_peaks_27408	58.7794	-0.888172	0.245778	-3.61372	0.000301835	0.00592654
Partitioned_peaks_51111	255.334	0.55774	0.154356	3.61333	0.000302295	0.00593233
Partitioned_peaks_36828	291.869	-0.594148	0.164468	-3.61255	0.000303201	0.00594129
Partitioned_peaks_38662	299.581	0.575138	0.159207	3.61251	0.000303249	0.00594129
Partitioned_peaks_40702	234.396	-0.639426	0.176998	-3.61261	0.000303132	0.00594129
Partitioned_peaks_15026	158.59	-0.606473	0.167903	-3.61204	0.000303795	0.0059458
Partitioned_peaks_16805	165.533	-0.690697	0.191227	-3.61193	0.000303926	0.0059458
Partitioned_peaks_2862	339.172	0.671332	0.185867	3.61189	0.000303977	0.0059458
Partitioned_peaks_30979	314.874	-0.52725	0.145994	-3.61144	0.000304497	0.00594947
Partitioned_peaks_42051	243.197	0.738363	0.204445	3.61154	0.000304381	0.00594947
Partitioned_peaks_55425	247.057	-0.628767	0.174128	-3.61096	0.000305069	0.00595741
Partitioned_peaks_42184	326.456	0.675329	0.187078	3.60988	0.000306335	0.00597887
Partitioned_peaks_48537	509.593	-0.638293	0.17684	-3.60943	0.000306868	0.00598602
Partitioned_peaks_65746	220.959	0.732066	0.202864	3.60865	0.000307795	0.00600083
Partitioned_peaks_43490	299.694	0.567948	0.157399	3.60833	0.000308177	0.00600175
Partitioned_peaks_49157	275.295	0.546508	0.151456	3.60837	0.000308126	0.00600175
Partitioned_peaks_13957	1177.76	-0.43633	0.120987	-3.60643	0.000310433	0.00604239
Partitioned_peaks_23946	57.9312	-0.846271	0.234675	-3.60614	0.00031078	0.00604259
Partitioned_peaks_8607	487.734	-0.45272	0.125537	-3.60626	0.000310645	0.00604259
Partitioned_peaks_5747	454.698	0.474152	0.131508	3.60549	0.000311561	0.0060512
Partitioned_peaks_58706	420.17	0.481692	0.133599	3.60551	0.000311537	0.0060512
Partitioned_peaks_19455	562.207	-0.567612	0.157467	-3.60464	0.00031258	0.00606771
Partitioned_peaks_58368	600.317	0.480356	0.133271	3.60434	0.000312941	0.00606815
Partitioned_peaks_8906	435.218	0.479131	0.132931	3.60436	0.000312919	0.00606815
Partitioned_peaks_37223	159.816	0.655383	0.181847	3.60404	0.000313311	0.00606823
Partitioned_peaks_48592	293.472	0.566319	0.15714	3.60392	0.000313453	0.00606823
Partitioned_peaks_56114	75.1243	-0.764884	0.212225	-3.60412	0.000313216	0.00606823
Partitioned_peaks_14452	281.526	0.552137	0.153243	3.60302	0.000314547	0.00608282
Partitioned_peaks_7729	2772.51	-0.358339	0.0994522	-3.60313	0.000314409	0.00608282
Partitioned_peaks_18121	294.491	0.577723	0.16036	3.60266	0.000314975	0.00608527
Partitioned_peaks_43969	373.352	0.539439	0.149735	3.60263	0.000315013	0.00608527
Partitioned_peaks_25234	160.957	-0.601893	0.167084	-3.60234	0.000315368	0.00608556
Partitioned_peaks_54349	264.651	0.526325	0.146102	3.60245	0.000315227	0.00608556
Partitioned_peaks_33218	160.82	0.665089	0.184671	3.60149	0.000316404	0.00610226
Partitioned_peaks_30968	164.427	-0.601401	0.167007	-3.60105	0.000316938	0.00610758
Partitioned_peaks_36505	2227.78	-0.387506	0.107611	-3.60098	0.00031702	0.00610758
Partitioned_peaks_42644	644.911	0.536534	0.149048	3.59974	0.00031853	0.0061235
Partitioned_peaks_43631	413.663	0.499194	0.138659	3.60015	0.000318034	0.0061235
Partitioned_peaks_44581	556.787	-0.499943	0.138878	-3.59987	0.000318378	0.0061235
Partitioned_peaks_45541	1681.13	-0.380374	0.10566	-3.59998	0.000318236	0.0061235
Partitioned_peaks_18390	63.9633	0.82616	0.229535	3.59927	0.000319108	0.00613132
Partitioned_peaks_35990	267.143	-0.536291	0.149052	-3.59801	0.000320665	0.00615793
Partitioned_peaks_63653	668.983	0.461629	0.128355	3.5965	0.000322529	0.00619041
Partitioned_peaks_3543	315.393	-0.544137	0.151309	-3.59621	0.000322887	0.00619398
Partitioned_peaks_59943	270.687	0.607572	0.168978	3.59557	0.000323679	0.00620584
Partitioned_peaks_33442	89.0462	-0.767315	0.213418	-3.59537	0.000323935	0.00620743
Partitioned_peaks_21550	919.835	-0.521002	0.144918	-3.59515	0.0003242	0.00620918
Partitioned_peaks_32629	440.105	0.58931	0.163948	3.59449	0.000325028	0.00621508
Partitioned_peaks_41271	89.8989	-0.733807	0.204143	-3.59457	0.000324924	0.00621508
Partitioned_peaks_53012	223.348	-0.675633	0.187963	-3.5945	0.000325015	0.00621508
Partitioned_peaks_36731	351.117	-0.533097	0.148317	-3.5943	0.000325266	0.0062163
Partitioned_peaks_40828	207.351	-0.714643	0.19889	-3.59316	0.000326693	0.00623692
Partitioned_peaks_64808	64.0773	0.817015	0.227375	3.59326	0.000326569	0.00623692
Partitioned_peaks_27194	247.196	-0.57121	0.159053	-3.59131	0.00032902	0.00627468
Partitioned_peaks_45610	245.307	0.675687	0.188142	3.59136	0.000328951	0.00627468
Partitioned_peaks_58899	177.52	-0.624333	0.173859	-3.59103	0.000329372	0.00627804
Partitioned_peaks_65797	66.9261	0.833006	0.231992	3.59067	0.000329823	0.00628329
Partitioned_peaks_14998	619.076	0.540952	0.150661	3.59051	0.000330026	0.00628382
Partitioned_peaks_17369	435.155	0.507659	0.141399	3.59027	0.000330332	0.00628631
Partitioned_peaks_49448	167.704	0.702464	0.195676	3.58993	0.000330773	0.00629136
Partitioned_peaks_3122	136.133	-0.744418	0.207395	-3.58937	0.000331476	0.00629804
Partitioned_peaks_45085	102.745	-0.748982	0.208663	-3.58944	0.000331392	0.00629804
Partitioned_peaks_23881	437.95	-0.537259	0.149726	-3.58828	0.000332872	0.00631009
Partitioned_peaks_29243	682.48	0.490985	0.136836	3.58811	0.00033308	0.00631009
Partitioned_peaks_33734	166.915	-0.633241	0.176483	-3.58812	0.000333074	0.00631009
Partitioned_peaks_46442	264.094	-0.555848	0.15491	-3.5882	0.000332964	0.00631009
Partitioned_peaks_56515	135.768	-0.678595	0.189114	-3.58828	0.000332863	0.00631009
Partitioned_peaks_56980	182.889	0.60467	0.168524	3.58805	0.000333166	0.00631009
Partitioned_peaks_39512	346.09	-0.622529	0.173536	-3.58732	0.000334095	0.00632433
Partitioned_peaks_3711	326.727	0.635207	0.177087	3.58698	0.000334535	0.00632932
Partitioned_peaks_55960	125.429	-0.750184	0.209167	-3.58653	0.000335114	0.00633692
Partitioned_peaks_49908	561.36	0.511105	0.142513	3.58637	0.000335317	0.00633743
Partitioned_peaks_9373	293.463	0.577887	0.161147	3.58609	0.00033567	0.00634075
Partitioned_peaks_31148	154.289	0.665389	0.185561	3.58582	0.000336024	0.00634409
Partitioned_peaks_50593	383.165	-0.507872	0.141667	-3.58497	0.00033712	0.00636144
Partitioned_peaks_46421	214.988	-0.648577	0.180934	-3.5846	0.000337598	0.0063671
Partitioned_peaks_34128	400.788	0.568559	0.15864	3.58397	0.000338416	0.00637917
Partitioned_peaks_35772	123.785	-0.739393	0.206341	-3.58336	0.000339207	0.00639071
Partitioned_peaks_40503	102.472	-0.726387	0.202744	-3.58278	0.000339951	0.00640136
Partitioned_peaks_34278	198.155	-0.583295	0.16284	-3.58201	0.000340961	0.00641702
Partitioned_peaks_60663	376.279	0.554029	0.154697	3.58138	0.000341785	0.00642915
Partitioned_peaks_54845	63.0732	0.862875	0.240959	3.581	0.000342283	0.00643514
Partitioned_peaks_42067	244.225	0.585621	0.163545	3.5808	0.000342546	0.0064367
Partitioned_peaks_23141	121.896	-0.705347	0.196995	-3.58053	0.000342904	0.00644005
Partitioned_peaks_23578	621.85	0.460809	0.128729	3.57969	0.000344003	0.00645393
Partitioned_peaks_24600	152.686	-0.659404	0.184202	-3.57979	0.000343867	0.00645393
Partitioned_peaks_20481	169.412	-0.627169	0.175228	-3.57915	0.000344708	0.00646377
Partitioned_peaks_15971	298.656	0.555433	0.155198	3.57887	0.000345077	0.0064673
Partitioned_peaks_40527	6082.6	-0.380321	0.106281	-3.57844	0.000345646	0.00647458
Partitioned_peaks_32669	132.404	0.708517	0.198005	3.57827	0.00034587	0.00647539
Partitioned_peaks_63810	372.125	0.545628	0.152508	3.57772	0.000346611	0.00648587
Partitioned_peaks_39271	368.152	-0.478912	0.133872	-3.57737	0.000347065	0.00649098
Partitioned_peaks_63487	373.16	0.504918	0.141155	3.57704	0.000347513	0.00649598
Partitioned_peaks_37091	674.26	0.473085	0.132278	3.57646	0.000348282	0.00650695
Partitioned_peaks_16850	228.589	-0.595476	0.166524	-3.57591	0.000349014	0.00651384
Partitioned_peaks_4718	982.678	-0.475539	0.132982	-3.57595	0.000348952	0.00651384
Partitioned_peaks_23411	432.391	-0.58501	0.163607	-3.5757	0.000349293	0.00651566
Partitioned_peaks_30587	253.178	0.523907	0.146527	3.57549	0.000349573	0.00651748
Partitioned_peaks_24288	615.732	-0.458091	0.128204	-3.57315	0.000352714	0.00656755
Partitioned_peaks_35429	641.237	-0.427809	0.119722	-3.57334	0.000352452	0.00656755
Partitioned_peaks_58986	325.961	-0.563098	0.157594	-3.57308	0.000352808	0.00656755
Partitioned_peaks_47310	232.937	-0.621887	0.174057	-3.57289	0.000353056	0.00656876
Partitioned_peaks_52490	93.4972	-0.794079	0.222264	-3.57269	0.000353337	0.00657056
Partitioned_peaks_7633	101.098	-0.70245	0.196647	-3.57213	0.000354084	0.00658105
Partitioned_peaks_47	803.422	0.462574	0.129513	3.57163	0.00035477	0.00659038
Partitioned_peaks_1110	190.997	-0.58917	0.16501	-3.57052	0.000356272	0.00659435
Partitioned_peaks_11519	277.212	-0.653242	0.182952	-3.57057	0.000356202	0.00659435
Partitioned_peaks_24587	73.6846	0.80618	0.225756	3.57102	0.000355591	0.00659435
Partitioned_peaks_37051	203.515	-0.635678	0.178018	-3.57087	0.000355793	0.00659435
Partitioned_peaks_38315	315.634	0.527709	0.147785	3.5708	0.000355898	0.00659435
Partitioned_peaks_58255	407.043	-0.540439	0.15136	-3.57055	0.000356228	0.00659435
Partitioned_peaks_59589	130.736	-0.725718	0.20324	-3.57074	0.000355978	0.00659435
Partitioned_peaks_42881	566.963	-0.54089	0.151498	-3.57028	0.000356602	0.00659705
Partitioned_peaks_2616	198.695	-0.68297	0.191339	-3.56943	0.000357761	0.00661508
Partitioned_peaks_42007	155.204	0.66077	0.18518	3.56825	0.000359371	0.00664141
Partitioned_peaks_26301	797.77	-0.450949	0.126392	-3.56785	0.000359926	0.00664823
Partitioned_peaks_14937	479.279	0.567479	0.159129	3.56616	0.000362254	0.0066809
Partitioned_peaks_3188	531.104	0.458828	0.128652	3.56643	0.000361883	0.0066809
Partitioned_peaks_35860	432.769	0.482081	0.135179	3.56625	0.000362128	0.0066809
Partitioned_peaks_23066	522.737	-0.468335	0.131339	-3.56584	0.000362686	0.006682
Partitioned_peaks_55398	250.591	-0.658552	0.184679	-3.56593	0.000362562	0.006682
Partitioned_peaks_53458	101.106	0.717047	0.201098	3.56566	0.000362936	0.00668239
Partitioned_peaks_64162	379.336	-0.505139	0.141672	-3.56556	0.00036308	0.00668239
Partitioned_peaks_26001	79.1661	-0.740643	0.207763	-3.56485	0.00036406	0.00669012
Partitioned_peaks_43979	322.353	0.639906	0.179503	3.56486	0.000364045	0.00669012
Partitioned_peaks_46312	492.22	0.503368	0.141194	3.56507	0.000363763	0.00669012
Partitioned_peaks_15683	132.544	0.775991	0.217728	3.56403	0.000365203	0.00670769
Partitioned_peaks_13866	407.2	0.62533	0.175505	3.56304	0.000366582	0.00671302
Partitioned_peaks_14857	433.666	0.574438	0.161216	3.56315	0.00036643	0.00671302
Partitioned_peaks_36095	183.579	-0.704745	0.197795	-3.56302	0.000366618	0.00671302
Partitioned_peaks_40547	423.766	0.457152	0.128285	3.56356	0.00036586	0.00671302
Partitioned_peaks_42819	188.925	0.590052	0.16559	3.56333	0.000366185	0.00671302
Partitioned_peaks_48642	744.85	0.427599	0.120009	3.56305	0.000366574	0.00671302
Partitioned_peaks_13570	307.557	0.606058	0.170119	3.56255	0.00036727	0.00671811
Partitioned_peaks_54816	685.632	0.456857	0.128236	3.56262	0.000367171	0.00671811
Partitioned_peaks_32718	601.361	0.531323	0.149154	3.56225	0.000367695	0.00672244
Partitioned_peaks_54585	1785.46	-0.499598	0.140266	-3.56179	0.00036834	0.0067308
Partitioned_peaks_13186	107.288	0.723419	0.203172	3.56062	0.000369978	0.00675728
Partitioned_peaks_26938	117.671	-0.68238	0.191692	-3.55977	0.000371181	0.00676712
Partitioned_peaks_35622	268.164	-0.548477	0.154087	-3.55953	0.000371512	0.00676712
Partitioned_peaks_49807	222.886	-0.696229	0.195601	-3.55944	0.000371649	0.00676712
Partitioned_peaks_58781	63.0523	0.813713	0.228603	3.5595	0.000371564	0.00676712
Partitioned_peaks_60544	282.559	0.662652	0.186152	3.55974	0.000371227	0.00676712
Partitioned_peaks_64484	181.875	0.610405	0.171486	3.55949	0.000371574	0.00676712
Partitioned_peaks_27216	1563.05	-0.392566	0.110302	-3.55901	0.000372249	0.0067724
Partitioned_peaks_56348	525.627	-0.439663	0.123537	-3.55897	0.000372317	0.0067724
Partitioned_peaks_51607	311.714	0.545839	0.153384	3.55865	0.000372765	0.00677692
Partitioned_peaks_5809	101.545	0.745696	0.209552	3.55852	0.000372944	0.00677692
Partitioned_peaks_13306	484.896	0.471287	0.132456	3.55806	0.00037361	0.0067833
Partitioned_peaks_38082	172.759	0.67378	0.189377	3.55788	0.000373863	0.0067833
Partitioned_peaks_42805	379.988	0.505031	0.141946	3.55791	0.00037382	0.0067833
Partitioned_peaks_22972	414.996	-0.532644	0.149724	-3.55751	0.000374381	0.00678552
Partitioned_peaks_41131	414.624	-0.548327	0.154137	-3.55739	0.000374554	0.00678552
Partitioned_peaks_6665	361.023	-0.48925	0.137527	-3.55748	0.000374428	0.00678552
Partitioned_peaks_64521	93.9953	0.809977	0.227735	3.55666	0.0003756	0.00680104
Partitioned_peaks_29249	291.904	-0.545356	0.153345	-3.55641	0.000375964	0.00680419
Partitioned_peaks_12177	255.66	0.537946	0.151274	3.55611	0.00037638	0.00680828
Partitioned_peaks_19119	225.137	0.587843	0.165312	3.55595	0.000376613	0.00680905
Partitioned_peaks_52895	150.167	-0.732097	0.205923	-3.55521	0.000377682	0.00682494
Partitioned_peaks_47659	465.243	0.593053	0.16682	3.55504	0.000377919	0.00682578
Partitioned_peaks_2045	319.561	-0.505865	0.142313	-3.5546	0.000378551	0.0068303
Partitioned_peaks_63108	2263.1	-0.550675	0.154916	-3.55466	0.000378464	0.0068303
Partitioned_peaks_63675	134.805	0.712227	0.200382	3.55435	0.000378912	0.00683338
Partitioned_peaks_26726	581.862	0.566178	0.159308	3.55399	0.000379439	0.0068368
Partitioned_peaks_62718	473.198	0.59895	0.168531	3.55396	0.000379483	0.0068368
Partitioned_peaks_51838	1039.72	-0.397789	0.111962	-3.5529	0.00038101	0.00686087
Partitioned_peaks_61071	406.579	0.584829	0.164614	3.55272	0.000381266	0.00686201
Partitioned_peaks_37032	1034.73	-0.518226	0.145895	-3.55205	0.000382236	0.0068729
Partitioned_peaks_41777	379.629	0.489081	0.137705	3.55165	0.000382829	0.0068729
Partitioned_peaks_56177	241.798	-0.563999	0.158797	-3.5517	0.000382758	0.0068729
Partitioned_peaks_56579	286.499	-0.530518	0.149358	-3.55198	0.00038234	0.0068729
Partitioned_peaks_61437	49.8856	0.873547	0.245942	3.55184	0.000382553	0.0068729
Partitioned_peaks_55749	193.388	-0.666523	0.187725	-3.55054	0.000384446	0.00689847
Partitioned_peaks_19789	214.872	-0.549628	0.154836	-3.54974	0.000385617	0.00691602
Partitioned_peaks_15729	494.969	0.539534	0.152005	3.54944	0.000386052	0.00691689
[truncated: 54,737 more rows]
