# Supplementary material for: Use antibiotics in cell culture with caution: genome-wide identification of antibiotic-induced changes in gene expression and regulation
Source: Sci Rep. 2017 Aug 8;7:7533. doi: 10.1038/s41598-017-07757-w (PMC5548911; doi:10.1038/s41598-017-07757-w)
Supplement: Supplementary file 4 — Supplementary Table S3 [file 41598_2017_7757_MOESM4_ESM.xlsx]

## Sheet: GENEE_RNAseq_clust
Ensembl Gene ID	Gene Symbol	2 Clusters
ENSG00000164251	F2RL1	0	303.97	897.43
ENSG00000137801	THBS1	0	2437.73	4548.63
ENSG00000108244	KRT23	0	222.03	436.73
ENSG00000131016	AKAP12	0	882.2	1853.3
ENSG00000173334	TRIB1	0	1386.03	2304.43
ENSG00000120053	GOT1	0	2835.8	4138.33
ENSG00000239672	NME1	0	1183.17	1742
ENSG00000151726	ACSL1	0	1525.03	2264.3
ENSG00000231172	LOC101927884	0	45.23	146.5
ENSG00000101384	JAG1	0	1410.63	2228.8
ENSG00000115758	ODC1	0	5649.73	8055.87
ENSG00000138678	GPAT3	0	57.87	167
ENSG00000124145	SDC4	0	1684.27	2420.97
ENSG00000131711	MAP1B	0	872.33	1404.83
ENSG00000140941	MAP1LC3B	0	2902.5	4459.6
ENSG00000146678	IGFBP1	0	28697.8	56798.4
ENSG00000143256	PFDN2	0	413.67	625.27
ENSG00000049449	RCN1; PAX6-AS1	0	1037.9	1566.47
ENSG00000163297	ANTXR2	0	383.53	659.7
ENSG00000131981	LGALS3	0	69.73	163.77
ENSG00000143384	MCL1	0	4773.1	7973.63
ENSG00000147872	PLIN2	0	9716.87	14034.4
ENSG00000087916	SLC6A14	0	1041.87	2006.43
ENSG00000171867	PRNP	0	4221.33	5922.27
ENSG00000125848	FLRT3	0	35.07	97.33
ENSG00000162772	ATF3	0	379.27	575.1
ENSG00000103888	CEMIP	0	206.93	378.23
ENSG00000085563	ABCB1	0	1356.03	1931.93
ENSG00000185650	ZFP36L1	0	1209.03	1687.5
ENSG00000146072	TNFRSF21	0	2752.13	4103.8
ENSG00000164171	ITGA2	0	2927.57	4336.33
ENSG00000145050	MANF	0	1664.4	2139.47
ENSG00000108829	LRRC59	0	4807.37	5984.17
ENSG00000196352	CD55	0	703.5	1070.03
ENSG00000145623	OSMR	0	2042.83	2949.57
ENSG00000124766	SOX4	0	238.53	376.2
ENSG00000120694	HSPH1	0	2973.87	4523.47
ENSG00000141076	UTP4	0	2302.5	2955.73
ENSG00000187678	SPRY4	0	541.27	915.3
ENSG00000139318	DUSP6	0	1971.2	2650.23
ENSG00000154127	UBASH3B	0	172.77	319.9
ENSG00000140105	WARS	0	1539.4	2135.43
ENSG00000159131	GART	0	2810.33	3674.63
ENSG00000128245	YWHAH	0	1807.43	2310.13
ENSG00000059728	MXD1	0	618.7	875.3
ENSG00000111859	NEDD9	0	3102.9	3837.07
ENSG00000112183	RBM24	0	218.4	407.17
ENSG00000116455	WDR77	0	556.67	760.67
ENSG00000153714	LURAP1L	0	212.63	353.77
ENSG00000254233	LVCAT8	0	137.23	226.4
ENSG00000120158	RCL1	0	452.73	626.17
ENSG00000119718	EIF2B2	0	565.9	800.33
ENSG00000172115	CYCS	0	1966.13	2659.57
ENSG00000129116	PALLD	0	115.1	217.8
ENSG00000144136	SLC20A1	0	3149.77	4210.63
ENSG00000144645	OSBPL10	0	600.8	848.3
ENSG00000130066	SAT1	0	3273.97	4486.8
ENSG00000119986	AVPI1	0	262.77	386.53
ENSG00000166900	STX3	0	491.63	723.63
ENSG00000023909	GCLM	0	1542.17	2113.83
ENSG00000111845	PAK1IP1	0	1030.97	1446.9
ENSG00000196935	SRGAP1	0	86.2	152.9
ENSG00000159399	HK2	0	2591.03	3431.47
ENSG00000171793	CTPS1	0	1149.13	1489.43
ENSG00000197498	RPF2	0	1282.9	1754.5
ENSG00000139793	MBNL2	0	1892.63	2740.6
ENSG00000131467	PSME3	0	4471.5	5770.73
ENSG00000130826	DKC1	0	3760.5	4760.17
ENSG00000198042	MAK16	0	890.03	1236.17
ENSG00000074935	TUBE1	0	370.1	520.47
ENSG00000104695	PPP2CB	0	1670.9	2264.17
ENSG00000198604	BAZ1A	0	2327.83	3310.27
ENSG00000140450	ARRDC4	0	188.27	303.67
ENSG00000134684	YARS	0	3382.53	4224.33
ENSG00000253368	TRNP1	0	1744.47	2312.4
ENSG00000112208	BAG2	0	1046.03	1434.37
ENSG00000006652	IFRD1	0	2058	2697.63
ENSG00000067082	KLF6	0	2276.7	2983.83
ENSG00000168386	FILIP1L	0	2106.27	3226.43
ENSG00000141378	PTRH2	0	902.57	1137.87
ENSG00000022840	RNF10	0	2745.93	3323.37
ENSG00000135048	TMEM2	0	4005.77	5375.83
ENSG00000108671	PSMD11	0	2735.03	3329.63
ENSG00000124571	XPO5	0	2793.23	3503.83
ENSG00000113013	HSPA9	0	13596.1	17959.5
ENSG00000198900	TOP1	0	4298.37	5912.37
ENSG00000113742	CPEB4	0	590.8	888.33
ENSG00000164284	GRPEL2	0	890.2	1195.87
ENSG00000111252	SH2B3	0	704.6	929.03
ENSG00000113739	STC2	0	2575.37	3266.47
ENSG00000086061	DNAJA1	0	7561.7	10216.3
ENSG00000144867	SRPRB	0	2129.1	2656.17
ENSG00000159388	BTG2	0	373.4	506.03
ENSG00000001084	GCLC	0	3254.8	4296.9
ENSG00000113070	HBEGF	0	44.23	89.23
ENSG00000224531	SMIM13	0	703.1	933.93
ENSG00000070495	JMJD6	0	594.27	806.47
ENSG00000092820	EZR	0	1414.47	1736.33
ENSG00000198840	ND3	0	9790.83	15132.6
ENSG00000075643	MOCOS	0	822.7	1040.7
ENSG00000159079	C21orf59	0	223.17	332.07
ENSG00000151012	SLC7A11	0	5140.07	6613.2
ENSG00000101146	RAE1	0	1720.23	2106.37
ENSG00000134186	PRPF38B	0	1121.83	1428.8
ENSG00000065911	MTHFD2	0	8095.23	10999.3
ENSG00000113407	TARS	0	4822.43	6435.9
ENSG00000120254	MTHFD1L	0	1724.13	2066.7
ENSG00000164338	UTP15	0	644.3	884.93
ENSG00000197142	ACSL5	0	3250.5	4135.6
ENSG00000037474	NSUN2	0	2056.27	2533
ENSG00000044574	HSPA5	0	24436.8	30441.1
ENSG00000155115	GTF3C6	0	1035.07	1557.5
ENSG00000080608	PUM3	0	932.77	1265.53
ENSG00000183044	ABAT	0	3161.33	3779.17
ENSG00000004455	AK2	0	2035.33	2438.4
ENSG00000153391	INO80C	0	307	424
ENSG00000125735	TNFSF14	0	52.87	96.03
ENSG00000177426	TGIF1	0	680.6	879.53
ENSG00000103591	AAGAB	0	606.03	817.47
ENSG00000156697	UTP14A	0	525.03	690.63
ENSG00000134769	DTNA	0	305.93	420.07
ENSG00000177479	ARIH2	0	1360.9	1646.4
ENSG00000117616	RSRP1	0	256.73	394.77
ENSG00000169826	CSGALNACT2	0	482.43	716.33
ENSG00000104131	EIF3J	0	3384.77	4788.83
ENSG00000153975	ZUFSP	0	427.57	632.43
ENSG00000128645	HOXD1	0	499.93	649.5
ENSG00000164056	SPRY1	0	726.6	939.67
ENSG00000197451	HNRNPAB	0	2147.57	2531.87
ENSG00000141682	PMAIP1	0	54.57	93.17
ENSG00000144597	EAF1	0	775.97	951.87
ENSG00000196449	YRDC	0	484.9	633.7
ENSG00000172965	MIR4435-2HG	0	149.47	216.57
ENSG00000140743	CDR2; LOC101060399	0	2825.1	3568.7
ENSG00000054598	FOXC1	0	49.07	90.83
ENSG00000110172	CHORDC1	0	956.33	1331.17
ENSG00000154447	SH3RF1	0	95.73	156.63
ENSG00000163347	CLDN1	0	3606.3	4940.33
ENSG00000165030	NFIL3	0	3659.27	4646.87
ENSG00000186432	KPNA4	0	2032.27	2591.1
ENSG00000196428	TSC22D2	0	435.3	581.53
ENSG00000121073	SLC35B1	0	1117.4	1380.7
ENSG00000171453	POLR1C	0	466.43	603.93
ENSG00000115541	HSPE1	0	1004.63	1512.27
ENSG00000166197	NOLC1	0	4328.77	5115.77
ENSG00000115902	SLC1A4	0	2439.5	2883.2
ENSG00000164023	SGMS2	0	58.07	111.93
ENSG00000115009	CCL20	0	6659.67	9177.67
ENSG00000135269	TES	0	785.13	982.4
ENSG00000023572	GLRX2	0	266.4	388.8
ENSG00000107937	GTPBP4	0	1900.57	2338.37
ENSG00000130522	JUND	0	1747.43	2268
ENSG00000157693	TMEM268	0	280.17	375.93
ENSG00000160714	UBE2Q1	0	1847.27	2246.2
ENSG00000109519	GRPEL1	0	1348.77	1610.8
ENSG00000131871	SELENOS	0	1043.47	1259.33
ENSG00000085415	SEH1L	0	1678.37	2174.53
ENSG00000146674	IGFBP3	1	953.37	327.33
ENSG00000187210	GCNT1	1	112.23	45.87
ENSG00000124253	PCK1	1	1143.33	637.73
ENSG00000131482	G6PC	1	1796.57	898.4
ENSG00000121858	TNFSF10	1	702.07	419.4
ENSG00000005187	ACSM3	1	1420.93	1035.5
ENSG00000129521	EGLN3	1	520.77	260.27
ENSG00000140092	FBLN5	1	274.33	122.17
ENSG00000186529	CYP4F3	1	586.47	382.67
ENSG00000115425	PECR	1	1867.9	1466.13
ENSG00000134240	HMGCS2	1	307.3	169.83
ENSG00000108576	SLC6A4	1	642.57	459.93
ENSG00000167910	CYP7A1	1	372.6	237
ENSG00000170271	FAXDC2	1	665.03	484.17
ENSG00000118515	SGK1	1	2502.43	1948.9
ENSG00000099953	MMP11	1	167.67	56.63
ENSG00000180432	CYP8B1	1	257.23	168.53
ENSG00000256162	SMLR1	1	5969.37	4724.83
ENSG00000113494	PRLR	1	1207.27	925.63
ENSG00000106261	ZKSCAN1	1	5050.93	3955.8
ENSG00000132437	DDC	1	1351.1	1054.6
ENSG00000171227	TMEM37	1	635.6	468.7
ENSG00000256340	ABCC6P1	1	638.27	485.93
ENSG00000184481	FOXO4	1	250.8	148.73
ENSG00000163683	SMIM14	1	1261.33	979.47
ENSG00000147804	SLC39A4	1	195.27	69.3
ENSG00000170345	FOS	1	129.03	59.07
ENSG00000099622	CIRBP	1	2039.57	1453.13
ENSG00000144891	AGTR1	1	200.83	131.87
ENSG00000139209	SLC38A4	1	887.8	636.4
ENSG00000104419	NDRG1	1	4332.13	3107.97
ENSG00000155792	DEPTOR	1	163.87	100.97
ENSG00000056972	TRAF3IP2	1	231	150.67
ENSG00000142661	MYOM3	1	497.5	302.47
ENSG00000161267	BDH1	1	434.6	256.03
ENSG00000010278	CD9	1	197.97	125.7
ENSG00000016391	CHDH	1	2872.2	2009.57
ENSG00000137204	SLC22A7	1	152.73	70.8
ENSG00000184792	OSBP2	1	306.83	175.3
ENSG00000130988	RGN	1	1208.03	988.6
ENSG00000172296	SPTLC3	1	3803.73	3033.2
ENSG00000155093	PTPRN2	1	640.33	389.97
ENSG00000100593	ISM2	1	170.67	91.47
ENSG00000157087	ATP2B2	1	122.7	74.9
ENSG00000172594	SMPDL3A	1	786.57	604.27
ENSG00000113889	KNG1	1	297.6	191.7
ENSG00000198663	C6orf89	1	1763.17	1489.37
ENSG00000039068	CDH1	1	333.73	232.1
ENSG00000139344	AMDHD1	1	539.03	417.03
ENSG00000169047	IRS1	1	1293	994.8
ENSG00000204876	LOC389602	1	169.3	110.2
ENSG00000138308	PLA2G12B	1	284.9	201.77

## Sheet: GENEE_K27ac_cluste
Chr	Start	End	2 Clusters
chr21	9825362	9827647	0	1659.02	1427.66
chr1	91852663	91853236	0	484.91	461.96
chr11	85194862	85195344	0	206.62	183.27
chr12	20704203	20704676	0	196.5	157.76
chr16	33952985	33953392	0	174.65	158.54
chr16	33962945	33964150	0	242.5	223.57
chr20	26188630	26190235	0	211.17	178.8
chr2	133012400	133013161	0	136.69	128.91
chr5	71146560	71147003	0	151.9	121.09
chr3	75696554	75698604	0	111.08	99.46
chr1	156186188	156186755	0	158.52	126.29
chr2	91760797	91762271	0	111.26	98.7
chr17	33477949	33478415	0	85.65	74.52
chr2	230045382	230045737	0	61.49	53.41
chrY	10025021	10025442	0	72.04	57.75
chr20	62326066	62336197	0	376.98	320.11
chr16	33237522	33238230	0	60.56	54.7
chr20	46286783	46297822	0	461.07	436.65
chr9	79186474	79187044	0	81.27	55.5
chr14	24730155	24735557	0	276.47	256.8
chr12	127650303	127650984	0	88.02	72.18
chr20	60593511	60608233	0	593.04	573.3
chr20	62571525	62574024	0	79.3	71
chr4	70296486	70296936	0	42.74	39.31
chr17	41381858	41382143	0	136.05	117.95
chr11	66617326	66620319	0	67.35	66.21
chr16	87839669	87841156	0	185.65	146.01
chr20	4132810	4140749	0	271	267.36
chr19	24183890	24184330	0	45.59	41.9
chr6	33418341	33420546	0	55.34	54.13
chr17	79022272	79030225	0	227.26	222.02
chr22	50326954	50332310	0	446.16	311.9
chr17	74265915	74273076	0	198.93	189.92
chr16	67483709	67489170	0	176.06	165.7
chr3	75718253	75718866	0	48.63	43.39
chr2	233745502	233752431	0	213.41	196.81
chr6	17281711	17282732	0	90.38	65.53
chr20	25042189	25046430	0	169.49	155.66
chr20	60707558	60712705	0	204.98	189.71
chr2	236454922	236467759	0	336.35	325.31
chr11	119557671	119574139	0	440.54	413
chr20	62574024	62577872	0	140.36	128.1
chr22	43640799	43643606	0	72.37	66.23
chr2	241823810	241826422	0	66.02	61.26
chr14	93472339	93482123	0	252.49	229.64
chrY	10037608	10038069	0	62.24	37.99
chr12	117470483	117479837	0	188.81	182.38
chr20	62397424	62401508	0	131.53	126.58
chr3	50191730	50194227	0	140.74	101.52
chr2	3478848	3488610	0	291.6	277.7
chr20	36018899	36029754	0	985.46	818.9
chr14	24526345	24531780	0	318.92	266.42
chr16	87860512	87872552	0	299.25	276.71
chr20	48954218	48969707	0	618.6	613.22
chr20	17623004	17633456	0	492.39	490.44
chr17	72855346	72864526	0	255.07	240.85
chr16	87352331	87360601	0	199.52	190.63
chr16	14577892	14582472	0	570.8	566.44
chr18	74843104	74845346	0	165.79	133.24
chr16	90112763	90114266	0	105.16	78.8
chr2	74688369	74691386	0	90.85	78.35
chr8	58118295	58118820	0	43.36	42.53
chr22	49102296	49110073	0	142.46	141
chr10	79685014	79687758	0	224.56	167.01
chr6	43644336	43646377	0	56.54	52.95
chr22	50608502	50609759	0	27.06	15.99
chr10	60094676	60095571	0	59.91	48.05
chr8	21946642	21947660	0	101.46	87.36
chr1	894116	897505	0	247.31	201.01
chr16	11726166	11726916	0	92.08	67.15
chr20	46353088	46355926	0	126.75	105.46
chr17	40440110	40440953	0	43.65	36.09
chr1	212780487	212783362	0	168.26	131.28
chr5	96038319	96039458	0	72.89	60.36
chr19	5339298	5341297	0	99.8	66.61
chr1	9217015	9235121	0	465.99	431.4
chr17	77909482	77916893	0	203.12	198.09
chr20	42191945	42196055	0	166.87	160.09
chr5	74907031	74907943	0	73.44	57.54
chrX	153718361	153719618	0	52.26	38.77
chr5	133473306	133484133	0	245.48	243.15
chr19	49258060	49261560	0	295.9	230.31
chr2	8715896	8719325	0	84.07	83.89
chr12	132627884	132629839	0	98.65	79.35
chr15	76135173	76137340	0	161.14	121.02
chr10	30023662	30025851	0	127.71	89.73
chr3	42054540	42056706	0	148.68	127.22
chr20	61059779	61065580	0	242.12	228.52
chr4	123894986	123900425	0	365.37	353.79
chr2	133025638	133026091	0	155.72	120.54
chr14	65438329	65439758	0	85.35	73.48
chr17	17462891	17472580	0	210.22	178.27
chr17	37794832	37801479	0	191.79	190.15
chr14	24904779	24905726	0	59.18	54.19
chr15	29561439	29562037	0	33.54	28.18
chr16	11761111	11773375	0	501.51	445.9
chr2	121291056	121295696	0	143.74	139.85
chr7	97501029	97502250	0	94.47	84.95
chr20	61439317	61442317	0	114.3	103.88
chr17	60554984	60557491	0	135.81	101.74
chr16	88523622	88536385	0	362.67	304.21
chr1	61515713	61517003	0	111.74	86.68
chr6	139012714	139014932	0	200.31	140.5
chr6	149379573	149384242	0	253.89	247.75
chr9	44877764	44878212	0	40.35	37.71
chr2	20399007	20404130	0	126.72	116.37
chr20	13201081	13202892	0	94.55	76.35
chr18	29077339	29079579	0	170.89	142.28
chr20	42296680	42298867	0	71.5	69.77
chr3	51427796	51430212	0	113.93	86.06
chr17	4641862	4644082	0	137.91	118.28
chr14	100603675	100607142	0	90.23	85.77
chr16	30999392	31006332	0	271.19	244.58
chr3	11759729	11762460	0	162.03	120.71
chr22	41697015	41699212	0	241.7	196.07
chr6	163148044	163148877	0	44.44	38.08
chr5	442438	444327	0	135.16	101.45
chr17	28618143	28619590	0	101.05	79.22
chr1	23894359	23895748	0	90.29	77.57
chr20	56098903	56104595	0	190.1	182.1
chr1	148556031	148556854	0	46.58	31.86
chr17	40912537	40914101	0	122.04	103.98
chr12	51610919	51613114	0	149.71	114.3
chr2	71927039	71932894	0	185.33	169.17
chr8	131027729	131029578	0	84.83	53.29
chr2	170683859	170684917	0	122.36	85.27
chr2	85979675	85993587	0	444.7	430.58
chr5	132111722	132113666	0	214.62	156.67
chr17	1674982	1680579	0	89.06	88.86
chr20	62697427	62701793	0	188.58	155.05
chr16	50655385	50660972	0	178.84	148.13
chr6	31727679	31731498	0	119.71	110.08
chr18	8958804	8963061	0	220.28	200.03
chr3	127391024	127392936	0	113.31	76.17
chr14	24753121	24755518	0	120.62	119.63
chr14	25349011	25351049	0	114.08	100.01
chr2	197035264	197036141	0	53.86	40.87
chr16	50342214	50350006	0	285.82	268.16
chr11	533923	538264	0	216.09	158.21
chr17	76996876	77002937	0	181.34	180.35
chr20	35982269	35988209	0	275.32	248.41
chr7	5085029	5086379	0	139.6	97.93
chr20	2635954	2637062	0	47.43	40.58
chr17	66286492	66289333	0	347.37	223.33
chr11	93257614	93261747	0	92.81	85.83
chr19	17830220	17831303	0	77.14	53.18
chr6	109761278	109762923	0	118.17	97.01
chr19	17666032	17667300	0	115.1	91.63
chr2	173939960	173942078	0	172.39	129.04
chr6	3156873	3158572	0	193.34	149.32
chr4	186455798	186457063	0	38.53	30.58
chr10	81139259	81141958	0	208.58	149.06
chr19	29702648	29704028	0	82.4	76.16
chr19	39326294	39332145	0	181.14	157.93
chr20	61460872	61464674	0	129.15	120.08
chr3	42698339	42709026	0	183.99	176.88
chr3	156391599	156393749	0	159.56	128.31
chr3	126373243	126373922	0	47.24	44.99
chr1	8876810	8878749	0	210.05	183.28
chr8	130950954	130952747	0	140.54	126.72
chr3	48599771	48609196	0	256.07	225.25
chr17	17398737	17400583	0	99.04	81.65
chr20	35204975	35208555	0	126.52	119.95
chr6	35450972	35458191	0	178.72	160.38
chr11	61676437	61684189	0	167.06	136.55
chr20	62172499	62173887	0	43.55	39.22
chr12	133065792	133068438	0	90.99	67.26
chr16	15068347	15070015	0	90.5	79.88
chr1	47644697	47645788	0	57.53	51.28
chr5	141228843	141230403	0	86.8	76.27
chr20	62660670	62663254	0	96.18	72.01
chr17	59437734	59446832	0	1194.73	1085.45
chr16	18995230	18995695	0	50.09	40.1
chr20	35936335	35940408	0	168.88	159.75
chr2	24713534	24715471	0	96.27	76.47
chr1	1566945	1568021	0	34.77	17.18
chr16	81594803	81604297	0	325.78	277.47
chr16	57659457	57667835	0	223.09	208.59
chr4	80993055	80994471	0	71.93	52.06
chr10	179952	182514	0	242.85	158.7
chr19	13972403	13973300	0	75	58.15
chr11	1706185	1708361	0	182.61	141.54
chr2	43348239	43356722	0	291.43	258.85
chr1	52606897	52608941	0	166.28	150.55
chr20	31330199	31332278	0	264.84	205.04
chr14	75892887	75895868	0	169.47	122.12
chr9	116854025	116857366	0	77.79	70.29
chr15	34330231	34331726	0	121.32	87.51
chr20	62418964	62424769	0	291.38	269.05
chr16	89159880	89161197	0	85.78	57.94
chr15	31559188	31571148	0	219.31	202.24
chr15	49447088	49448772	0	128.23	105.04
chr17	77782536	77787914	0	240.62	200.04
chr1	116709032	116725540	0	603.54	560
chr2	46523683	46527854	0	595.25	462.55
chr20	62184339	62192238	0	259.19	213.65
chr11	118926437	118929200	0	219.54	175.51
chr10	23727361	23729931	0	118.39	69.87
chr5	77942665	77945943	0	315.69	232.94
chr22	39569593	39574105	0	235.12	191.03
chr17	7342661	7344412	0	140.61	124.65
chr17	73752241	73755903	0	112.79	105.47
chr17	41400622	41402179	0	597.31	536.97
chr2	236493135	236495436	0	90.94	75.44
chr22	24819624	24821969	0	132.18	105.66
chr12	114211643	114217811	0	100.99	100.94
chr1	36862741	36863602	0	91.32	64.24
chr3	23847009	23848857	0	217.25	148.53
chr16	1831479	1833654	0	131.68	120.06
chr13	113581933	113586510	0	166.29	150.25
chr16	25060082	25060510	0	27.29	20.56
chr16	67561967	67564793	0	242.38	166.83
chr3	46970861	46978969	0	211.94	203.59
chr20	32256206	32257248	0	44.66	36.89
chr2	129034322	129047168	0	438.88	387.28
chr17	65372793	65375419	0	209.97	159.21
chr7	128827715	128829491	0	232.23	160.38
chrX	23685620	23686265	0	49.99	40.65
chr19	11372152	11374229	0	114.4	84.33
chr6	143264905	143269182	0	641.68	512.59
chr2	24582552	24583974	0	249.38	169
chr2	47534470	47543386	0	957.79	837.02
chr17	74447484	74449298	0	190.56	139.42
chr17	38249654	38253132	0	104.09	102.87
chr4	141347747	141349307	0	128.79	105.45
chr5	95066401	95068209	0	157.96	143.02
chr5	176880831	176883469	0	229.64	191.53
chr1	43396232	43417866	0	609.96	580.7
chr21	38378595	38379690	0	27.86	16.78
chr19	16940235	16940895	0	72.66	49.39
chr20	61288998	61291031	0	85.89	80.59
chr20	36755566	36759223	0	126.61	126.57
chr12	88429245	88429999	0	48.75	39.67
chr15	98503904	98505101	0	54.41	40.36
chr12	106640511	106642842	0	244.5	144.07
chr13	113551671	113555925	0	86.47	79.79
chr2	24148663	24150787	0	344.64	268.7
chr17	36570967	36572378	0	311.91	230.25
chr7	6654410	6656279	0	120.77	102.06
chr19	34744916	34746440	0	139.61	91.2
chr5	102090242	102091902	0	97.07	82.06
chr13	33701840	33705473	0	92.17	90.78
chr2	218773520	218781889	0	237.98	232.95
chr2	119976600	119979719	0	65.06	63.87
chr22	22862176	22863549	0	84.46	61.76
chr1	226308982	226311054	0	192.08	115.7
chr13	37492871	37495171	0	184.61	142.42
chr9	135995337	135996504	0	65.13	38.84
chr14	55738049	55739136	0	102.01	84.58
chr1	20124704	20127024	0	173.37	144.83
chr1	65531656	65534314	0	160.56	123.82
chr5	1633676	1634630	0	56.1	47.98
chr5	131562533	131564206	0	134.56	105.23
chr9	114423364	114424950	0	86.4	61.6
chr16	230473	231478	0	84.58	65.55
chr2	20653181	20659093	0	121.83	118.44
chr14	24566411	24568873	0	117.95	108.49
chr1	94145821	94148021	0	156.96	126.99
chrX	54521139	54522986	0	54.01	38.47
chrX	13707240	13708007	0	48.47	30.77
chr22	43252215	43253268	0	95.94	80.97
chr2	239229283	239230261	0	54.35	49.19
chr10	133810073	133813135	0	302.58	266.38
chr15	63334161	63336247	0	132.39	103.83
chr17	76920017	76922427	0	202.62	151.91
chr6	158243729	158245754	0	233.74	160.46
chr15	80986974	80988883	0	77.71	62.08
chr18	13216695	13219003	0	174.17	112.29
chr7	64973993	64975175	0	102.7	72.35
chr12	57485369	57495387	0	243.64	233.15
chr2	43324954	43326964	0	88.9	86.88
chr4	147096845	147098207	0	79.14	64.55
chr19	13975149	13977439	0	73.04	53.98
chr17	55941291	55950424	0	286.85	264.54
chr18	59991805	59994242	0	89.09	70.84
chr15	75316732	75323342	0	145.36	136.35
chr1	39546262	39548154	0	50.45	38.59
chr11	73090004	73100187	0	265.49	223.05
chr1	19969901	19972280	0	98.81	73.89
chr14	21555323	21558572	0	97.01	92.27
chr11	68137397	68145501	0	270.77	242.02
chr11	102961691	102963255	0	142.72	120.97
chr1	47133095	47134433	0	76.78	63.39
chr4	7941833	7944131	0	47.06	47.02
chr20	61531046	61535206	0	167.12	159.62
chrX	49125159	49127500	0	141.11	103.83
chr10	13569350	13572243	0	138.34	123.74
chr17	47337533	47338061	0	27.95	19.68
chr12	46660899	46663711	0	356.94	253.92
chr13	24734113	24736667	0	185.76	147.42
chr3	48540262	48542736	0	106.78	81.55
chr7	1001530	1002986	0	31.4	27.58
chrX	129194057	129195218	0	24.7	18.91
chr1	110752122	110754325	0	61.89	51.66
chr14	24571883	24573009	0	75.85	60.13
chr3	182510670	182512414	0	92.22	60.27
chr17	43971306	43972440	0	67.46	58.76
chr15	75870059	75872454	0	266.57	231.49
chr17	74677058	74683888	0	161.83	137.65
chr17	29034904	29039982	0	113.06	106.02
chr3	50642397	50648457	0	121.17	101.56
chr10	105564421	105574748	0	263.98	257.25
chr12	32259276	32260489	0	66.36	55.85
chr3	3167910	3169642	0	147.53	128.94
chr20	3209576	3212002	0	86.67	71.71
chr17	11924144	11925190	0	91.62	58.55
chr1	95582449	95583961	0	144.06	122.93
chr1	229692351	229694964	0	140.89	109.14
chr16	585846	592318	0	130.68	117.48
chr14	23370298	23373406	0	197.38	193.02
chr7	157129121	157131494	0	131.68	125.36
chr6	105388155	105389842	0	94.74	68.85
chr9	131936089	131941212	0	489.23	374.56
chr7	5229318	5230641	0	106.19	88.56
chr7	158620684	158623378	0	288.61	202.02
chr9	97672194	97675807	0	84.19	76.14
chr17	40427021	40429713	0	405.25	303.19
chr1	45249349	45250877	0	177.5	139.3
chr17	79073146	79079765	0	187.84	159.66
chr4	128981300	128984097	0	260.07	210.81
chr19	2819433	2820633	0	92.64	67.24
chr6	149352546	149358433	0	661.24	597.16
chr4	166299731	166301529	0	171.65	145.8
chr9	131450339	131452819	0	244.62	177.48
chr4	129521112	129522748	0	92.29	73.95
chr5	179158859	179161613	0	178.52	144.55
chr1	16009716	16011678	0	193.06	128.72
chr5	56246384	56248548	0	168.11	113.98
chr17	77884805	77897887	0	395.46	385.52
chr10	80883050	80898036	0	460.61	422.71
chr22	50982654	50986891	0	101.21	90.51
chr1	150121571	150123308	0	107.57	57.29
chr16	776414	778198	0	98.62	73.55
chr16	4726871	4735997	0	211.53	187.26
chrX	12808915	12810678	0	57.26	55.3
chr2	120980662	120981780	0	80.86	66.39
chr12	58025243	58026961	0	88.68	61.65
chr11	60691234	60692624	0	96.49	65.64
chr6	167697292	167728215	0	2442.79	2139.86
chr14	23537412	23538508	0	50.43	49.4
chr1	214723952	214726083	0	169.74	139.83
chr2	121690583	121695831	0	217.74	192.52
chr12	121340873	121342604	0	143.6	82.64
chr2	101033219	101034304	0	102.24	82.03
chr7	141400895	141402310	0	62.93	43.39
chr11	65666037	65667902	0	209.42	155.01
chr13	114143596	114146514	0	293.32	199.59
chr16	15701403	15701974	0	89.44	72.5
chr2	242676004	242684112	0	241.71	200.99
chr6	31918711	31921010	0	92.31	92.08
chr10	80902239	80912989	0	267.73	238.83
chr10	121301770	121303224	0	45.46	25.47
chr10	69643773	69646013	0	136.25	110.27
chr19	35452363	35455351	0	245.68	205.48
chr2	196521255	196523546	0	296.97	228.08
chr7	101457638	101462749	0	283.9	195.77
chr16	27324490	27327098	0	286.85	204.56
chr1	47902148	47904046	0	144.98	111.08
chr17	41392584	41393390	0	94.68	71.42
chr12	68041532	68044560	0	217.7	149.46
chr6	138482248	138483970	0	70.19	63.47
chr7	149155997	149158667	0	164.71	113.74
chr10	22291295	22292619	0	66.47	52.56
chr10	80868895	80878963	0	356.71	311.8
chr15	41220089	41230963	0	311.48	257.48
chr19	8675566	8676310	0	20.79	18.2
chr7	91569445	91571049	0	179.86	158.69
chr10	134209300	134211605	0	171.38	118.46
chr10	74451477	74453216	0	107.72	92.05
chr11	120894850	120895988	0	108.75	76.82
chr17	30333897	30335193	0	91.84	77.27
chr20	25202818	25208569	0	322.28	321.65
chr6	3886113	3896468	0	300.86	298.07
chr6	43966794	43974499	0	264.52	263.31
chr20	57587864	57594468	0	427.1	402.39
chr11	75206905	75224548	0	658.53	618.5
chr16	57563203	57567275	0	115.44	102.37
chr7	47674571	47676444	0	158.86	139.03
chr4	125632633	125634694	0	199.48	157.31
chr11	73053439	73059136	0	163.64	156.61
chr1	41220038	41227022	0	463.58	453.24
chr10	22609057	22611368	0	142.78	103.91
chr1	157107022	157109212	0	193.46	169.04
chr3	128205545	128209539	0	390.74	298.47
chr19	58457864	58459260	0	71.89	70.36
chr2	74713468	74720999	0	508.49	463.96
chr7	7606467	7607392	0	75.66	50.55
chr18	46500673	46503635	0	102.41	72.97
chr2	20844824	20848627	0	113.67	106.46
chr1	117908814	117911304	0	188.48	129.02
chr14	93213956	93215378	0	75.45	60.17
chr19	13212386	13214434	0	113.91	98.15
chr20	35976569	35981225	0	205.66	201.91
chr6	114662052	114665183	0	287.38	216.81
chr7	17337758	17339939	0	197.87	152.66
chr8	145113853	145116346	0	255.62	185.32
chr1	226297238	226298956	0	90.4	79.27
chr8	124252827	124253618	0	72.37	52.64
chr16	30577185	30582108	0	127.87	114.56
chr14	50863170	50864774	0	143.89	116.08
chr1	2157852	2159160	0	175.43	114.59
chr16	67695520	67697224	0	46.48	38.79
chr7	592182	594163	0	137	98.49
chr10	49514726	49515678	0	83.94	59.99
chr8	42248990	42250316	0	124.88	106.41
chr16	85592995	85600179	0	228.98	214.85
chr22	33452985	33454868	0	127.3	95.64
chrX	153664781	153667252	0	72.76	52.26
chr16	19123977	19126276	0	383.04	266.09
chr16	85650168	85660936	0	327	318.35
chr7	102104675	102106257	0	127.29	95.72
chr15	58622125	58623321	0	34.68	27.98
chr1	100731134	100732823	0	181.35	152.34
chr6	13296218	13298016	0	51.09	45.69
chr17	45176980	45177661	0	93.83	72.37
chr8	103422436	103425659	0	358.47	278.61
chrX	55032837	55034897	0	48.78	39.58
chr20	3024083	3025201	0	49.32	40.97
chr22	39267175	39269125	0	106.39	78.1
chr16	71879269	71881077	0	195.15	171.17
chr1	29449727	29452615	0	216.14	149.22
chr3	195162234	195164737	0	147.09	124.14
chr9	117267014	117267862	0	43.46	36.79
chr3	141594560	141596955	0	136.64	113.44
chr2	201373902	201375358	0	177.65	134.2
chr11	70483260	70492693	0	289.7	270.28
chr22	51064945	51067289	0	170.72	118.65
chr19	5841171	5841913	0	36.37	20.27
chr21	17101781	17103886	0	114.27	73.27
chr4	10108436	10116395	0	171.1	164.85
chrX	46404335	46405897	0	98.33	87.86
chr12	27396813	27398283	0	74.82	66.86
chr19	5885761	5887483	0	40.85	40.3
chr15	52820488	52821995	0	40.97	35.09
chr17	43567338	43569080	0	28.24	19.69
chr22	50607891	50608502	0	31.31	15.28
chr10	38382786	38384515	0	145.37	120.71
chr1	36273272	36274936	0	108.31	76.7
chr17	75439144	75445455	0	163.89	149.94
chr14	23310466	23311676	0	71.68	64.19
chr1	92545629	92546494	0	59.75	41.88
chr9	132175055	132177968	0	278.89	233.8
chr6	168676555	168688353	0	368.78	324.93
chr1	2038469	2043774	0	112.28	100.89
chr11	126152045	126153781	0	242.7	179.38
chr12	32551595	32553618	0	60.72	37.47
chr13	21276768	21278195	0	81.57	65.96
chr1	3086800	3088329	0	96.11	87.84
chr15	63301531	63304617	0	145.64	145.06
chr1	225839383	225841776	0	228.08	184.11
chr16	71841820	71843781	0	244.37	212.1
chr17	80173347	80178231	0	570.64	412.06
chr2	42386262	42386869	0	19.21	17.38
chr14	68758675	68764164	0	206.48	194.92
chr20	60953731	60957902	0	136.78	122.74
chr11	64124921	64127444	0	190.86	146.08
chr19	39182504	39205371	0	1263.93	1053.45
chr20	62485262	62487509	0	294.43	216.59
chr12	105500972	105502483	0	114.84	94.18
chr12	122905062	122908390	0	375.23	283.24
chr19	49863538	49866614	0	253.42	205.8
chr16	1029392	1032743	0	64.55	43.18
chr12	27932396	27934267	0	189.48	125.37
chr2	26981179	26981629	0	37.55	30
chr11	75490124	75499237	0	831.26	679.17
chr2	10509818	10513967	0	104.07	94.17
chr1	761063	763161	0	29.53	26.87
chr10	96161972	96163907	0	160.29	126.96
chr15	41210616	41211480	0	51.37	35.38
chr16	81521039	81529480	0	215.08	207.26
chr22	34315625	34318427	0	120.42	89.65
chr17	30771133	30772606	0	161.23	110.12
chr19	3697913	3701140	0	146.94	104.65
chr2	64680390	64682758	0	270.41	206.72
chr20	57289599	57293226	0	135.46	112.95
chr7	95024886	95027295	0	188.72	149.61
chr17	38509637	38513250	0	91.77	91.13
chr2	27341087	27342036	0	77	58.18
chr7	99646963	99648341	0	106.97	79.63
chr17	3806852	3808101	0	69.28	41.59
chr8	120220630	120222811	0	174.53	138.69
chr17	78008660	78011060	0	260.13	197.24
chr17	62205845	62210082	0	206.95	186.09
chr2	235899151	235919160	0	1884.64	1606.41
chr11	78127208	78129769	0	213.35	165.46
chr14	24726516	24728519	0	81.22	69.5
chr15	74657279	74659039	0	56.28	53.29
chr17	40203986	40205382	0	52.75	44.77
chrX	48366440	48368050	0	50.09	39.79
chr10	46167365	46169130	0	113.56	81.15
chr22	38058695	38062305	0	98.03	86.25
chr4	146402353	146404550	0	207.92	159.39
chr19	1277141	1283127	0	113.88	112.68
chr1	227921669	227923962	0	235.89	150.57
chr20	10015731	10016175	0	42.94	32.9
chr22	24114603	24118860	0	284.25	244.7
chr2	20367206	20374058	0	260.29	239.33
chr7	156684667	156686598	0	192.44	151.83
chr4	56914866	56916123	0	68.95	49.26
chr6	42109273	42110750	0	178.8	124.81
chr2	240215284	240220130	0	226.08	199.3
chr10	100205920	100207086	0	120.51	86.41
chr11	76777338	76777785	0	28.12	24.68
chr11	110166412	110168808	0	174.7	155.97
chr2	219127453	219132150	0	223.68	202.86
chr11	1590912	1596016	0	149.14	123.23
chr20	3088775	3093359	0	149.85	125.74
chr13	100631778	100636141	0	126.71	97.45
chr2	202506651	202508473	0	174.48	152.65
chr6	32805414	32806650	0	129.96	88.53
chr16	2065629	2066179	0	42.46	27.36
chr2	191208023	191209725	0	201.99	126.2
chr1	212605876	212606939	0	57.53	56.57
chr17	73605687	73615341	0	305.11	242.08
chr2	239179276	239183667	0	119	108.87
chr16	15743535	15745077	0	265.66	208.82
chr22	20103229	20106577	0	296.22	243.33
chr1	10753003	10755595	0	64.09	49.68
chr17	37909785	37911565	0	212.44	139.39
chr1	38259068	38261117	0	193.5	118.72
chr7	148580163	148582674	0	261.65	190.74
chr21	44895912	44902666	0	639.87	483.06
chr17	79944472	79984194	0	7035.48	5253.41
chr7	149320911	149322478	0	135.84	94.1
chr7	64940056	64941983	0	134.69	128.83
chr8	131453638	131456965	0	207.6	175.13
chr12	96792429	96795653	0	289.28	233.77
chr7	30026901	30030021	0	316.01	240.93
chr5	141488036	141489551	0	76.46	60.36
chr7	128045066	128045987	0	76.2	48.65
chr8	30669041	30670873	0	166.2	130.92
chr3	39148112	39149467	0	129.11	84.22
chr11	66494465	66496377	0	41.48	39.5
chr14	71787018	71789067	0	245.51	172.7
chr8	144980994	144989963	0	155.15	154.4
chr11	61451295	61470435	0	436.76	402.12
chr17	72763039	72770223	0	322.37	294.36
chr7	129250611	129252858	0	267.46	190.59
chr8	68254946	68257072	0	194.89	153.84
chr14	35837379	35839558	0	125.07	101.04
chr15	75639249	75641270	0	217.45	145.08
chr1	154390982	154392698	0	260.51	206.66
chr17	79061515	79066083	0	132.4	106.67
chr6	17986801	17989164	0	298.28	199.09
chr16	75680550	75683338	0	340.78	265.29
chr9	107826183	107828668	0	104.51	93.19
chr10	98479586	98480730	0	78.75	56.26
chr17	57541946	57548255	0	434.35	419.18
chr10	118499840	118502817	0	137.26	121.76
chr18	67955485	67960248	0	444.17	310.5
chr13	101325806	101327929	0	119.03	102.48
chr14	51134085	51135657	0	102.58	92.4
chr11	67235137	67237175	0	155.48	110.24
chr6	41532432	41540807	0	432.77	407.19
chr19	15375211	15390330	0	350.82	330.76
chr19	35520545	35522107	0	76.32	52.55
chr9	37950572	37959540	0	211.59	203.58
chr14	24835353	24838913	0	247.31	205.87
chr11	1356799	1357841	0	63.06	51.96
chr17	79133616	79137390	0	100.62	87.79
chr2	106360533	106363018	0	151.92	120.03
chr4	7940622	7941833	0	65.53	41.78
chr12	1702422	1704717	0	104.04	67.56
chr7	1570246	1574145	0	285.13	221
chr11	35683281	35685464	0	208.23	155.31
chr6	692292	693767	0	139.41	102.04
chr14	95784649	95787775	0	180.76	125.2
chr20	56138105	56139730	0	55.47	54.98
chr1	85665956	85667932	0	208.17	142.84
chr5	65017108	65019067	0	152.74	111.95
chr16	2961912	2963004	0	78.29	73.9
chr2	3642725	3650242	0	197.81	183.84
chr3	148709250	148710328	0	75.45	52.55
chr12	52430316	52431792	0	75.77	46.05
chr1	901382	903693	0	140.81	82.15
chr4	15002858	15007023	0	373.11	272.88
chr12	2904187	2905827	0	113.31	60.34
chr15	91072225	91074309	0	127.19	97.31
chr9	130549249	130551667	0	43.08	42.69
chr9	139971233	139973348	0	157.69	117.18
chr8	16884097	16885710	0	164.86	112.92
chr22	21310430	21312808	0	382.37	274.28
chrX	153602086	153603996	0	72.27	43.95
chr20	50383422	50385501	0	298.31	232.62
chr16	1524295	1525880	0	130.66	108.15
chr3	194206202	194209168	0	230.59	146.3
chr1	20208838	20209952	0	102.86	85.56
chr9	112259912	112261848	0	84.83	60.07
chr2	3326348	3332085	0	227.74	205.26
chr17	80169945	80171921	0	224.72	139.99
chr19	13952262	13954953	0	196.11	136.17
chrX	154841984	154842695	0	56.03	30.68
chr1	1446553	1447466	0	104.15	72.12
chr17	17003902	17012114	0	189.95	165.16
chr17	79454577	79456482	0	131.59	105.67
chr21	18983452	18985802	0	184.97	159.34
chr11	32112254	32113665	0	74.83	62.48
chr15	65132954	65134753	0	148.65	115.56
chr19	19430645	19432612	0	228.13	208.47
chr15	65425003	65426737	0	103.65	98.2
chr19	40755846	40762567	0	312.13	285.91
chr12	133262758	133266600	0	188.2	130.6
chr1	47646871	47649445	0	95.17	71.15
chr2	241510762	241520527	0	438.64	402.93
chr2	120981780	120985678	0	108.87	103.16
chr1	231003242	231005386	0	183.68	135.88
chr17	76373682	76375458	0	147.98	124.68
chr15	81292472	81294375	0	200.72	138.01
chr1	148927976	148932186	0	184.98	148.58
chr1	14075136	14076634	0	81.59	59.84
chr13	101240536	101241407	0	39.38	30.66
chr14	64193597	64195202	0	87.11	72.59
chr19	10490595	10492021	0	136.44	105.16
chr2	62438745	62444803	0	168.79	163.15
chr17	15902025	15903923	0	178.28	132.73
chr5	177658125	177660386	0	267.58	208.69
chr9	112080679	112084647	0	178.52	143.03
chr5	102594185	102595879	0	87.91	64.57
chr14	51296622	51298616	0	88.08	68.66
chr7	35733653	35735710	0	213.72	173.7
chr5	53813507	53815151	0	64.59	47.89
chr19	1354314	1356064	0	153.74	110.13
chrX	18692559	18694409	0	67.29	53.74
chr16	74401433	74402039	0	32.11	27.11
chr15	102191883	102193373	0	167.71	129.77
chr11	111600226	111610370	0	273.96	258.55
chr19	13858796	13859678	0	63.86	59.77
chr11	66885811	66888948	0	230.83	197.1
chr2	29116909	29118771	0	318.91	232.28
chr2	191044623	191046322	0	144.71	112.5
chr6	43092922	43097382	0	144.05	126.56
chr19	493230	495717	0	91.59	82.33
chr17	30263504	30264660	0	89.73	53.45
chr6	11537072	11539022	0	170.6	109.01
chr9	86152391	86154279	0	105.59	72.23
chr12	42537519	42539281	0	104.78	102.27
chr12	65563306	65564595	0	113.52	82.99
chr19	18714360	18724538	0	755.86	619.14
chr14	105281786	105283266	0	177.74	126.37
chr11	70048992	70052059	0	224.67	186.59
chr1	1014607	1016007	0	69.8	39.84
chr22	43297054	43306398	0	200.47	177.54
chr3	13260072	13263098	0	83.75	73.58
chr6	31762135	31764553	0	360.62	288
chr6	31887696	31893949	0	173.88	169.79
chr7	73061919	73062876	0	48.06	28.35
chr14	105779742	105782179	0	120.48	103.1
chr1	227504404	227507012	0	179.81	131.94
chr3	8715374	8721065	0	51.76	41.25
chr6	34191718	34192486	0	83.16	50.36
chr19	1468355	1471614	0	99.97	75.95
chr10	116581509	116582793	0	149.58	98.56
chr1	228870632	228873795	0	261.64	219.9
chr3	128444949	128446345	0	139.84	93.43
chr14	75229387	75231252	0	144.5	95.3
chr17	18280533	18281751	0	28.23	22.19
chr7	35075963	35077979	0	103.29	94.55
chr7	148637706	148638666	0	73.98	57.63
chr4	26858733	26863635	0	239.19	213.59
chr19	4574889	4579183	0	132.09	115.55
chr12	72148098	72149831	0	131.76	95.96
chr4	24913846	24914992	0	22.39	14.18
chr6	170892662	170894403	0	151.21	106.3
chr17	1530296	1533328	0	285.16	169.94
chr19	41168859	41169605	0	30.61	21.69
chr9	114658428	114659960	0	140.61	112.98
chr10	82213006	82216321	0	355.45	260.79
chr3	196670835	196678894	0	199.83	188.32
chrX	153656225	153657713	0	85.47	69.97
chr20	4128832	4130651	0	247.44	166.68
chr19	7292734	7295528	0	262.07	195.8
chr10	105473154	105477636	0	300.24	271.62
chr20	21007829	21010997	0	165.17	157.71
chr3	49724917	49727598	0	186.87	157.83
chr10	11865149	11867615	0	145.41	141.65
chr11	108367943	108370303	0	152.56	116.26
chr1	39570236	39573560	0	274.28	223.05
chr17	11900026	11901252	0	127.26	92.34
chr17	36507070	36509136	0	246.05	195.81
chr19	2587096	2589061	0	128.42	110.81
chrX	57021321	57022592	0	81.93	65.17
chr9	90112069	90114733	0	300.38	231.68
chr14	95947006	95953343	0	137.06	121.47
chr4	53524712	53526496	0	188.86	146.53
chr7	128508624	128510522	0	62.42	47.76
chr16	3929293	3931648	0	182.86	112.71
chr3	129329046	129331633	0	119.91	82.19
chr3	8721065	8724526	0	215.03	184.46
chr9	73033194	73036416	0	481.22	379.47
chr1	174127758	174129872	0	143.07	112.72
chr6	109803817	109804863	0	53.33	29.55
chr15	90455530	90456921	0	152.19	107.33
chr14	75389224	75389946	0	37.35	31.38
chr19	19248121	19249357	0	131.51	95.24
chr10	91173928	91175387	0	92.91	75.74
chr2	131555277	131555671	0	29.91	23.97
chr14	54976555	54977520	0	76.76	69.85
chr16	67678217	67679923	0	53.84	44.49
chr17	1171204	1171997	0	64.72	40.26
chr21	45354903	45364452	0	313.36	264.24
chr3	184053429	184054957	0	133.83	115.77
chr4	89079491	89080524	0	100.71	62.64
chr5	92956495	92957622	0	59.72	45.24
chr11	20408494	20409813	0	199.85	160.55
chr22	20789994	20793126	0	177.85	128.91
chrX	19531357	19534143	0	46.39	26.08
chr12	12509628	12511412	0	146.39	133.38
chr16	74734015	74735122	0	160.06	132.67
chr2	43374272	43377786	0	111.27	92.8
chr7	152456419	152458304	0	113.34	87.34
chr9	131464621	131466414	0	218.22	139.1
chr20	4741482	4742254	0	79.37	50.45
chr19	10341084	10342370	0	63.73	47.66
chr11	67033601	67035845	0	243.4	151.52
chr17	56030924	56033826	0	184.93	143.91
chr2	54899677	54903334	0	141.28	129.82
chr8	104383378	104384976	0	118.85	91.14
chr17	77773837	77775443	0	73.96	58.67
chr17	74537147	74538952	0	53.06	51.11
chr18	61637175	61637701	0	40.95	30.49
chr20	44034282	44036754	0	269.83	178.16
chr8	131369614	131371455	0	83.24	62.65
chr3	192635057	192636090	0	47.47	32.8
chr1	51701379	51704066	0	208.07	165.82
chr16	1659339	1665659	0	350.24	317.81
chr16	55794240	55795121	0	63.75	51.45
chr3	13322210	13325106	0	231.2	161.56
chr8	146277238	146278725	0	126.93	111.3
chr16	4986030	4987970	0	159.25	102.76
chr10	99257285	99259797	0	228.85	186.48
chr1	197743671	197745303	0	122.28	90.64
chr19	48017562	48019152	0	102.52	83.54
chr6	146055569	146057291	0	262.26	214.82
chr2	112676096	112682253	0	505.89	447.65
chr1	228673997	228678725	0	359.4	253.97
chr7	148843184	148845945	0	218.47	174.12
chr19	46295344	46296056	0	78.78	44.18
chr20	35463809	35465225	0	49.35	48.18
chr9	86321016	86324194	0	340.62	310.42
chr19	15217671	15219515	0	176.8	120.41
chr5	175842734	175844140	0	68.79	49.04
chr10	29010220	29011692	0	81.3	72.26
chr8	134489899	134493964	0	96.78	89.67
chr9	140021680	140025014	0	309.55	253.6
chr20	30175217	30176487	0	190.1	124.06
chr8	90913895	90915607	0	152.47	138.76
chr3	130612000	130613991	0	191.22	150.84
chr7	77426933	77429768	0	178.75	154.16
chr19	19280676	19283732	0	205.23	174.3
chr17	15847934	15850893	0	172.03	111.71
chr3	32021728	32023532	0	191.68	142.84
chr19	48221807	48223588	0	104.25	69.33
chr6	159059495	159061978	0	57.89	57.77
chr7	148892296	148894290	0	204.35	164.88
chr1	33501007	33502874	0	133.26	100.64
chr6	158488801	158493518	0	190.25	170.32
chr9	139331950	139334365	0	131.74	98.85
chr7	43797603	43798979	0	164.27	128.43
chr2	43168588	43190428	0	1548.31	1467.93
chr15	40225801	40227200	0	101.1	70.15
chr19	55720266	55721649	0	151.93	118.68
chr1	221914074	221917195	0	177.07	146.72
chr17	19140676	19141892	0	147.24	114.94
chr3	137833188	137834911	0	122.71	103.43
chr16	50279129	50281084	0	159.14	113.29
chr16	89468927	89482320	0	373.26	365.34
chr2	42719247	42722522	0	333.63	254.5
chr5	1136270	1142169	0	251.97	203.97
chr5	34655646	34657412	0	105.72	86.67
chr3	122788124	122792402	0	84.13	79.17
chr17	43481644	43491181	0	465.06	422.17
chr17	59453772	59458870	0	343.14	293.52
chrX	153191874	153193725	0	226.65	187.97
chr12	52474261	52476856	0	136.17	130.26
chr1	17864782	17867903	0	114.33	104.19
chr2	240495555	240501843	0	215.67	212.92
chr19	10812056	10813066	0	93.89	65.83
chr19	12888598	12890337	0	116.87	111.55
chr18	48404923	48406307	0	112.62	62.32
chr16	15149103	15149909	0	162.84	98.49
chr2	190526094	190527454	0	156.46	127.27
chr16	22448010	22448914	0	86.36	64.73
chr2	74691386	74693435	0	304.61	244.79
chr11	125984495	125986924	0	191.29	150.68
chr19	49660561	49661724	0	90.75	65.47
chr11	12695186	12698131	0	190.25	140.38
chr1	1508679	1511554	0	221.87	191.45
chr1	247493761	247496659	0	272.39	186.62
chr10	88470543	88472354	0	82.9	81.75
chr8	26433835	26438036	0	377.63	303.79
chr17	1011381	1015180	0	385.24	307.88
chr17	78636894	78652811	0	944.87	940.33
chr1	63832600	63834113	0	99.78	70.62
chr1	151030698	151032855	0	141.22	111.23
chr17	74022107	74026152	0	326.39	249.73
chr1	26200760	26202997	0	350.75	243.11
chr6	167672132	167672502	0	23.97	18.59
chr12	16034615	16036353	0	171.75	160.51
chr21	33244649	33247756	0	157.99	137.27
chr1	24828298	24831030	0	186.81	157.19
chr1	100315037	100316489	0	130.29	107.93
chr12	10364640	10367127	0	133.76	119.78
chr1	110527003	110528683	0	165.71	127.84
chr7	128170598	128172439	0	104.62	84.1
chr14	50997622	51000194	0	214.77	175.72
chr22	39547881	39549423	0	76.06	59.17
chrX	150151300	150153272	0	51.49	31.07
chr8	145116346	145120351	0	103.22	97.86
chr11	35639422	35641602	0	38.87	31.79
chr17	66201505	66202843	0	130.68	92.77
chr16	87798747	87800304	0	193.9	158.08
chr9	139580494	139582397	0	65.39	56.98
chr12	96587750	96589742	0	71.86	60.87
chr7	30323229	30325983	0	147.32	108.04
chr20	61866556	61873726	0	231.18	205.48
chr6	15662087	15663292	0	118.17	73.64
chrX	48895726	48901940	0	247.69	217.59
chr20	25370130	25372035	0	266.22	193.06
chr8	132915882	132917118	0	82.16	67.24
chr19	13943989	13944865	0	43.74	41.7
chr10	95653319	95654492	0	37.25	29.19
chr19	30432848	30434357	0	105.35	84.03
chr6	43196508	43197611	0	172.15	118.36
chr11	62606358	62606665	0	17.95	17.39
chr22	38668019	38669428	0	143.77	92.84
chr16	72979146	72983170	0	154.77	144.84
chr1	202775396	202781070	0	457.28	332.43
chr11	65100980	65102398	0	185.88	135.41
chr19	50147246	50151450	0	107.25	101.54
chr2	208029037	208032017	0	285.72	228.37
chr20	17787378	17787926	0	40.77	30.08
chr5	112256527	112258336	0	212.93	151.6
chr22	18560123	18561668	0	138.83	121.13
chr20	1165288	1168035	0	261.43	183.22
chr10	103824597	103826494	0	161.23	105.74
chr19	8150191	8151197	0	85.9	49.25
chr20	17806399	17809557	0	126.63	104.1
chr9	132248957	132254035	0	606.89	477.53
chr14	78082030	78083070	0	85.38	65.56
chr14	102227317	102228904	0	108.51	64.04
chr8	30241069	30244799	0	463.17	369.47
chr10	5454493	5455415	0	58.15	51.29
chr6	3829649	3831382	0	66.15	53.65
chr3	149530063	149531958	0	237.48	226.89
chr18	67324391	67329522	0	114.26	107.8
chr11	111472273	111474506	0	235.58	187.64
chr17	63512873	63513486	0	21.81	15.17
chr11	61446493	61451295	0	377.4	285.81
chr22	50919434	50922425	0	250.75	163.43
chr21	35986310	35988004	0	49.78	34.45
chr3	160282020	160284661	0	225.38	183.02
chr14	24099345	24110414	0	1653.09	1541.48
chr16	88771456	88773937	0	162.02	126.32
chr16	69786498	69788945	0	218.12	180.51
chr6	17393423	17395093	0	198.42	134.22
chr21	44499553	44500867	0	135.27	101.77
chr1	202926730	202928965	0	117	97.65
chr5	14870580	14873157	0	212.71	151.83
chr11	61716649	61719888	0	70.6	69.45
chr20	46336850	46339494	0	94.52	89.27
chr15	74987242	74988916	0	133.73	120.19
chr6	109775253	109778901	0	132.47	88.51
chr16	55687799	55691754	0	98.86	95.87
chr9	107687472	107691104	0	312.26	278.36
chr1	25572802	25575024	0	217.44	183.93
chr7	1856457	1858584	0	114.42	68.52
chr20	48998729	49026035	0	4819.1	3988.2
chr7	148958693	148959916	0	85.66	73.6
chr9	140004453	140007754	0	187.29	142.23
chr14	23298596	23299924	0	252.69	208.56
chr13	30168447	30170319	0	248.57	186.41
chr22	42976932	42978550	0	50.58	36.58
chr4	56261726	56264642	0	159.57	145.31
chr9	123690750	123691870	0	78.63	59.67
chr4	185271972	185281638	0	264.18	261.86
chr10	134257330	134262037	0	254.73	199.31
chr1	27648688	27650039	0	135.62	107.95
chr7	151722252	151723729	0	69.35	47.79
chr7	64498692	64500297	0	148.44	102.04
chr2	131112633	131114378	0	247.4	157.5
chr10	105726308	105728002	0	146.55	121.88
chr19	6278694	6279805	0	118.08	84.44
chr2	27938168	27939275	0	57.62	40.15
chr20	48970573	48977372	0	230.74	212.23
chr3	122512268	122514703	0	175.23	142.11
chr2	88925765	88928308	0	291.09	228.18
chr9	132804241	132806340	0	216.53	164.59
chr8	6263117	6265475	0	287.81	223.62
chr10	6130985	6132163	0	113.77	82.13
chr2	102763257	102776272	0	833.18	830.05
chr8	144120012	144121655	0	164.22	116.11
chr4	170189969	170192971	0	134.04	131.18
chr19	4912565	4917968	0	105.07	103.37
chr7	30173967	30176033	0	137.88	99.37
chr15	57024275	57026113	0	161.47	140.95
chr18	12656840	12657748	0	71.59	51.38
chr2	10587451	10590804	0	555.28	436.07
chr22	40766629	40767235	0	33.85	24.87
chrX	37208112	37209503	0	87.17	74.48
chr22	25579251	25583061	0	140.97	135.43
chr3	44770723	44771552	0	46.8	37.18
chr6	41461831	41469922	0	278.85	275.68
chr8	104310658	104311729	0	83.92	49.36
chr15	91208296	91209129	0	104.01	93.97
chr17	28926530	28928620	0	240.67	189.87
chr20	49485290	49491300	0	230.84	220.31
chr17	42439877	42441599	0	97.91	73.58
chr8	37698519	37700537	0	82.73	46.45
chr17	26219877	26220304	0	21.73	17.18
chr11	2591071	2599417	0	177.45	157.67
chr20	62653481	62659214	0	1215.2	1027.18
chr5	149875560	149886066	0	302.07	255.82
chr16	81574910	81589250	0	1255.1	1121.43
chr2	239311682	239319139	0	481.62	407.88
chr3	122282515	122283743	0	127.07	98.82
chrX	153672128	153673395	0	65.38	44.06
chr1	2506999	2508219	0	90.01	65.66
chr19	39918800	39919765	0	71.1	65.96
chr7	43965431	43966727	0	141.42	102.53
chr4	110354282	110356401	0	191.12	127.4
chr5	139492704	139494718	0	253.45	171.66
chr1	246728601	246731164	0	189.6	157.59
chr5	44808946	44810105	0	124.58	90.34
chr2	98205884	98207454	0	87.71	67.86
chr16	71659999	71660973	0	86.67	72.17
chr10	79611779	79622194	0	238.03	224.91
chr11	66622487	66625508	0	129.3	107.76
chr11	76858398	76866217	0	180.77	149.51
chr13	115000335	115001692	0	98.62	94.53
chr15	22891963	22893686	0	128.86	106.64
chr9	127049217	127063675	0	346.71	341.74
chr7	100046523	100048583	0	146.03	121.38
chr9	139759444	139761680	0	228.61	192.92
chr5	7867940	7870566	0	193.38	150.18
chr9	130678407	130679303	0	69.19	47.66
chr17	76109024	76113009	0	94.96	92.75
chr19	3028717	3029853	0	18.01	13.18
chr16	49888830	49889921	0	58.78	29.26
chr1	65430971	65432787	0	142.86	87.9
chr7	1006203	1010536	0	84.91	76.17
chr7	121035533	121036895	0	77.01	66.16
chr3	63848262	63850762	0	318.35	213.56
chr19	19050622	19052845	0	166.56	131.24
chr1	19715495	19722908	0	152.12	143.32
chr16	4896233	4898740	0	185.21	158.73
chr20	17633456	17635540	0	64.59	62.86
chr17	80604619	80607955	0	302.64	218.29
chr13	113549474	113550623	0	45.15	31.87
chr1	16766756	16768119	0	125.16	112.5
chr16	88271190	88272380	0	22.97	18.58
chr17	77922527	77927907	0	199.4	186.92
chr3	141943752	141944810	0	89.92	67.2
chr1	11724362	11725072	0	50.33	36.55
chr5	178157086	178158041	0	22.24	17.5
chr17	42199623	42202169	0	267.93	228.9
chr14	104094099	104096548	0	338.18	233.63
chr16	1979275	1980243	0	95.36	62.96
chr11	67140183	67142351	0	211.55	136.7
chr3	51430212	51434142	0	86.23	63.27
chr6	155316489	155317158	0	33.96	27.08
chr11	22850832	22851379	0	51.33	33.08
chr22	20306799	20308376	0	139.81	111.45
chr9	66457904	66458584	0	86.81	74.6
chr7	24612128	24614214	0	103.37	88.78
chr7	94536029	94538408	0	285.47	261.79
chr10	1101699	1103987	0	208.56	170.17
chr15	34873190	34877064	0	302.37	199.13
chr22	39077253	39078719	0	109.93	84.32
chr2	673264	676306	0	79.48	76.87
chr1	36348789	36349647	0	123.13	87.05
chr8	42994540	42997147	0	340.41	272.89
chr3	196466615	196468779	0	214.53	189.08
chr14	92979331	92981682	0	296.29	224.99
chr1	54870695	54873980	0	235.27	214.12
chr20	32247275	32250723	0	114.98	94.07
chr2	43482538	43486587	0	169.61	162.27
chr14	21558572	21561182	0	117.98	87.37
chr19	2786455	2791693	0	152.96	146.73
chr20	39632761	39637212	0	149.36	147.76
chr6	43841943	43847453	0	189.34	166.45
chr17	73915508	73918460	0	112.5	80.68
chr5	145826792	145828667	0	187.39	166.23
chr22	50332310	50334830	0	53.13	39.89
chr1	37979022	37981195	0	193.45	154.15
chr4	154386631	154388811	0	106.23	81.37
chr10	111966968	111971459	0	266.91	218.44
chr2	10829598	10830646	0	134.77	102.6
chr1	87793577	87797984	0	285.08	227.44
chr1	206857931	206861588	0	160.3	137.65
chr21	46406953	46425174	0	410.47	324.71
chr5	173127193	173130448	0	60.38	54.48
chr10	119132195	119136052	0	309.16	252.85
chr20	32577032	32578112	0	36.37	35.19
chr22	24092725	24093994	0	105.84	86.49
chr11	109962843	109965011	0	267.75	198.58
chr19	10541051	10542410	0	77.33	56.28
chr9	129087958	129090298	0	175.45	117.03
chr8	21867279	21868706	0	178.34	141.85
chr6	108395389	108396539	0	83.46	48.46
chr10	103815156	103818283	0	189.22	146.06
chr10	126604723	126606926	0	178.19	168.33
chr5	134732964	134735582	0	167.67	140.07
chr6	56707502	56709046	0	58.23	53.27
chr15	75197348	75199963	0	259.45	218.86
chr2	152145904	152146473	0	36.22	35.6
chr11	67139194	67140183	0	48.63	32.37
chr9	124854716	124856061	0	70.15	47.17
chr15	57210297	57212346	0	295.47	189.05
chr9	102668724	102669807	0	80.41	80.12
chr1	16677597	16679719	0	201.02	163.38
chr22	18432647	18447676	0	344.31	322.22
chr1	53555560	53556468	0	71.97	48.85
chr16	2478294	2480859	0	175.95	134.03
chr1	59011469	59012407	0	99.51	65.72
chr11	119210469	119212048	0	80.17	69.88
chr17	881156	884373	0	227.64	162.22
chr2	235881174	235894321	0	1496.87	1386.13
chr1	23493636	23496219	0	182.73	175.87
chr15	81137999	81147934	0	200.07	199.97
chr19	55850233	55853615	0	282.11	212.67
chr7	32981072	32982848	0	187.29	144.22
chr8	42127173	42129832	0	137.55	111.7
chr10	93169141	93170812	0	196.62	148.53
chr5	64063810	64065601	0	146.34	143.31
chr11	67069049	67072184	0	299.57	205.09
chr1	182112227	182113715	0	67.53	60.97
chr7	151214920	151217882	0	177.95	126.91
chr22	39540989	39542451	0	74.08	54.25
chr17	59428953	59433842	0	178.73	162.66
chr22	32008967	32017987	0	271.33	221.66
chr17	30185429	30186804	0	78.69	57.38
chr2	86017404	86024320	0	227.19	214.5
chr13	96705050	96706224	0	75.8	67.08
chr15	90743829	90745532	0	126.63	98.11
chr1	112161639	112163516	0	149.53	126.84
chr2	232530029	232531892	0	102.48	74.75
chr5	78530690	78534655	0	358.17	275.25
chr19	45202508	45209485	0	146.6	133.1
chr1	234674159	234675023	0	51.08	36.94
chr17	28087571	28088641	0	62.18	54.84
chr1	10269750	10271895	0	291.07	171.68
chr20	30153532	30154784	0	53.71	52.99
chr12	58289591	58291274	0	61.57	44.78
chr17	44946353	44950248	0	122.77	113.81
chr15	41877162	41878230	0	51.86	50.39
chr15	67423190	67425091	0	44.05	34.1
chrX	9430745	9435873	0	279.96	257.73
chrX	153045600	153047497	0	25.93	18.01
chr7	75676269	75678490	0	223.43	193.68
chr2	65092131	65092765	0	51.33	35.68
chr1	117452244	117454170	0	105.38	73.15
chr12	56881293	56882114	0	67.78	48.46
chr2	74655541	74659762	0	382.8	355.96
chr2	85671881	85674195	0	148.39	127.15
chr9	37903072	37905119	0	182.84	140.95
chr11	17790950	17797976	0	215.81	207.14
chr11	119204869	119206339	0	135	113.17
chr2	30368999	30371211	0	190.52	132
chr1	154375967	154380993	0	241.32	196.82
chr7	1559825	1560671	0	51.04	35.27
chr13	27744556	27746731	0	158.22	97.11
chr5	471693	474141	0	197.37	143.17
chr3	195941008	195944147	0	181.93	139.63
chr1	47690609	47692235	0	36.72	28.37
chr19	9785153	9786204	0	142.12	131.97
chr14	58666258	58667554	0	84.33	65.56
chr8	22297668	22299521	0	269.73	207.77
chr19	821159	822344	0	21.6	17.39
chr12	104349801	104351605	0	164.51	145.08
chr7	2489952	2492305	0	167.41	132.51
chr7	72771077	72774338	0	137.81	108.83
chr19	50143132	50147246	0	342.45	312.71
chr9	131789884	131791924	0	88.14	58.18
chr12	105351454	105352757	0	88.7	62.14
chr13	96328209	96330545	0	218.12	184.35
chr18	67067033	67070119	0	266.29	215.26
chr2	235594676	235604076	0	1403.76	1394.54
chr6	27661527	27662515	0	92.75	82.11
chr11	288512	290531	0	123.98	84.57
chr1	9187381	9189903	0	197.37	156.87
chr16	57125777	57127598	0	134.13	92.28
chr2	128050734	128052101	0	159.2	118.35
chr3	98311314	98313957	0	135.43	96.1
chr5	74532216	74533243	0	56.12	50
chr16	46937446	46941016	0	107.81	101.52
chr19	47248701	47250155	0	218	139.95
chr10	81138753	81139259	0	23.23	13.98
chr18	33160742	33162688	0	104.76	104.05
chr19	14141591	14143326	0	117.86	95.47
chr2	201450354	201451427	0	79.71	71.16
chr17	42149558	42156393	0	263.98	231.1
chr2	238535396	238537055	0	91.17	56.84
chr3	186648010	186650604	0	195.48	155.63
chrY	14532523	14533385	0	40.33	27.67
chr20	52683739	52687510	0	191.41	167.94
chr7	72300069	72300517	0	20.54	16.89
chr12	93834226	93836847	0	285.35	193.07
chr1	16693627	16695230	0	193.45	140.46
chr19	4337752	4339361	0	149.06	131.9
chr16	401790	404466	0	170.03	115.5
chr13	31774082	31775598	0	88.18	63.06
chr10	35102647	35105124	0	330.74	231.52
chr2	159824269	159827042	0	184.93	161.13
chr21	45552860	45554230	0	212.09	159.73
chr5	122758246	122759963	0	119.64	101.72
chr2	241074506	241076355	0	145.08	110.48
chr12	125298826	125303969	0	104.72	102.36
chr14	24728519	24730155	0	128.85	90.46
chr1	65210131	65211698	0	167.51	98.79
chr19	13173195	13182885	0	219.34	177.25
chr21	43372821	43374753	0	119.35	63.13
chr21	45195500	45196800	0	157.31	99.33
chrX	153714078	153715670	0	109.34	63.72
chr22	39676278	39681040	0	136.13	110.25
chr4	139936087	139937665	0	130.79	111.82
chr16	81654428	81656161	0	44.65	39.68
chr10	118421905	118430365	0	293.11	280.69
chr1	226110134	226112736	0	215.95	183.6
chr7	122525658	122527527	0	193.19	156.57
chr7	100270626	100272806	0	296.75	215.62
chr10	131934124	131936972	0	204.44	166.12
chr2	176778377	176779458	0	71.94	59.14
chr4	75022996	75024802	0	134.66	115.25
chr12	110886921	110888192	0	125.33	110.46
chr10	80932713	80957119	0	1509.27	1347.44
chr22	50638331	50640963	0	181.88	134.71
chr17	19231846	19237872	0	106.07	102.48
chr6	43445236	43446084	0	120.76	108.64
chr19	55573711	55574572	0	67.13	60.5
chr19	13116557	13121459	0	106.15	102
chr2	121295696	121310607	0	1233.43	1131.32
chr22	23521002	23525720	0	319.63	222.54
chr22	42083691	42085501	0	183.17	160.08
chr3	58502803	58517129	0	954.52	869.75
chr14	92413457	92414507	0	27.25	23.59
chr9	130157184	130161329	0	324.83	251.09
chr8	28242315	28244543	0	132.73	88.35
chr19	47246620	47248701	0	193.7	145.81
chrX	47050258	47050991	0	26.27	24.67
chr3	69061779	69063209	0	118.74	73.15
chrY	13228613	13231293	0	28.96	20.88
chr12	124454857	124458988	0	305.78	208.28
chr14	50697064	50699245	0	201.66	159.26
chr4	171010390	171011392	0	78.4	50.98
chr18	33766017	33769374	0	335.78	239.61
chr2	10147154	10151561	0	117.15	103.85
chr3	134141114	134147661	0	173.56	154.24
chr7	23636673	23637959	0	81.58	68.19
chr1	116184254	116186014	0	160.32	105.11
chr5	32443320	32445263	0	272.21	200.1
chr11	9685020	9686438	0	139.28	100.37
chr19	15559726	15560782	0	62.06	61.11
chr2	26986756	26989035	0	191.27	138.25
chr8	95906574	95909473	0	182.3	136.16
chr6	80373074	80374370	0	24.84	19.68
chr21	44073024	44075007	0	114.57	86.86
chr16	57673107	57675299	0	84.66	78.19
chr16	70414010	70416063	0	275.88	247.57
chr17	3797231	3802177	0	100.5	96.05
chr13	53023851	53024840	0	142.34	105.58
chr20	43027611	43048544	0	3187.87	2880.44
chr19	47522578	47525073	0	62.91	44.26
chr9	131533165	131534752	0	173.89	130.84
chr20	10631683	10636022	0	226.54	217.77
chr9	125666638	125667871	0	174.52	147.02
chr2	170589589	170593623	0	313.69	272.14
chr19	8673755	8675566	0	116.57	100.16
chr2	71778366	71788429	0	383.12	334.16
chr1	1099604	1104724	0	386.06	292.68
chr1	23777817	23783100	0	130.18	121.13
chr17	3598186	3599714	0	34.23	22.28
chr2	232054396	232055947	0	147.22	118.66
chr21	40817223	40818164	0	69.47	54.28
chr12	123633712	123636307	0	225.77	167.08
chr1	92949470	92952779	0	256.71	201.12
chr2	96990337	96992627	0	204.71	168.98
chr16	56950586	56956801	0	337.13	284.99
chr6	29716250	29717078	0	41.08	38.58
chr9	137231285	137242271	0	261.1	198.21
chr17	40017689	40019912	0	56.71	55.17
chr22	50698595	50701606	0	157.36	98.62
chr3	128967280	128969553	0	242.34	182.95
chr13	42030904	42032995	0	61.6	35.44
chr12	76952402	76954243	0	186.72	140.67
chr12	122459236	122462106	0	214.8	152.44
chr20	43150025	43151374	0	189.94	172.33
chr22	26985104	26986506	0	80.57	79.48
chr4	77869289	77872574	0	358.11	271.59
chr12	58004572	58006341	0	148.82	106.96
chr6	76310726	76313213	0	329.79	259.23
chr19	48111208	48113852	0	287.25	215.12
chr7	128784540	128785368	0	25.31	20.49
chr8	81785038	81787278	0	141.18	85.69
chrX	16803892	16805773	0	82.55	71.79
chr17	59531704	59542168	0	885.29	826.07
chr6	168639438	168649277	0	325.86	287.27
chr5	140070249	140071970	0	149.04	119.01
chr1	227729406	227730964	0	45.27	31.28
chr12	53717734	53720024	0	228.14	184.26
chr2	220158935	220160210	0	82.17	62.76
chr22	25959469	25961697	0	183.27	139.02
chr10	21794493	21801189	0	240.11	215.93
chrX	20008260	20009884	0	38.59	32.31
chr11	134122339	134124094	0	117.29	105.04
chr15	36871235	36872401	0	111	85.05
chr4	697402	701278	0	220.5	148.13
chr1	41451078	41455668	0	213.52	179.78
chr9	130373882	130375854	0	63.13	44.14
chr17	48422871	48424719	0	288.03	176.61
chr9	96337464	96340445	0	234.56	146.34
chr5	149680149	149691007	0	605.53	554.02
chr8	125383606	125385541	0	199.49	127.14
chr21	34602185	34603551	0	180.16	142.94
chr6	160542788	160546193	0	165.75	141.01
chr7	2040217	2048010	0	179.93	168.4
chr8	143533755	143534819	0	19.5	12.88
chr15	63098313	63104253	0	142.19	131.63
chr13	45150234	45152810	0	241.01	166.63
chr3	183601176	183602711	0	124.24	78.42
chr3	122398197	122400670	0	222.32	181.12
chr13	103450867	103453499	0	187.7	165.24
chr10	77495600	77498957	0	66.77	62.25
chr17	4612278	4615763	0	264.4	201.53
chr9	132596846	132598446	0	76.59	59.25
chr1	78244855	78246177	0	68.83	46.66
chr3	9987653	9991079	0	287.25	214.79
chr4	185746140	185747974	0	83.64	48.86
chr12	1768906	1772454	0	178.04	122.13
chr11	2124084	2125479	0	70.36	57.63
chr11	67175488	67181103	0	156.91	133.84
chr9	132077360	132078259	0	71.26	53.47
chr1	27285763	27287413	0	172.93	112.23
chr17	26661723	26663991	0	148.21	130.44
chr9	101983313	101986152	0	252.81	226.03
chr1	160174489	160175914	0	93.52	54.03
chr9	138851587	138853122	0	101.95	70.13
chr10	120101145	120101879	0	57.29	51
chr16	55696701	55700501	0	147.7	146.49
chr5	177557369	177558419	0	87.03	49.16
chr17	42078427	42083941	0	450.49	367.5
chr1	19666218	19668684	0	64.68	64.17
chr15	70387225	70393688	0	555.67	441.02
chr16	69891229	69894691	0	156.17	150.8
chr15	90930803	90932199	0	101.32	64.55
chr19	12605718	12608058	0	165.04	140.43
chrX	119076225	119077655	0	72.72	71.37
chr7	1055775	1061713	0	126.47	97.51
chr16	47071429	47072342	0	75.07	63.18
chr16	75550334	75551288	0	153.04	101.55
chr5	141766108	141766891	0	38.68	38.65
chr7	5862193	5863503	0	69.63	52.78
chr7	556270	560207	0	69.43	52.97
chr10	88159459	88163070	0	390.67	313.12
chr19	16581611	16583494	0	128.51	114.76
chr21	44833786	44842316	0	213.09	192.71
chr12	48152118	48153537	0	36.12	32.39
chr3	50648457	50649967	0	72.46	55.99
chr2	139213084	139213557	0	25.59	18.48
chr7	99754580	99756779	0	178.25	120.29
chr2	47203896	47210803	0	215.83	211.42
chr9	123836468	123837940	0	131.02	103.26
chr9	88419691	88421330	0	43.08	32.65
chr3	58317935	58321533	0	168.76	163.14
chr16	47176654	47178750	0	79.23	47.26
chr19	1884080	1885991	0	136.54	102.77
chr22	46374564	46375137	0	18.49	15.39
chr9	136930748	136934049	0	314.1	242.1
chr9	130547018	130549249	0	207.17	163.43
chr2	231576937	231579139	0	201.4	142.97
chr14	90862746	90865040	0	178.03	117.88
chr20	32579638	32597860	0	1891.2	1837.07
chr22	46645224	46647392	0	265.66	189.5
chr6	52929419	52931327	0	345.51	259.08
chr8	144950330	144953298	0	158.23	110.97
chr1	234613574	234615427	0	182.28	154.89
chr10	128592932	128595307	0	195.19	141.86
chr1	234952698	234954587	0	53.29	44.04
chr16	2021237	2023761	0	194.51	137.21
chr1	46663099	46664790	0	145.83	106.54
chr9	123144798	123155030	0	891.21	792.13
chr12	6936484	6939503	0	303.05	233.52
chr1	38464682	38467370	0	201.26	167.22
chr2	105943681	105947603	0	429.37	358.7
chr20	36010473	36013326	0	115.45	105.28
chr1	7743983	7752606	0	203.88	198.3
chr19	16770240	16772799	0	315.91	245.98
chr6	166750919	166755421	0	118.5	115.33
chr7	86848447	86850284	0	163.72	121.32
chr10	71811935	71814388	0	239.42	199.69
chr14	64008910	64011060	0	250.81	199.76
chr1	153958023	153960093	0	111.02	96.61
chr1	59247623	59251445	0	303.53	243.51
chr1	200991972	200993624	0	24.53	21.69
chr10	70319609	70323054	0	255.91	205.08
chr10	73722201	73726339	0	639.43	462.18
chr6	44002041	44005958	0	127.39	125.83
chr11	516984	519238	0	91.43	80.26
chr16	21534534	21539304	0	343.33	324.89
chr15	52470595	52472753	0	118.84	88.13
chr12	42631039	42633130	0	154.04	114.81
chr1	86041925	86044004	0	59.26	52.12
chr12	93531951	93534977	0	73.99	68.56
chr6	53516220	53517534	0	164.74	133.03
chr20	24971851	24973906	0	239.46	184.88
chr14	35098038	35099853	0	432.64	335.87
chr10	103453369	103455348	0	370.56	228.23
chr13	113597310	113598693	0	130.65	84.9
chr20	45971806	45991668	0	3980.67	3542.83
chr1	161695933	161697479	0	88.57	60.27
chr5	135265620	135266986	0	87.95	77.48
chr19	11038156	11040524	0	198.17	163.51
chr2	24345818	24347131	0	187.36	115.63
chr1	178994302	178996485	0	223.38	191.59
chr5	41924645	41926184	0	178.39	140.44
chr6	38606986	38608151	0	119.73	89.43
chr9	117158977	117161236	0	117.02	92.12
chr5	115176664	115178792	0	216.24	181.39
chr14	94492155	94494508	0	131.32	100.56
chr17	76168360	76173219	0	144.69	142.02
chr3	66549083	66552149	0	189.35	148.55
chr1	29210228	29214939	0	344.4	279.61
chr19	56028430	56029133	0	34.78	18.46
chr1	16824502	16826566	0	148.08	125.57
chr4	140654454	140657629	0	79.78	78.14
chr5	171708343	171712650	0	258.93	182.16
chr9	130328856	130332797	0	294.32	205.55
chr9	101866535	101868388	0	99.9	65.06
chr2	27392993	27396374	0	209.88	186.08
chr20	36793225	36793716	0	67.45	54.3
chr3	25823565	25825636	0	153.35	107.12
chr9	130952833	130954646	0	245.86	156.7
chr8	144475903	144476859	0	40.15	37.6
chr5	178322658	178323534	0	44.07	33.48
chr9	71319239	71322635	0	318.45	265.85
chr2	74942333	74943169	0	89.69	67.48
chr14	101240683	101259624	0	566.78	513.7
chr11	119590464	119596203	0	118.84	108.61
chr5	134639213	134645677	0	253.96	240.03
chr17	634986	637011	0	217.08	142.32
chr1	51425036	51427071	0	88.68	86.23
chr19	30205442	30207939	0	270.45	239.02
chr5	175874044	175876375	0	319.8	255.75
chr7	30292580	30296149	0	203.88	197.53
chrX	135578725	135580207	0	82.43	57.75
chr12	102270560	102272730	0	265.9	195.23
chr16	3450354	3452237	0	162.2	133.23
chr2	96657075	96658620	0	88.54	83.79
chr4	141676312	141678347	0	195.95	148.82
chr10	72123456	72124362	0	101.06	63.14
chr20	32950285	32952219	0	350.6	238.98
chr2	70688716	70692912	0	223.65	199.56
chr6	29893877	29895458	0	144.82	94.34
chr2	239005432	239006980	0	50.82	50.7
chr4	48780756	48783573	0	168.67	168.5
chr2	238382633	238384280	0	153.86	106.54
chr10	129922903	129925188	0	168.83	128.09
chr10	27147902	27150275	0	174.48	134.15
chr10	98430303	98439707	0	746.87	729.7
chr14	96828059	96830967	0	164.28	151.49
chr11	14379243	14380746	0	136.35	85.67
chr1	40839456	40840756	0	140.58	116.57
chr17	1464568	1466072	0	116.46	68.46
chr11	94276807	94277789	0	27.36	26.99
chr13	27844313	27846010	0	84.07	49.45
chr11	64780705	64782660	0	215.72	158.92
chr13	98948567	98966238	0	660.12	658.31
chr9	34636724	34638799	0	222.75	174.89
chr4	69214392	69216276	0	186.65	164.51
chr16	4303141	4303865	0	55.21	45.46
chr13	76208190	76211512	0	288.96	186.55
chr22	43505472	43507999	0	62.76	52.37
chr1	55415827	55416880	0	73.49	44.37
chr8	104032664	104034195	0	111.9	89.62
chr17	80654902	80657406	0	129.69	87.95
chr15	91445443	91447065	0	117.32	83.65
chr17	7283699	7285084	0	85.24	78.99
chr10	103346827	103348357	0	121.55	94.27
chr16	75599985	75601163	0	129.19	80.17
chr20	46302351	46304311	0	86.82	85.98
chr22	22336356	22337289	0	92.81	74.15
chr16	84732643	84734503	0	273.6	222.07
chr7	121783419	121784725	0	78.66	58.58
chr9	95525467	95528372	0	219.67	144.5
chr9	139585403	139590021	0	93.95	73.16
chr7	372215	373471	0	66.47	51.45
chr2	75185171	75186789	0	216.53	194.02
chr10	69608665	69610051	0	142.02	131.56
chr17	17584289	17587173	0	354.61	229.48
chr16	81069590	81071071	0	105.67	75.94
chr1	226270552	226271885	0	70.44	48.47
chr3	136580332	136582367	0	217.99	158.3
chr18	44496613	44497696	0	76.12	56.69
chr12	11801509	11803374	0	253.52	181.54
chr7	6311271	6312741	0	81.27	58.99
chr1	19637327	19639929	0	269.07	202.6
chr13	95952731	95954279	0	107.02	64.22
chr1	62750058	62755139	0	194.01	182.03
chr2	27355392	27358219	0	304.27	252.03
chr20	31563587	31569034	0	219.11	179.33
chr3	149469584	149470340	0	37.22	35.99
chr4	79472575	79473574	0	31.86	23.48
chr1	244210789	244213481	0	130.06	111.26
chr10	7829306	7831211	0	252.6	210.31
chr10	105127166	105128368	0	76.93	59.54
chr12	94853078	94854539	0	109.92	97.45
chr20	50040625	50042021	0	39.78	38.61
chr20	47024107	47029850	0	213.38	195.48
chr22	50609759	50610821	0	69.11	67.4
chr1	6549317	6551811	0	290.13	208.48
chr8	144584420	144588986	0	104.56	87.71
chrY	7140819	7143554	0	122.22	101.62
chr1	16084069	16087706	0	158.5	103
chr18	19320104	19322105	0	184.37	150
chr9	134602021	134606860	0	123.41	123.15
chr8	12610215	12613905	0	383.8	291.44
chr15	75469204	75473165	0	255.44	202.57
chr14	24536428	24537994	0	72.13	66.59
chr5	131824976	131827508	0	209.68	181
chr3	127348047	127349014	0	32.94	19.4
chr7	151105797	151107953	0	91.67	52.45
chr17	78964673	78967472	0	202.38	162.22
chr19	56158934	56160829	0	228.68	171.49
chr7	138915024	138917077	0	180.23	156.69
chr19	10229711	10230670	0	92.84	61.77
chr19	34285784	34288845	0	404.54	278.01
chr4	37686297	37689292	0	150.69	130.14
chr6	105849988	105851504	0	161.59	118.86
chr7	100951462	100953022	0	162.28	99.41
chr8	37761023	37762358	0	97.59	78.15
chr19	58739249	58740894	0	133.35	98.17
chr2	85580458	85582849	0	297.01	277.58
chr1	2242293	2249723	0	557.35	406.25
chr1	40254152	40255567	0	38.5	24.46
chr17	77708982	77715330	0	241.05	183.04
chr19	52598029	52599591	0	87.48	75.35
chr8	37460685	37462937	0	103.24	87.28
chrX	68723605	68725247	0	80.8	45.2
chr5	5421009	5423552	0	152.06	116.69
chr2	181844361	181846752	0	180.74	130.78
chr2	233561364	233563855	0	235.99	201.95
chr5	159545346	159546501	0	148.63	96.49
chr8	141635458	141638416	0	256.65	197.98
chr12	90100658	90104022	0	331.36	221.01
chr3	143689835	143692688	0	202.3	160.02
chr17	59460054	59479517	0	1691.23	1376.02
chr1	223806252	223811234	0	150.77	140.76
chr19	55727936	55728944	0	109.69	104.48
chr2	219081106	219082977	0	329.87	242.12
chr2	88354012	88356257	0	295.92	259.79
chr2	153190838	153194419	0	455.96	355.38
chr6	166721450	166722174	0	34.52	21.68
chr9	37575699	37576743	0	73.9	56.79
chr11	111635916	111638299	0	279.62	249.44
chr6	119398984	119400524	0	163.21	91.09
chr17	36828137	36831598	0	334.54	268.24
chr2	3490198	3499226	0	320.72	311.29
chr11	565912	570043	0	288.7	204.07
chr22	21921974	21924029	0	187.17	153.96
chr17	34057801	34059828	0	125.35	109.83
chr2	64994931	64995718	0	26.5	25.6
chr2	111877360	111881643	0	545.15	401.26
chr1	12289553	12291457	0	129.31	99.57
chr2	101434834	101438296	0	768.29	501.27
chr9	139620296	139623909	0	323.22	232.91
chr21	46717446	46725071	0	161.73	154
chr17	59446832	59452020	0	135.28	129.73
chr7	148395031	148398204	0	411.76	308.65
chr16	66863529	66864904	0	116.66	70.62
chr11	64682916	64685644	0	212.46	173.65
chr13	20701489	20703228	0	181.9	137.7
chr16	3238153	3239550	0	95.87	87.2
chr15	45119857	45121826	0	64.2	50.76
chr10	124132495	124135625	0	247.23	192.21
chr14	90722829	90723696	0	88.72	79.43
chr4	25235265	25237230	0	146.89	101.95
chr4	4860908	4863410	0	220.61	165.29
chr9	139921810	139924761	0	123.46	95.56
chr5	167913424	167914721	0	57.5	52.26
chr12	110717517	110721309	0	332.5	234.67
chr7	72349600	72350926	0	45.24	38.3
chr1	1216516	1217994	0	116.87	73.57
chr15	73343650	73345707	0	142.15	84.33
chr20	23400690	23402666	0	331.38	282.09
chr11	36530888	36532300	0	124.53	103.68
chr17	16556131	16557142	0	91.47	70.74
chrX	109560312	109561858	0	96.92	66.87
chr10	125793247	125801715	0	179.33	179.03
chr22	23583334	23586804	0	83.1	78.56
chr7	140178007	140179290	0	132.1	109.88
chr3	46606975	46608275	0	106.66	86.57
chr16	81128901	81130578	0	129.32	101.37
chr16	88635925	88637926	0	139.88	117.65
chr17	61698821	61701371	0	161.78	125.35
chr3	130464994	130465781	0	52.62	39.58
chr7	76255754	76256540	0	19.82	13.29
chr12	131322811	131324891	0	131.91	113.21
chr22	47126853	47128752	0	167.33	150.22
chr3	146261666	146262856	0	122.23	90.9
chr15	73976094	73977698	0	185.37	122.45
chr2	16573579	16576573	0	342.34	313.52
chr17	684426	686275	0	168.23	121
chr12	106531259	106534423	0	305.14	214.18
chr16	85832025	85834412	0	372.25	282.88
chr14	38052403	38073849	0	2938.48	2723.8
chr12	53468271	53471361	0	71.97	68.99
chr6	35655507	35657524	0	217.69	164.12
chr8	22940581	22942670	0	287.75	197.67
chr13	100740849	100742245	0	104.84	72.46
chr2	95824229	95825998	0	137.76	101.82
chr16	86588162	86589455	0	133.32	103.08
chr1	51795363	51797310	0	57.09	44.36
chr9	13278323	13279697	0	79.16	54.68
chr9	138370539	138373061	0	216.87	124.9
chr3	27523923	27526532	0	207.17	160.02
chr10	126431012	126434101	0	233.07	172.45
chr19	37063866	37065095	0	158.33	96.8
chr5	114631692	114632229	0	27.27	25.5
chr7	87102527	87105802	0	186.37	155.91
chr17	34842097	34843262	0	99.89	64.49
chr8	28557933	28560356	0	165.48	101.82
chr10	23001746	23004033	0	158.85	104.73
chr1	55676626	55681989	0	469.45	373.87
chr13	41495354	41496306	0	66.69	65.15
chr6	161412212	161413846	0	245.72	164.11
chr9	86431970	86433292	0	33.27	24.28
chr11	769747	775538	0	151.11	141.98
chr2	172970756	172975134	0	108.7	104.87
chr7	5477453	5480024	0	146.59	137.26
chr16	87811708	87814471	0	340.8	271.96
chr2	36733046	36734448	0	75.94	74.86
chr4	88928243	88930321	0	67.79	35.85
chr6	30042458	30043973	0	109.66	82.79
chr7	5631709	5636539	0	287.13	208.89
chr19	36630268	36632178	0	312.11	238.53
chr17	45770325	45773353	0	257.36	220
chr10	93682979	93684342	0	123.11	107.32
chr19	5891455	5893151	0	91.5	59.24
chr20	30822146	30824659	0	230.32	198.68
chr1	9882678	9885322	0	133.65	78.22
chr7	92076741	92078172	0	159.81	112.04
chr20	60960968	60963170	0	510.24	400.39
chr2	114033636	114038583	0	128.54	117.05
chr3	133524599	133525306	0	60.81	36.16
chr19	4077376	4078884	0	129.03	104.92
chr1	184004956	184007261	0	118.84	80.47
chr16	66466266	66470124	0	397.63	302.6
chr7	33101115	33103258	0	182.56	161.34
chr13	47126323	47129320	0	337.68	264.19
chr19	11848523	11850524	0	231.91	185.7
chrX	118369816	118371937	0	124.67	101.59
chr6	80815934	80816964	0	58.59	52.88
chr7	139043193	139046464	0	350.76	287.88
chr15	23085232	23087208	0	184.35	136.68
chr16	3114777	3118052	0	313.13	230.09
chr21	45431357	45433898	0	214.27	139.4
chr2	99060946	99062508	0	91.6	65.15
chr9	131942962	131947070	0	80.87	66.58
chr9	128002896	128004745	0	247.01	199.56
chr2	85131982	85134599	0	301.32	236.55
chr19	7580581	7581914	0	126.2	83.9
chr17	73082493	73085286	0	321.3	237.81
chr5	52282781	52287121	0	308.47	276.94
chr8	144640074	144642671	0	232.34	162.81
chr9	136012704	136019388	0	139.64	138.9
chr17	25679895	25681574	0	178.99	121.15
chr1	15512455	15524437	0	664.61	618.29
chr10	97453224	97453669	0	44.38	33.86
chr9	88355807	88357710	0	126.5	97.45
chr13	20175450	20178013	0	241.09	166.43
chr1	8371807	8376449	0	233.04	202.02
chr8	22550978	22553597	0	62.84	49.94
chr6	5025970	5027107	0	86.63	73.66
chr3	12704130	12706325	0	307.07	240.23
chr15	64233473	64234859	0	26.97	26.1
chr17	36740412	36745558	0	165.04	146.72
chr18	12990311	12992315	0	182.47	137.42
chr3	125238223	125239456	0	155.56	99.11
chr7	28930017	28931335	0	49.51	46.6
chr14	93505875	93513962	0	239.37	212.85
chr3	113666142	113667471	0	53.21	32.57
chr4	1856650	1859687	0	308.98	218.8
chr9	132220562	132223583	0	335.92	246.79
chr12	100592861	100595572	0	183.09	148.2
chr17	37900748	37902450	0	61.65	56.8
chr15	34629439	34630431	0	81.9	56.47
chr2	85196314	85200347	0	519.98	374.03
chr1	11118730	11122109	0	244.43	180.5
chr20	62204367	62206831	0	269.68	186.96
chr9	696529	717393	0	1056.62	1042.85
chr6	33587889	33590561	0	227.05	162.29
chr6	41004593	41016929	0	878.11	820.27
chr19	13105898	13108189	0	213.44	135.36
chr8	142009757	142012506	0	365.41	279.06
chr14	105250251	105257194	0	181.6	147.62
chr19	1566093	1568938	0	103.81	75.97
chr11	65637911	65641462	0	173.64	130.76
chr12	22199119	22200012	0	110.19	95.21
chr1	201475024	201476774	0	75.45	56.76
chrX	11775620	11777523	0	51.38	30.47
chr12	62860120	62861685	0	107.09	86.06
chr5	179497009	179499224	0	127.57	94.64
chr1	229643316	229645357	0	171.93	133.26
chr18	33758641	33763838	0	103.19	97.54
chr1	101359965	101362639	0	213.36	196.09
chr10	22629294	22630402	0	93.16	59.85
chr12	50906026	50916529	0	208.27	207.68
chr11	2725115	2729150	0	86.23	78.33
chr6	13709756	13713120	0	399.14	368.02
chr6	138724356	138726664	0	313.47	240.53
chr10	35525820	35527735	0	58.89	55.15
chr1	38469907	38472346	0	173.41	131.37
chr14	77563514	77565523	0	235.77	162.74
chr19	10216974	10218643	0	128.76	113.57
chrX	48910610	48911742	0	75.72	46.96
chr8	144328976	144330595	0	90.22	65.87
chr8	79577551	79578988	0	66.5	61.23
chr19	10979950	10983988	0	284.49	195.9
chr22	38597076	38599963	0	265.52	198.83
chr16	88835054	88844284	0	260.72	228.22
chr16	1981948	1983878	0	148.97	94.42
chr17	43243926	43246406	0	58.72	58.39
chr3	193310673	193312131	0	96.27	94.66
chr11	69489033	69490605	0	136.47	111.84
chr2	25895398	25896933	0	127.5	84.03
chr9	79792147	79794067	0	164.3	115.26
chr19	3366090	3367671	0	107.42	68.04
chr2	73225354	73234074	0	309.97	294.1
chr11	47428555	47432050	0	257.16	188.01
chr9	126807697	126808458	0	43.25	30.56
chr15	77711426	77714150	0	249.56	195.52
chr11	76571430	76572873	0	122.34	66.44
chr1	231345039	231351567	0	147.35	131.96
chr11	746534	748948	0	324.67	223.17
chr8	23081686	23083864	0	132.2	110.54
chr13	51483579	51484967	0	155.84	96.06
chr1	167690439	167692421	0	152.06	132.95
chr14	100761713	100765810	0	92.16	72.75
chr20	31049708	31075354	0	3742.13	2911.01
chr3	125709170	125709978	0	40.36	33.17
chr6	84569696	84570222	0	15.67	15.41
chr12	6491709	6494781	0	544.73	386.39
chr1	713735	715298	0	57.27	46.79
chr17	26924938	26927090	0	152.2	141.94
chr19	54103515	54112975	0	155.12	151.8
chr5	174905140	174906975	0	212.36	164.89
chr5	140043601	140045452	0	131.11	97.8
chr17	73900085	73902702	0	217.57	189.34
chr7	98027949	98031138	0	200.32	148.69
chr3	150125226	150129449	0	365.75	298.16
chr5	159737948	159740494	0	88.85	74.95
chr14	94639786	94642366	0	201.18	167.72
chr17	66452057	66454238	0	152.31	135.12
chr2	48667279	48668718	0	154.08	119.92
chr5	56109904	56113821	0	401	321.18
chr8	61590641	61593969	0	289.96	204.8
chr2	242743942	242744821	0	76.34	60.37
chr20	31159847	31162010	0	90.75	86.98
chr3	197476364	197478484	0	128.39	111.86
chr5	114937343	114938324	0	26.85	16.39
chr6	79576789	79577888	0	57.56	54.18
chr1	205179871	205181069	0	144.34	103.14
chr5	134209480	134211996	0	232.93	186.07
chr1	226003570	226007419	0	151.5	128.02
chr14	55573850	55575214	0	82.61	73.56
chr2	237993694	237995019	0	166.01	126.4
chr8	54641934	54647540	0	239.88	231.54
chr18	55288410	55289679	0	163.55	117.23
chr22	29467064	29470567	0	232.94	193.54
chr17	41846677	41848885	0	70.58	60.44
chr19	3969128	3971249	0	145.27	119.64
chr6	107779906	107781501	0	208.46	155.97
chr13	91999141	92002105	0	247.17	184.96
chr11	66246753	66248583	0	214.06	182.01
chr11	119597778	119600963	0	158.85	116.59
chr2	128990324	128992461	0	297.48	241.63
chr19	19028701	19031111	0	124.4	95.41
chr22	38301365	38303742	0	184.08	118.62
chr5	132296890	132300217	0	288.54	240.71
chr20	33850809	33852181	0	167.26	135.44
chr13	41236787	41242074	0	468.95	356.31
chr3	196013010	196015333	0	234.57	199.39
chr8	22562235	22562995	0	18.63	16.1
chrX	129242631	129246106	0	112.69	75.67
chr11	61159309	61160926	0	201.57	174.22
chr14	94837402	94847723	0	298.34	254.6
chr2	120516645	120519278	0	285.54	224.14
chr1	94712314	94713704	0	90.5	60.67
chr1	1171764	1177265	0	395.41	307.38
chr1	21594719	21605863	0	496.36	487.72
chr11	75237739	75242912	0	134.03	106.24
chr2	240146267	240150546	0	105.79	99.15
chr21	34850989	34852947	0	131.52	116.75
chr4	6717370	6719018	0	174.57	117.3
chr3	12328368	12330753	0	314.22	211.69
chr2	97465364	97467160	0	93.51	77.37
chr7	73497407	73499244	0	96.98	78.57
chr7	2442555	2444486	0	134.81	92.59
chr6	26421050	26422226	0	134.3	90.59
chr12	92538071	92540453	0	218.65	155.11
chr14	104313122	104315806	0	184.31	113.62
chr5	134074020	134075733	0	86.96	81.21
chr1	9351969	9355895	0	239.88	167.86
chr13	40229744	40230612	0	69.34	50.37
chr1	40915376	40917351	0	215.77	164.69
chr1	95698774	95700467	0	203.63	160.79
chr1	152019935	152021199	0	99.97	79.35
chr14	105992447	105995121	0	305.39	186.63
chr1	90460168	90461956	0	185.81	146.93
chr7	75267532	75269683	0	108.53	62.75
chr13	20436413	20438406	0	160.83	122.88
chr2	192542230	192543797	0	123.95	114.32
chr18	78003057	78005372	0	118.36	84.4
chr16	9084540	9086790	0	61.15	55.09
chr9	103188619	103190227	0	142.58	108.32
chr12	49390815	49393900	0	142.77	117.72
chr14	53161180	53162862	0	239.71	163.43
chr11	77759960	77764423	0	308.53	252.17
chr12	27862856	27864704	0	205.49	161.82
chr17	71787109	71791153	0	101.21	99.16
chr22	50911616	50914178	0	192.48	158.76
chr16	11705929	11707699	0	135.05	101.31
chr6	43335903	43338413	0	198.64	151.34
chr1	110452690	110455547	0	239.44	172.33
chr7	2353357	2354023	0	87.47	64.44
chr7	4771744	4777998	0	116.98	114.93
chr3	49394568	49397346	0	269.6	208.13
chr12	111051259	111052707	0	49	42.49
chr13	23949043	23949650	0	42.88	25.97
chr16	57771612	57775870	0	123.04	106.85
chr8	38238287	38240961	0	294.85	263.77
chr13	49549260	49551755	0	303.31	220.84
chr12	123236986	123238374	0	146.1	97.2
chr5	149864564	149867936	0	423.82	314.56
chr12	96182962	96185370	0	227.3	154.18
chr6	126110345	126112616	0	337.3	286
chrX	46432796	46435203	0	114.97	73.91
chr20	4980774	4982762	0	261.92	215.56
chr15	82337586	82340308	0	99.27	79.73
chr11	67032761	67033601	0	23.23	21.29
chr12	133403954	133406284	0	209.08	157.11
chr15	90597394	90602532	0	142.8	126.04
chr9	96008307	96010885	0	63.73	43.9
chr11	8751981	8756627	0	109.58	100.76
chr5	53605630	53607170	0	84.76	76.86
chr11	59382094	59384414	0	151.27	114.31
chr18	2905732	2907642	0	236.21	162.21
chr20	442110	443780	0	257.24	193.43
chr17	80448150	80451792	0	106.29	104.41
chr21	36390660	36400925	0	412.07	369.23
chr12	48743797	48745349	0	109.65	72.65
chr2	171626591	171628122	0	133.42	110.26
chr20	3995539	3996180	0	79.24	46.39
chr1	200377967	200379737	0	217.2	186.32
chr8	144412400	144414531	0	42.01	39.1
chr12	53688783	53690131	0	122.74	88.54
chr3	48487711	48488993	0	95.67	82.97
chr2	73337282	73340797	0	291.82	253.89
chr2	68693754	68695332	0	160.93	160.46
chr17	79846792	79850397	0	379.47	272.23
chr8	87520210	87520953	0	84.58	64.12
chr9	99379862	99383730	0	278.66	258.53
chr1	2197786	2208138	0	308.68	255.14
chr22	50764591	50766430	0	188.88	134.67
chr7	55346396	55347472	0	24.05	18.7
chr9	136023179	136025234	0	130.78	84.6
chrX	150066331	150068044	0	36.63	34.31
chr21	44629707	44632454	0	169.86	140.47
chr10	93667793	93669234	0	79.63	63.9
chr14	100794806	100795911	0	84.51	76
chr1	84543025	84544519	0	182.32	127.68
chr2	241851180	241858910	0	231.15	195.97
chr3	52477453	52481822	0	223.31	163.98
chr17	55037033	55038543	0	125.66	114.16
chr12	49181588	49184280	0	270.75	202.49
chr12	123848171	123850515	0	277.21	205.74
chr15	100104644	100107488	0	295.94	201.25
chr19	651991	657044	0	96.52	89.4
chr1	229760125	229762706	0	180.42	143.46
chr19	57106578	57107710	0	97.22	62.84
chr2	239110975	239112972	0	204.28	109.75
chr1	224620326	224623477	0	274.63	184.84
chr16	89722996	89725335	0	285.67	247.55
chr5	140474171	140475048	0	49.78	37.58
chr7	99685864	99687220	0	162.27	130.11
chr7	158607407	158610163	0	59.85	57.8
chr10	105110111	105111186	0	87.09	64.56
chr3	133968804	133971119	0	107.3	90.04
chr6	3389691	3395235	0	179.04	178.89
chr12	65152530	65153920	0	84.53	80.15
chr13	53173685	53174873	0	92.44	72.53
chr17	78074772	78076259	0	236.61	158
chr7	64407419	64408388	0	72.46	50.86
chr15	59062451	59064502	0	235	181.01
chr14	92572018	92573525	0	93.62	87.24
chr15	34658237	34660491	0	194.22	128.68
chr1	68223696	68227881	0	90.56	85.43
chr1	110949304	110951006	0	178.38	177.61
chr22	42997048	43001107	0	167.25	160.4
chr16	14723185	14724730	0	279.27	214.14
chr3	141456619	141458311	0	174.02	146.96
chr2	177133872	177135090	0	220.53	169.71
chr6	107434859	107438112	0	309.67	207.42
chr9	135905179	135907282	0	171.35	141.34
chr1	218457859	218458948	0	82.07	71.48
chr21	43298111	43300463	0	184.63	123.04
chr1	15249942	15253647	0	257.51	189.29
chr10	126479418	126481293	0	239.54	214.04
chr19	56190682	56193512	0	70.91	68.77
chr17	3748678	3749627	0	133.85	85.84
chr2	102636773	102654076	0	1698.17	1666.8
chr21	45719178	45725458	0	449.12	316.54
chr3	14692861	14694021	0	89.87	83.09
chr17	77830018	77836193	0	154.89	135.69
chr8	96146055	96147191	0	107.5	70.34
chr22	38793684	38795464	0	128.77	92.41
chr16	4233133	4233920	0	89.62	65.84
chr19	8509342	8512649	0	267.22	206.39
chr4	89443768	89445646	0	178.95	156.08
chr5	179333389	179335310	0	124.26	78.55
chr3	13403013	13407487	0	236.59	220.06
chr15	101789997	101793331	0	122.61	109.72
chr19	39650491	39662669	0	317.51	267.97
chr1	6294492	6296488	0	143.41	120.11
chr1	12578162	12580034	0	39.68	36.79
chr7	47687665	47690780	0	54.29	49.45
chr20	3450868	3453152	0	374.09	314.22
chr17	77789750	77795418	0	200.22	189.72
chr10	26985760	26988230	0	234.32	179.78
chr12	50100262	50101451	0	48.5	38.56
chr14	74099972	74101020	0	25.12	17.76
chr17	4268115	4270740	0	260.57	174.05
chr20	50325750	50332505	0	264.08	233.92
chrX	48325965	48329740	0	291.79	249.99
chr1	52082828	52083604	0	80.06	57.23
chr6	3779342	3782960	0	91.59	91.49
chr20	25676101	25677721	0	350.19	261.82
chr2	47251157	47273070	0	2180.4	1977
chr12	6875181	6878352	0	424.53	309.2
chr9	15305906	15307943	0	189.54	162.83
chr12	110337662	110339124	0	143.68	122.64
chr16	56658934	56660354	0	122.03	92.06
chr1	91315979	91317703	0	167.84	116.07
chr21	45208851	45210356	0	122.37	95.32
chr9	126238103	126243012	0	89.33	89.27
chr7	44924025	44925965	0	187.16	134.53
chr11	117697230	117703682	0	146.04	126.35
chr14	95622556	95624861	0	287.69	214.54
chr1	92348363	92352931	0	501.27	409.73
chr5	154137906	154143628	0	102.11	100.74
chr12	104530608	104532557	0	162.23	103.11
chr9	136765355	136778465	0	397.22	394.31
chr15	75938716	75941808	0	368.81	304.78
chr20	49411580	49412475	0	69.31	67.48
chr6	125621850	125623229	0	129.92	114.75
chr1	161123202	161125027	0	140.08	122.39
chr17	72771437	72773487	0	250.31	207.11
chr1	179922671	179924756	0	184.7	151.03
chr18	12375427	12378503	0	288.66	215.54
chr12	58148814	58150553	0	221.77	142.48
chr22	41953056	41954693	0	62.41	56.88
chr7	99096385	99098813	0	158.99	117.45
chr11	107879525	107881014	0	314.63	208.53
chr21	42791976	42792854	0	50.57	44.5
chr3	52089251	52092533	0	169.79	132.84
chr8	52810124	52813279	0	323.1	232.85
chr9	140137096	140145091	0	151.46	140.72
chr11	120195825	120196890	0	46.51	39.78
chr6	16128808	16131133	0	138.83	120.43
chr16	87390763	87395079	0	114.75	110.78
chr10	104430290	104439533	0	203.46	185.51
chr18	19748635	19751129	0	184.31	143.54
chr12	123735569	123736352	0	52.04	43.58
chr7	65669725	65671100	0	144.1	86.81
chr22	21984327	21991607	0	135.89	125.34
chr12	49451171	49455379	0	454.5	339.5
chr15	40731191	40736088	0	207.9	167.67
chr2	43293923	43302049	0	296.47	251.24
chr2	101512880	101514462	0	61.61	49.62
chr1	116915240	116919237	0	347.12	306.97
chr16	84982155	84982544	0	33.69	22.97
chr15	44954667	44956325	0	161.13	122.56
chr16	89313117	89314815	0	180.24	134.55
chr17	8338690	8340869	0	200.65	174.04
chr11	116290996	116305078	0	1163.18	1057.39
chr1	212002487	212004545	0	163.07	132.53
chr8	20054882	20056187	0	112.52	87.08
chr6	146134473	146136968	0	291.76	236.14
chr7	855110	857239	0	161.74	118.92
chr18	32956309	32957352	0	50.48	36.6
chr11	46866753	46868317	0	144.73	104.83
chr8	144945901	144950330	0	78.23	67.58
chr21	30390440	30392553	0	139.76	109.03
chr3	50385022	50386785	0	39.46	36.7
chr1	110419692	110420471	0	39.65	34.99
chr9	99211066	99214012	0	215.69	144.96
chr19	495717	500008	0	150.56	92.22
chr5	138298546	138304210	0	197.86	196.81
chr1	227057900	227058897	0	54.45	28.09
chr12	1944883	1950546	0	121.09	118.7
chr19	6530506	6531605	0	105.69	61.8
chr19	54982190	54984954	0	59.96	52.64
chr2	288437	290152	0	72.36	54.94
chr8	145148767	145150977	0	174.06	125.31
chr10	120996704	120997753	0	44.25	37.87
chr18	59853455	59855951	0	163.93	146.98
chr7	2547362	2553720	0	168.68	150.99
chr3	107241266	107244726	0	279.26	265.63
chr2	235645521	235647323	0	50.41	40.66
chr5	85913735	85914680	0	125.7	94.66
chr8	145668575	145670646	0	245.58	164.94
chr17	9588363	9588949	0	45.1	41.88
chr6	36787017	36796633	0	341.54	329.19
chr9	138798262	138800379	0	141.38	89.46
chr12	93963223	93965865	0	74.36	49.16
chr15	83735136	83736833	0	159.64	131.87
chr12	25100232	25102850	0	158.83	126.39
chr6	157097452	157102949	0	770.03	567.04
chr7	5613629	5615043	0	46.13	36.46
chr1	65731176	65732282	0	36.08	33.38
chr19	36484872	36487834	0	189.51	153.21
chr1	26126007	26127617	0	80.48	52.33
chr9	129484555	129485561	0	22.46	19.29
chrX	84498665	84500182	0	50.7	33.16
chr19	13201676	13206342	0	100.61	99.66
chr2	232578346	232582869	0	185.81	151.39
chr11	117689832	117692705	0	62.68	51.06
chr10	101944445	101947092	0	285	223.39
chr6	99962669	99963959	0	100.02	80.37
chr17	55966059	55969556	0	126.91	115.86
chr11	74861140	74884629	0	2897.13	2526.72
chr9	132585186	132586542	0	219.71	157.91
chr7	105161641	105163383	0	171.54	141.31
chr2	200714942	200716172	0	92.17	61.84
chr3	141205255	141206983	0	221.94	138.12
chrX	118707816	118709417	0	87.14	63.08
chr16	15187181	15188612	0	80.21	74.45
chr20	48632377	48633024	0	46.19	35.07
chr10	74007826	74009098	0	115.84	110.15
chr4	140221102	140223998	0	226.69	197.97
chr2	62636431	62638276	0	55.37	51.34
chr9	140444267	140447164	0	195.96	139.9
chr12	10873649	10876419	0	213.19	155.85
chr1	229153658	229169613	0	967.69	917.74
chr10	31607211	31610868	0	328.4	248.74
chr14	74238710	74245502	0	134.49	128.24
chr19	2701909	2703123	0	81.29	66.62
chr20	43016826	43025711	0	1517.37	1347.29
chr22	24539258	24546972	0	227.13	207.05
chr14	64319260	64321264	0	80.23	76.88
chr13	30687955	30689333	0	79.5	76.26
chr3	186544796	186545298	0	27.72	18.78
chr10	100026315	100030874	0	256.06	183.51
chr18	23806200	23808392	0	51.45	43.69
chr2	69517296	69522164	0	235.08	220.94
chr8	143482753	143485611	0	204.76	138.42
chr10	13388573	13392313	0	268.03	231.8
chr3	46036018	46037736	0	126.95	89.51
chr16	48642795	48644578	0	249.51	178.94
chr19	56074802	56076137	0	51.89	32.27
chr7	43622201	43625200	0	136.78	133.06
chr7	66146504	66147883	0	115.42	76.94
chr4	170947072	170948749	0	69.57	56.38
chr17	40705401	40708556	0	382.59	293.68
chr20	2505135	2506214	0	197.48	144.53
chr6	11492293	11497241	0	195.95	193.67
chr16	54317590	54322352	0	579.58	418.5
chr16	66637789	66640513	0	369.47	274.81
chr10	975902	979032	0	354.34	220.84
chr7	149192373	149195300	0	127.96	89.23
chr12	50450931	50452166	0	38.09	28.09
chr14	94254397	94256466	0	109.38	83.42
chr6	35359300	35362057	0	99.06	83.26
chr19	46179999	46181462	0	80.88	58.91
chr9	132255855	132260619	0	494.36	431.73
chr14	37666620	37667578	0	242.2	180.08
chr5	131628538	131630111	0	249.03	180.98
chr12	7036460	7038855	0	325.48	210.77
chr7	6744844	6747206	0	194.87	130.67
chr11	77184004	77185919	0	70.02	59.57
chr16	85043811	85045835	0	253.22	197.87
chr5	72732351	72733746	0	34.37	30.21
chr1	36620684	36623029	0	290.2	207.68
chr5	38555789	38557672	0	147.25	120.75
chr10	88515052	88519173	0	312.68	256.14
chr10	104950591	104953762	0	251.48	193.49
chr19	5286763	5292275	0	125.24	95.81
chr3	179040087	179042688	0	215.4	173.21
chr1	26496034	26497545	0	111.11	75.36
chr11	3077628	3079117	0	235.71	158.53
chr12	123872229	123875049	0	171.07	133.92
chr4	76860870	76862447	0	142.4	79.54
chr1	15253647	15261091	0	146.09	146.04
chr3	191046513	191048794	0	271.01	227.57
chr2	10182380	10186339	0	240.78	182.09
chr16	1380757	1383256	0	123.55	117.72
chr7	37960034	37962490	0	249.65	179.88
chr11	120381833	120383067	0	26.25	10.28
chr2	238493578	238504521	0	953.89	836.04
chr22	35746530	35749465	0	191.93	141.57
[truncated: 7,515 more rows]
